# Supplementary material for: Optimised metrics for CRISPR-KO screens with second-generation gRNA libraries
Source: Sci Rep. 2017 Aug 7;7:7384. doi: 10.1038/s41598-017-07827-z (PMC5547152; doi:10.1038/s41598-017-07827-z)
Supplement: Supplementary file 2 — Supplementary Table S1 [file 41598_2017_7827_MOESM2_ESM.xlsx]

## Sheet: Human v1_8948
gRNA	Gene	Plasmid	Rep1	Rep2	Rep3
A1CF_CCDS7241.1_ex6_10:52588014-52588037:-_5-1	A1CF	234	224	464	340
A1CF_CCDS7241.1_ex7_10:52595962-52595985:-_5-2	A1CF	3	4	0	0
A1CF_CCDS7241.1_ex7_10:52596023-52596046:+_5-3	A1CF	472	869	321	324
A1CF_CCDS7241.1_ex9_10:52603761-52603784:+_5-4	A1CF	20	0	34	0
A1CF_CCDS7241.1_ex9_10:52603844-52603867:-_5-5	A1CF	851	908	742	499
A2ML1_CCDS8596.2_ex2_12:8976351-8976374:+_5-1	A2ML1	850	991	657	1039
A2ML1_CCDS8596.2_ex8_12:8990981-8991004:-_5-2	A2ML1	306	674	304	601
A2ML1_CCDS8596.2_ex10_12:8994081-8994104:-_5-3	A2ML1	136	286	208	204
A2ML1_CCDS8596.2_ex11_12:8995845-8995868:-_5-4	A2ML1	726	1438	1092	1120
A2ML1_CCDS8596.2_ex11_12:8995893-8995916:+_5-5	A2ML1	228	483	355	243
A4GALT_CCDS14041.1_ex0_22:43089421-43089444:+_5-1	A4GALT	905	872	942	1181
A4GALT_CCDS14041.1_ex0_22:43089467-43089490:-_5-2	A4GALT	705	857	987	1048
A4GALT_CCDS14041.1_ex0_22:43089524-43089547:-_5-3	A4GALT	610	740	907	707
A4GALT_CCDS14041.1_ex0_22:43089610-43089633:-_5-4	A4GALT	373	360	350	320
A4GALT_CCDS14041.1_ex0_22:43089831-43089854:+_5-5	A4GALT	324	324	250	404
A4GNT_CCDS3097.1_ex0_3:137843639-137843662:+_5-1	A4GNT	411	411	880	495
A4GNT_CCDS3097.1_ex1_3:137849724-137849747:+_5-2	A4GNT	239	379	261	267
A4GNT_CCDS3097.1_ex1_3:137849755-137849778:+_5-3	A4GNT	387	187	206	210
A4GNT_CCDS3097.1_ex1_3:137849873-137849896:+_5-4	A4GNT	312	1019	673	252
A4GNT_CCDS3097.1_ex1_3:137849975-137849998:-_5-5	A4GNT	371	391	555	634
AAAS_CCDS53797.1_ex8_12:53703443-53703466:-_5-1	AAAS	351	441	414	483
AAAS_CCDS53797.1_ex11_12:53709154-53709177:+_5-2	AAAS	293	419	416	549
AAAS_CCDS53797.1_ex11_12:53709177-53709200:-_5-3	AAAS	2	0	0	0
AAAS_CCDS53797.1_ex13_12:53714423-53714446:-_5-4	AAAS	282	567	315	242
AAAS_CCDS53797.1_ex13_12:53714441-53714464:+_5-5	AAAS	571	683	394	402
AACS_CCDS9263.1_ex1_12:125558424-125558447:+_5-1	AACS	35	99	2	63
AACS_CCDS9263.1_ex2_12:125561055-125561078:+_5-2	AACS	710	1095	1561	828
AACS_CCDS9263.1_ex4_12:125576051-125576074:-_5-3	AACS	460	341	656	429
AACS_CCDS9263.1_ex7_12:125591776-125591799:-_5-4	AACS	847	1530	1333	1365
AACS_CCDS9263.1_ex8_12:125599087-125599110:-_5-5	AACS	397	390	483	424
AADAC_CCDS33877.1_ex1_3:151535152-151535175:+_5-1	AADAC	460	613	470	527
AADAC_CCDS33877.1_ex1_3:151535307-151535330:+_5-2	AADAC	79	54	61	51
AADAC_CCDS33877.1_ex1_3:151535327-151535350:+_5-3	AADAC	110	237	40	250
AADAC_CCDS33877.1_ex4_3:151545476-151545499:+_5-4	AADAC	65	133	92	142
AADAC_CCDS33877.1_ex4_3:151545547-151545570:-_5-5	AADAC	352	222	571	355
AADACL3_CCDS41252.1_ex2_1:12785258-12785281:+_5-1	AADACL3	393	833	482	494
AADACL3_CCDS41252.1_ex2_1:12785334-12785357:-_5-2	AADACL3	225	240	192	404
AADACL3_CCDS41252.1_ex2_1:12785358-12785381:+_5-3	AADACL3	422	535	737	718
AADACL3_CCDS41252.1_ex2_1:12785419-12785442:-_5-4	AADACL3	159	121	109	152
AADACL3_CCDS41252.1_ex2_1:12785608-12785631:+_5-5	AADACL3	175	321	156	194
AAMDC_CCDS8254.1_ex0_11:77553633-77553656:+_5-1	AAMDC	776	900	908	792
AAMDC_CCDS8254.1_ex1_11:77580763-77580786:-_5-2	AAMDC	377	730	938	535
AAMDC_CCDS8254.1_ex1_11:77580785-77580808:-_5-3	AAMDC	530	570	434	428
AAMDC_CCDS8254.1_ex1_11:77580845-77580868:+_5-4	AAMDC	335	616	466	509
AAMDC_CCDS8254.1_ex2_11:77583223-77583246:-_5-5	AAMDC	435	479	574	678
AAMP_CCDS33378.1_ex6_2:219131229-219131252:+_5-1	AAMP	558	49	79	9
AAMP_CCDS33378.1_ex8_2:219132241-219132264:+_5-2	AAMP	76	2	3	10
AAMP_CCDS33378.1_ex8_2:219132278-219132301:-_5-3	AAMP	547	14	0	6
AAMP_CCDS33378.1_ex9_2:219134119-219134142:+_5-4	AAMP	751	482	669	523
AAMP_CCDS33378.1_ex10_2:219134694-219134717:-_5-5	AAMP	939	348	148	375
AANAT_CCDS11745.1_ex0_17:74464923-74464946:-_5-1	AANAT	599	1131	1113	1258
AANAT_CCDS11745.1_ex0_17:74464970-74464993:-_5-2	AANAT	537	640	535	480
AANAT_CCDS11745.1_ex1_17:74465300-74465323:-_5-3	AANAT	454	414	587	228
AANAT_CCDS11745.1_ex1_17:74465314-74465337:-_5-4	AANAT	263	609	377	339
AANAT_CCDS11745.1_ex1_17:74465365-74465388:+_5-5	AANAT	1094	1653	1561	1224
AAR2_CCDS13273.1_ex0_20:34827888-34827911:+_5-1	AAR2	194	190	107	92
AAR2_CCDS13273.1_ex0_20:34827917-34827940:-_5-2	AAR2	525	653	718	764
AAR2_CCDS13273.1_ex0_20:34827975-34827998:+_5-3	AAR2	384	316	858	716
AAR2_CCDS13273.1_ex0_20:34828005-34828028:-_5-4	AAR2	77	140	36	69
AAR2_CCDS13273.1_ex0_20:34828259-34828282:-_5-5	AAR2	212	336	279	277
AASDHPPT_CCDS31664.1_ex0_11:105948544-105948567:+_5-1	AASDHPPT	562	231	435	452
AASDHPPT_CCDS31664.1_ex0_11:105948583-105948606:-_5-2	AASDHPPT	200	284	110	69
AASDHPPT_CCDS31664.1_ex1_11:105950310-105950333:-_5-3	AASDHPPT	121	120	48	81
AASDHPPT_CCDS31664.1_ex1_11:105950373-105950396:-_5-4	AASDHPPT	798	982	946	1314
AASDHPPT_CCDS31664.1_ex3_11:105962110-105962133:+_5-5	AASDHPPT	19	18	16	0
AATK_CCDS45807.1_ex3_17:79095931-79095954:+_5-1	AATK	634	998	520	867
AATK_CCDS45807.1_ex3_17:79095970-79095993:-_5-2	AATK	809	832	1169	1509
AATK_CCDS45807.1_ex4_17:79096992-79097015:-_5-3	AATK	674	762	787	1112
AATK_CCDS45807.1_ex5_17:79098584-79098607:-_5-4	AATK	436	242	358	268
AATK_CCDS45807.1_ex7_17:79100225-79100248:-_5-5	AATK	478	329	506	322
ABCA10_CCDS11684.1_ex20_17:67183873-67183896:-_5-1	ABCA10	213	336	193	334
ABCA10_CCDS11684.1_ex21_17:67186574-67186597:-_5-2	ABCA10	527	279	559	603
ABCA10_CCDS11684.1_ex23_17:67188722-67188745:-_5-3	ABCA10	204	235	19	206
ABCA10_CCDS11684.1_ex30_17:67210930-67210953:+_5-4	ABCA10	339	202	316	297
ABCA10_CCDS11684.1_ex34_17:67217983-67218006:-_5-5	ABCA10	113	18	34	56
ABCA5_CCDS11685.1_ex22_17:67282094-67282117:+_5-1	ABCA5	90	108	7	54
ABCA5_CCDS11685.1_ex24_17:67283787-67283810:+_5-2	ABCA5	434	796	749	584
ABCA5_CCDS11685.1_ex32_17:67300883-67300906:+_5-3	ABCA5	199	330	293	123
ABCA5_CCDS11685.1_ex33_17:67302987-67303010:+_5-4	ABCA5	251	233	302	340
ABCA5_CCDS11685.1_ex35_17:67305496-67305519:+_5-5	ABCA5	294	466	177	215
ABCB5_CCDS5371.1_ex0_7:20691136-20691159:-_6-1	ABCB5	45	27	77	21
ABCB5_CCDS5371.1_ex0_7:20691170-20691193:+_6-2	ABCB5	220	172	209	276
ABCB5_CCDS5371.1_ex0_7:20691212-20691235:+_6-3	ABCB5	15	13	9	0
ABCB5_CCDS5371.1_ex1_7:20698127-20698150:+_6-4	ABCB5	14	0	8	2
ABCB5_CCDS5371.1_ex1_7:20698153-20698176:+_6-5	ABCB5	224	409	181	247
ABCB5_CCDS5371.1_ex2_7:20721132-20721155:+_6-6	ABCB5	247	654	189	310
ABCB6_CCDS2436.1_ex14_2:220080836-220080859:-_5-1	ABCB6	610	703	525	597
ABCB6_CCDS2436.1_ex14_2:220080858-220080881:+_5-2	ABCB6	625	1039	779	1173
ABCB6_CCDS2436.1_ex15_2:220081125-220081148:+_5-3	ABCB6	282	189	175	499
ABCB6_CCDS2436.1_ex18_2:220083172-220083195:+_5-4	ABCB6	307	313	256	238
ABCB6_CCDS2436.1_ex18_2:220083276-220083299:+_5-5	ABCB6	379	769	394	417
ABCB8_CCDS5913.1_ex2_7:150731432-150731455:+_5-1	ABCB8	322	390	474	166
ABCB8_CCDS5913.1_ex3_7:150731626-150731649:-_5-2	ABCB8	607	609	545	510
ABCB8_CCDS5913.1_ex4_7:150731823-150731846:+_5-3	ABCB8	110	201	238	45
ABCB8_CCDS5913.1_ex5_7:150732708-150732731:-_5-4	ABCB8	533	509	676	464
ABCB8_CCDS5913.1_ex6_7:150733026-150733049:-_5-5	ABCB8	727	1043	990	1030
ABCC10_CCDS4896.1_ex0_6:43400379-43400402:+_5-1	ABCC10	577	845	672	896
ABCC10_CCDS4896.1_ex0_6:43400561-43400584:+_5-2	ABCC10	463	661	789	428
ABCC10_CCDS4896.1_ex0_6:43400767-43400790:+_5-3	ABCC10	575	896	423	672
ABCC10_CCDS4896.1_ex1_6:43402501-43402524:-_5-4	ABCC10	306	390	529	97
ABCC10_CCDS4896.1_ex6_6:43409645-43409668:-_5-5	ABCC10	516	745	739	545
ABCC11_CCDS10732.1_ex15_16:48234306-48234329:+_5-1	ABCC11	232	249	215	214
ABCC11_CCDS10732.1_ex17_16:48239361-48239384:-_5-2	ABCC11	451	571	641	821
ABCC11_CCDS10732.1_ex19_16:48244986-48245009:-_5-3	ABCC11	449	665	529	460
ABCC11_CCDS10732.1_ex23_16:48250102-48250125:+_5-4	ABCC11	595	566	607	250
ABCC11_CCDS10732.1_ex24_16:48256598-48256621:+_5-5	ABCC11	155	112	242	55
ABCC12_CCDS10730.1_ex22_16:48167596-48167619:-_5-1	ABCC12	976	2231	1702	2113
ABCC12_CCDS10730.1_ex25_16:48174665-48174688:-_5-2	ABCC12	531	767	742	370
ABCC12_CCDS10730.1_ex27_16:48177841-48177864:+_5-3	ABCC12	360	301	92	275
ABCC12_CCDS10730.1_ex27_16:48177882-48177905:-_5-4	ABCC12	320	616	739	312
ABCC12_CCDS10730.1_ex27_16:48177956-48177979:-_5-5	ABCC12	427	595	500	639
ABCC4_CCDS45061.1_ex13_13:95858780-95858803:-_5-1	ABCC4	360	685	561	518
ABCC4_CCDS45061.1_ex13_13:95858877-95858900:+_5-2	ABCC4	719	829	942	1237
ABCC4_CCDS45061.1_ex14_13:95860148-95860171:-_5-3	ABCC4	857	1936	1904	1546
ABCC4_CCDS45061.1_ex16_13:95863013-95863036:-_5-4	ABCC4	217	408	272	381
ABCC4_CCDS45061.1_ex17_13:95886862-95886885:-_5-5	ABCC4	135	177	183	91
ABCC5_CCDS33898.1_ex2_3:183706425-183706448:-_5-1	ABCC5	254	249	302	322
ABCC5_CCDS33898.1_ex2_3:183706483-183706506:+_5-2	ABCC5	576	849	1017	941
ABCC5_CCDS33898.1_ex3_3:183707010-183707033:+_5-3	ABCC5	391	458	484	311
ABCC5_CCDS33898.1_ex3_3:183707087-183707110:+_5-4	ABCC5	433	263	336	517
ABCC5_CCDS33898.1_ex4_3:183732050-183732073:-_5-5	ABCC5	299	155	140	216
ABCC9_CCDS8693.1_ex25_12:22040805-22040828:-_5-1	ABCC9	360	417	126	322
ABCC9_CCDS8693.1_ex30_12:22063203-22063226:+_5-2	ABCC9	166	146	89	49
ABCC9_CCDS8693.1_ex34_12:22069870-22069893:-_5-3	ABCC9	441	331	314	491
ABCC9_CCDS8693.1_ex35_12:22078940-22078963:+_5-4	ABCC9	792	1256	673	983
ABCC9_CCDS8693.1_ex36_12:22086780-22086803:-_5-5	ABCC9	184	411	458	651
ABCD1_CCDS14728.1_ex0_X:152991038-152991061:-_5-1	ABCD1	594	898	990	1163
ABCD1_CCDS14728.1_ex0_X:152991083-152991106:+_5-2	ABCD1	424	230	291	238
ABCD1_CCDS14728.1_ex0_X:152991197-152991220:-_5-3	ABCD1	342	401	495	336
ABCD1_CCDS14728.1_ex0_X:152991257-152991280:+_5-4	ABCD1	403	394	393	470
ABCD1_CCDS14728.1_ex0_X:152991557-152991580:+_5-5	ABCD1	729	862	635	699
ABCD2_CCDS8734.1_ex9_12:40012598-40012621:+_5-1	ABCD2	287	374	170	176
ABCD2_CCDS8734.1_ex9_12:40012638-40012661:+_5-2	ABCD2	296	542	397	296
ABCD2_CCDS8734.1_ex9_12:40012811-40012834:-_5-3	ABCD2	308	379	434	206
ABCD2_CCDS8734.1_ex9_12:40012977-40013000:+_5-4	ABCD2	410	676	407	509
ABCD2_CCDS8734.1_ex9_12:40013274-40013297:-_5-5	ABCD2	221	74	203	274
ABCD3_CCDS44175.1_ex1_1:94924178-94924201:-_5-1	ABCD3	359	468	773	434
ABCD3_CCDS44175.1_ex4_1:94939320-94939343:+_5-2	ABCD3	601	466	500	372
ABCD3_CCDS44175.1_ex4_1:94939380-94939403:-_5-3	ABCD3	51	52	61	31
ABCD3_CCDS44175.1_ex5_1:94940741-94940764:+_5-4	ABCD3	501	454	559	445
ABCD3_CCDS44175.1_ex5_1:94940775-94940798:-_5-5	ABCD3	115	152	75	242
ABCD4_CCDS9828.1_ex10_14:74759489-74759512:+_5-1	ABCD4	239	325	301	288
ABCD4_CCDS9828.1_ex14_14:74763055-74763078:+_5-2	ABCD4	281	236	135	201
ABCD4_CCDS9828.1_ex15_14:74764627-74764650:-_5-3	ABCD4	448	258	321	586
ABCD4_CCDS9828.1_ex16_14:74766322-74766345:+_5-4	ABCD4	249	186	597	164
ABCD4_CCDS9828.1_ex17_14:74766843-74766866:+_5-5	ABCD4	500	583	892	634
ABCF1_CCDS34380.1_ex5_6:30546332-30546355:+_5-1	ABCF1	89	103	17	4
ABCF1_CCDS34380.1_ex9_6:30550909-30550932:-_5-2	ABCF1	615	481	466	635
ABCF1_CCDS34380.1_ex10_6:30551395-30551418:+_5-3	ABCF1	1344	292	154	317
ABCF1_CCDS34380.1_ex10_6:30551444-30551467:+_5-4	ABCF1	607	0	0	4
ABCF1_CCDS34380.1_ex13_6:30552235-30552258:+_5-5	ABCF1	442	0	53	192
ABCF3_CCDS3254.1_ex4_3:183905479-183905502:-_5-1	ABCF3	486	855	332	570
ABCF3_CCDS3254.1_ex5_3:183905755-183905778:+_5-2	ABCF3	525	652	668	740
ABCF3_CCDS3254.1_ex6_3:183905942-183905965:+_5-3	ABCF3	588	1187	1204	583
ABCF3_CCDS3254.1_ex6_3:183906138-183906161:+_5-4	ABCF3	315	585	447	460
ABCF3_CCDS3254.1_ex8_3:183906714-183906737:+_5-5	ABCF3	707	876	820	756
ABCG1_CCDS13681.1_ex2_21:43691189-43691212:-_5-1	ABCG1	321	725	464	688
ABCG1_CCDS13681.1_ex5_21:43702417-43702440:+_5-2	ABCG1	777	836	747	640
ABCG1_CCDS13681.1_ex5_21:43702448-43702471:+_5-3	ABCG1	391	517	486	410
ABCG1_CCDS13681.1_ex6_21:43704708-43704731:+_5-4	ABCG1	262	416	142	459
ABCG1_CCDS13681.1_ex6_21:43704760-43704783:-_5-5	ABCG1	552	617	750	519
ABCG2_CCDS3628.1_ex9_4:89039397-89039420:-_5-1	ABCG2	108	151	147	69
ABCG2_CCDS3628.1_ex10_4:89042831-89042854:-_5-2	ABCG2	237	667	476	274
ABCG2_CCDS3628.1_ex11_4:89052232-89052255:-_5-3	ABCG2	279	262	247	168
ABCG2_CCDS3628.1_ex12_4:89053044-89053067:-_5-4	ABCG2	191	300	256	207
ABCG2_CCDS3628.1_ex13_4:89053769-89053792:-_5-5	ABCG2	283	587	478	626
ABCG4_CCDS8415.1_ex0_11:119020874-119020897:-_5-1	ABCG4	463	663	840	607
ABCG4_CCDS8415.1_ex0_11:119020894-119020917:-_5-2	ABCG4	497	669	610	957
ABCG4_CCDS8415.1_ex1_11:119024760-119024783:+_5-3	ABCG4	580	1065	929	794
ABCG4_CCDS8415.1_ex4_11:119025505-119025528:-_5-4	ABCG4	357	442	515	327
ABCG4_CCDS8415.1_ex6_11:119027329-119027352:-_5-5	ABCG4	322	482	501	358
ABCG5_CCDS1814.1_ex5_2:44051553-44051576:-_5-1	ABCG5	261	69	61	235
ABCG5_CCDS1814.1_ex7_2:44053606-44053629:+_5-2	ABCG5	576	754	390	459
ABCG5_CCDS1814.1_ex8_2:44055199-44055222:+_5-3	ABCG5	406	905	633	563
ABCG5_CCDS1814.1_ex11_2:44065008-44065031:-_5-4	ABCG5	189	216	256	525
ABCG5_CCDS1814.1_ex11_2:44065081-44065104:-_5-5	ABCG5	655	632	1074	1014
ABCG8_CCDS1815.1_ex3_2:44078875-44078898:-_5-1	ABCG8	568	904	808	339
ABCG8_CCDS1815.1_ex3_2:44078944-44078967:-_5-2	ABCG8	808	1224	785	715
ABCG8_CCDS1815.1_ex4_2:44079544-44079567:+_5-3	ABCG8	758	1065	787	1108
ABCG8_CCDS1815.1_ex5_2:44079891-44079914:-_5-4	ABCG8	570	842	1041	585
ABCG8_CCDS1815.1_ex5_2:44079912-44079935:-_5-5	ABCG8	527	1189	1252	865
ABHD10_CCDS2963.1_ex0_3:111698017-111698040:+_5-1	ABHD10	808	994	712	726
ABHD10_CCDS2963.1_ex1_3:111700682-111700705:-_5-2	ABHD10	80	61	16	76
ABHD10_CCDS2963.1_ex1_3:111700730-111700753:-_5-3	ABHD10	47	104	0	23
ABHD10_CCDS2963.1_ex1_3:111700748-111700771:+_5-4	ABHD10	158	128	54	168
ABHD10_CCDS2963.1_ex1_3:111700792-111700815:+_5-5	ABHD10	371	515	295	551
ABHD11_CCDS47607.1_ex2_7:73151890-73151913:-_5-1	ABHD11	314	285	415	166
ABHD11_CCDS47607.1_ex2_7:73151931-73151954:+_5-2	ABHD11	475	283	299	282
ABHD11_CCDS47607.1_ex2_7:73151989-73152012:-_5-3	ABHD11	422	303	500	214
ABHD11_CCDS47607.1_ex3_7:73152724-73152747:+_5-4	ABHD11	356	304	232	341
ABHD11_CCDS47607.1_ex4_7:73153027-73153050:-_5-5	ABHD11	705	595	976	760
ABHD12_CCDS13172.1_ex9_20:25300835-25300858:+_5-1	ABHD12	829	809	630	511
ABHD12_CCDS13172.1_ex11_20:25319897-25319920:+_5-2	ABHD12	55	39	79	39
ABHD12_CCDS13172.1_ex11_20:25319971-25319994:-_5-3	ABHD12	536	658	592	657
ABHD12_CCDS13172.1_ex12_20:25371156-25371179:+_5-4	ABHD12	1409	1929	1766	2376
ABHD12_CCDS13172.1_ex12_20:25371209-25371232:-_5-5	ABHD12	586	1090	887	807
ABHD12B_CCDS55916.1_ex3_14:51347235-51347258:-_5-1	ABHD12B	393	363	241	241
ABHD12B_CCDS55916.1_ex4_14:51348322-51348345:+_5-2	ABHD12B	256	828	547	482
ABHD12B_CCDS55916.1_ex6_14:51352479-51352502:-_5-3	ABHD12B	300	530	512	229
ABHD12B_CCDS55916.1_ex6_14:51352493-51352516:+_5-4	ABHD12B	270	536	335	392
ABHD12B_CCDS55916.1_ex6_14:51352534-51352557:-_5-5	ABHD12B	121	399	275	117
ABHD13_CCDS32007.1_ex0_13:108881866-108881889:+_5-1	ABHD13	17	19	0	0
ABHD13_CCDS32007.1_ex0_13:108881899-108881922:-_5-2	ABHD13	10	23	4	0
ABHD13_CCDS32007.1_ex0_13:108881926-108881949:+_5-3	ABHD13	320	645	752	545
ABHD13_CCDS32007.1_ex0_13:108882004-108882027:+_5-4	ABHD13	104	68	3	90
ABHD13_CCDS32007.1_ex0_13:108882265-108882288:-_5-5	ABHD13	19	73	31	31
ABHD14A_CCDS2843.1_ex1_3:52011954-52011977:-_5-1	ABHD14A	323	986	519	405
ABHD14A_CCDS2843.1_ex1_3:52012050-52012073:+_5-2	ABHD14A	789	1468	1130	1347
ABHD14A_CCDS2843.1_ex2_3:52012300-52012323:+_5-3	ABHD14A	449	518	484	655
ABHD14A_CCDS2843.1_ex2_3:52012345-52012368:+_5-4	ABHD14A	397	508	452	265
ABHD14A_CCDS2843.1_ex3_3:52014403-52014426:-_5-5	ABHD14A	227	297	231	356
ABHD14B_CCDS2842.1_ex1_3:52003983-52004006:+_5-1	ABHD14B	383	330	320	268
ABHD14B_CCDS2842.1_ex1_3:52004012-52004035:+_5-2	ABHD14B	162	187	111	175
ABHD14B_CCDS2842.1_ex1_3:52004079-52004102:+_5-3	ABHD14B	530	473	435	759
ABHD14B_CCDS2842.1_ex1_3:52004149-52004172:-_5-4	ABHD14B	1208	2306	1577	2463
ABHD14B_CCDS2842.1_ex2_3:52005460-52005483:+_5-5	ABHD14B	658	849	492	954
ABHD16A_CCDS4713.1_ex11_6:31659382-31659405:+_5-1	ABHD16A	244	836	450	448
ABHD16A_CCDS4713.1_ex11_6:31659441-31659464:-_5-2	ABHD16A	594	694	688	638
ABHD16A_CCDS4713.1_ex12_6:31659655-31659678:+_5-3	ABHD16A	889	1067	851	959
ABHD16A_CCDS4713.1_ex13_6:31660799-31660822:-_5-4	ABHD16A	382	374	230	353
ABHD16A_CCDS4713.1_ex15_6:31664772-31664795:+_5-5	ABHD16A	589	621	498	841
ABHD3_CCDS32802.1_ex7_18:19283541-19283564:+_5-1	ABHD3	1251	1543	900	1182
ABHD3_CCDS32802.1_ex7_18:19283569-19283592:+_5-2	ABHD3	215	103	73	180
ABHD3_CCDS32802.1_ex7_18:19283615-19283638:-_5-3	ABHD3	519	422	388	281
ABHD3_CCDS32802.1_ex7_18:19283635-19283658:+_5-4	ABHD3	408	451	801	503
ABHD3_CCDS32802.1_ex7_18:19283685-19283708:-_5-5	ABHD3	698	687	700	779
ABHD4_CCDS9572.1_ex2_14:23072373-23072396:+_5-1	ABHD4	813	1036	1332	1146
ABHD4_CCDS9572.1_ex2_14:23072477-23072500:-_5-2	ABHD4	495	876	872	853
ABHD4_CCDS9572.1_ex2_14:23072515-23072538:+_5-3	ABHD4	368	629	588	265
ABHD4_CCDS9572.1_ex2_14:23072555-23072578:+_5-4	ABHD4	310	512	509	318
ABHD4_CCDS9572.1_ex3_14:23072853-23072876:-_5-5	ABHD4	132	252	134	45
ABHD6_CCDS2887.1_ex1_3:58252912-58252935:+_5-1	ABHD6	454	576	604	344
ABHD6_CCDS2887.1_ex1_3:58253017-58253040:-_5-2	ABHD6	378	409	475	440
ABHD6_CCDS2887.1_ex2_3:58255058-58255081:+_5-3	ABHD6	1143	1703	1230	1387
ABHD6_CCDS2887.1_ex2_3:58255116-58255139:+_5-4	ABHD6	203	249	354	97
ABHD6_CCDS2887.1_ex3_3:58256750-58256773:-_5-5	ABHD6	354	516	544	532
ABI2_CCDS2358.1_ex2_2:204245027-204245050:-_5-1	ABI2	373	316	288	808
ABI2_CCDS2358.1_ex3_2:204255829-204255852:-_5-2	ABI2	231	460	316	474
ABI2_CCDS2358.1_ex4_2:204259432-204259455:-_5-3	ABI2	422	530	490	273
ABI2_CCDS2358.1_ex4_2:204259462-204259485:-_5-4	ABI2	444	567	197	357
ABI2_CCDS2358.1_ex4_2:204259486-204259509:-_5-5	ABI2	676	1076	814	1080
ABI3_CCDS11546.1_ex2_17:47295113-47295136:+_5-1	ABI3	277	168	93	131
ABI3_CCDS11546.1_ex2_17:47295169-47295192:-_5-2	ABI3	838	658	607	734
ABI3_CCDS11546.1_ex2_17:47295206-47295229:-_5-3	ABI3	432	513	458	853
ABI3_CCDS11546.1_ex2_17:47295241-47295264:+_5-4	ABI3	427	561	216	209
ABI3_CCDS11546.1_ex3_17:47296933-47296956:+_5-5	ABI3	159	166	179	261
ABI3BP_CCDS46880.1_ex19_3:100567653-100567676:+_5-1	ABI3BP	752	599	863	805
ABI3BP_CCDS46880.1_ex19_3:100567673-100567696:+_5-2	ABI3BP	327	272	101	258
ABI3BP_CCDS46880.1_ex24_3:100583695-100583718:+_5-3	ABI3BP	143	100	97	62
ABI3BP_CCDS46880.1_ex31_3:100617721-100617744:+_5-4	ABI3BP	104	50	47	98
ABI3BP_CCDS46880.1_ex33_3:100645253-100645276:+_5-5	ABI3BP	144	191	276	154
ABL2_CCDS30947.1_ex7_1:179090845-179090868:-_5-1	ABL2	344	389	767	783
ABL2_CCDS30947.1_ex8_1:179095555-179095578:-_5-2	ABL2	625	1137	922	1086
ABL2_CCDS30947.1_ex8_1:179095735-179095758:-_5-3	ABL2	536	507	521	417
ABL2_CCDS30947.1_ex9_1:179100556-179100579:+_5-4	ABL2	775	1349	870	1260
ABL2_CCDS30947.1_ex9_1:179100594-179100617:-_5-5	ABL2	547	751	845	642
ABRA_CCDS6305.1_ex1_8:107781927-107781950:+_5-1	ABRA	997	1433	1115	922
ABRA_CCDS6305.1_ex1_8:107782012-107782035:+_5-2	ABRA	923	1720	861	1585
ABRA_CCDS6305.1_ex1_8:107782078-107782101:-_5-3	ABRA	187	260	398	215
ABRA_CCDS6305.1_ex1_8:107782103-107782126:+_5-4	ABRA	100	115	123	169
ABRA_CCDS6305.1_ex1_8:107782285-107782308:-_5-5	ABRA	333	405	218	403
ABRACL_CCDS43509.1_ex1_6:139363863-139363886:+_4-1	ABRACL	87	123	180	152
ABRACL_CCDS43509.1_ex1_6:139363895-139363918:-_4-2	ABRACL	148	241	294	218
ABRACL_CCDS43509.1_ex1_6:139363916-139363939:-_4-3	ABRACL	93	147	112	161
ABRACL_CCDS43509.1_ex1_6:139363939-139363962:+_4-4	ABRACL	242	478	333	144
ABTB2_CCDS7890.2_ex13_11:34194754-34194777:-_5-1	ABTB2	647	900	437	737
ABTB2_CCDS7890.2_ex13_11:34194811-34194834:+_5-2	ABTB2	749	1181	1389	879
ABTB2_CCDS7890.2_ex15_11:34226169-34226192:+_5-3	ABTB2	932	1299	1498	1507
ABTB2_CCDS7890.2_ex16_11:34378449-34378472:+_5-4	ABTB2	640	492	706	886
ABTB2_CCDS7890.2_ex16_11:34379004-34379027:+_5-5	ABTB2	424	620	1229	1007
ACAA1_CCDS2673.1_ex4_3:38168105-38168128:+_5-1	ACAA1	763	1426	1136	1375
ACAA1_CCDS2673.1_ex5_3:38169304-38169327:-_5-2	ACAA1	230	425	356	501
ACAA1_CCDS2673.1_ex7_3:38173098-38173121:-_5-3	ACAA1	131	126	17	88
ACAA1_CCDS2673.1_ex8_3:38173441-38173464:-_5-4	ACAA1	487	637	337	472
ACAA1_CCDS2673.1_ex10_3:38178145-38178168:+_5-5	ACAA1	382	646	475	754
ACAA2_CCDS11939.1_ex5_18:47320656-47320679:+_5-1	ACAA2	633	701	802	520
ACAA2_CCDS11939.1_ex6_18:47322134-47322157:+_5-2	ACAA2	265	195	133	387
ACAA2_CCDS11939.1_ex6_18:47322164-47322187:+_5-3	ACAA2	451	323	391	560
ACAA2_CCDS11939.1_ex7_18:47323832-47323855:+_5-4	ACAA2	231	669	213	312
ACAA2_CCDS11939.1_ex7_18:47323875-47323898:+_5-5	ACAA2	455	309	247	299
ACACA_CCDS11317.1_ex27_17:35578744-35578767:+_5-1	ACACA	168	28	15	126
ACACA_CCDS11317.1_ex30_17:35583268-35583291:+_5-2	ACACA	638	816	830	987
ACACA_CCDS11317.1_ex36_17:35602062-35602085:-_5-3	ACACA	330	38	44	107
ACACA_CCDS11317.1_ex37_17:35603874-35603897:-_5-4	ACACA	178	28	99	156
ACACA_CCDS11317.1_ex40_17:35608949-35608972:+_5-5	ACACA	578	209	100	93
ACAD8_CCDS8498.1_ex0_11:134123591-134123614:-_5-1	ACAD8	793	463	291	465
ACAD8_CCDS8498.1_ex2_11:134127012-134127035:+_5-2	ACAD8	477	733	480	574
ACAD8_CCDS8498.1_ex3_11:134128416-134128439:-_5-3	ACAD8	278	480	145	274
ACAD8_CCDS8498.1_ex3_11:134128465-134128488:-_5-4	ACAD8	1	0	36	0
ACAD8_CCDS8498.1_ex5_11:134129537-134129560:+_5-5	ACAD8	505	533	466	572
ACAD9_CCDS3053.1_ex0_3:128598636-128598659:-_5-1	ACAD9	267	399	184	341
ACAD9_CCDS3053.1_ex1_3:128603545-128603568:+_5-2	ACAD9	700	1316	854	661
ACAD9_CCDS3053.1_ex2_3:128612398-128612421:+_5-3	ACAD9	296	128	249	124
ACAD9_CCDS3053.1_ex4_3:128615319-128615342:+_5-4	ACAD9	668	819	505	576
ACAD9_CCDS3053.1_ex5_3:128616476-128616499:+_5-5	ACAD9	408	639	911	615
ACADL_CCDS2389.1_ex6_2:211074937-211074960:-_5-1	ACADL	79	132	25	58
ACADL_CCDS2389.1_ex7_2:211081079-211081102:-_5-2	ACADL	429	628	879	762
ACADL_CCDS2389.1_ex7_2:211081160-211081183:-_5-3	ACADL	25	15	7	15
ACADL_CCDS2389.1_ex8_2:211082690-211082713:+_5-4	ACADL	296	707	316	837
ACADL_CCDS2389.1_ex8_2:211082722-211082745:-_5-5	ACADL	417	597	423	455
ACADS_CCDS9207.1_ex1_12:121164944-121164967:-_5-1	ACADS	509	700	748	618
ACADS_CCDS9207.1_ex2_12:121174853-121174876:-_5-2	ACADS	281	330	213	639
ACADS_CCDS9207.1_ex2_12:121174909-121174932:-_5-3	ACADS	832	738	560	758
ACADS_CCDS9207.1_ex4_12:121175681-121175704:-_5-4	ACADS	878	1177	898	1257
ACADS_CCDS9207.1_ex4_12:121175748-121175771:+_5-5	ACADS	797	1708	924	2040
ACADSB_CCDS7634.1_ex2_10:124797287-124797310:+_5-1	ACADSB	328	636	316	451
ACADSB_CCDS7634.1_ex2_10:124797339-124797362:+_5-2	ACADSB	4	0	0	0
ACADSB_CCDS7634.1_ex3_10:124800034-124800057:+_5-3	ACADSB	479	782	625	350
ACADSB_CCDS7634.1_ex5_10:124802585-124802608:+_5-4	ACADSB	95	132	8	15
ACADSB_CCDS7634.1_ex5_10:124802658-124802681:-_5-5	ACADSB	308	399	365	119
ACADVL_CCDS11090.1_ex1_17:7123483-7123506:+_5-1	ACADVL	662	719	391	586
ACADVL_CCDS11090.1_ex3_17:7123982-7124005:-_5-2	ACADVL	379	650	381	481
ACADVL_CCDS11090.1_ex4_17:7124128-7124151:-_5-3	ACADVL	297	245	226	288
ACADVL_CCDS11090.1_ex6_17:7124852-7124875:-_5-4	ACADVL	487	629	572	681
ACADVL_CCDS11090.1_ex7_17:7125290-7125313:+_5-5	ACADVL	338	584	379	338
ACAN_CCDS53970.1_ex3_15:89385066-89385089:+_5-1	ACAN	906	836	908	1051
ACAN_CCDS53970.1_ex4_15:89386844-89386867:-_5-2	ACAN	583	451	511	464
ACAN_CCDS53970.1_ex6_15:89390543-89390566:-_5-3	ACAN	677	640	439	480
ACAN_CCDS53970.1_ex6_15:89390636-89390659:-_5-4	ACAN	762	923	632	902
ACAN_CCDS53970.1_ex8_15:89392877-89392900:-_5-5	ACAN	674	515	653	399
ACAP1_CCDS11101.1_ex2_17:7245322-7245345:-_5-1	ACAP1	399	355	467	427
ACAP1_CCDS11101.1_ex2_17:7245375-7245398:-_5-2	ACAP1	644	1214	965	804
ACAP1_CCDS11101.1_ex5_17:7246719-7246742:+_5-3	ACAP1	634	988	883	871
ACAP1_CCDS11101.1_ex5_17:7246824-7246847:+_5-4	ACAP1	639	574	720	623
ACAP1_CCDS11101.1_ex5_17:7246850-7246873:-_5-5	ACAP1	799	992	529	971
ACAP2_CCDS33924.1_ex10_3:195027260-195027283:+_5-1	ACAP2	34	175	63	25
ACAP2_CCDS33924.1_ex10_3:195027304-195027327:-_5-2	ACAP2	643	636	492	404
ACAP2_CCDS33924.1_ex11_3:195028036-195028059:-_5-3	ACAP2	250	218	323	208
ACAP2_CCDS33924.1_ex20_3:195102645-195102668:+_5-4	ACAP2	142	399	77	167
ACAP2_CCDS33924.1_ex20_3:195102716-195102739:-_5-5	ACAP2	53	29	73	19
ACAT1_CCDS8339.1_ex2_11:108004577-108004600:-_5-1	ACAT1	51	145	64	47
ACAT1_CCDS8339.1_ex4_11:108005873-108005896:-_5-2	ACAT1	42	22	47	44
ACAT1_CCDS8339.1_ex4_11:108005947-108005970:+_5-3	ACAT1	366	517	259	379
ACAT1_CCDS8339.1_ex5_11:108009658-108009681:-_5-4	ACAT1	6	1	4	1
ACAT1_CCDS8339.1_ex6_11:108010823-108010846:+_5-5	ACAT1	74	105	0	20
ACAT2_CCDS5268.1_ex2_6:160188149-160188172:+_5-1	ACAT2	353	802	416	621
ACAT2_CCDS5268.1_ex3_6:160189643-160189666:+_5-2	ACAT2	24	0	1	13
ACAT2_CCDS5268.1_ex4_6:160196223-160196246:+_5-3	ACAT2	90	124	158	74
ACAT2_CCDS5268.1_ex4_6:160196298-160196321:-_5-4	ACAT2	21	12	41	5
ACAT2_CCDS5268.1_ex4_6:160196320-160196343:-_5-5	ACAT2	97	150	26	135
ACBD5_CCDS44368.1_ex4_10:27499981-27500004:-_5-1	ACBD5	350	509	306	451
ACBD5_CCDS44368.1_ex6_10:27506944-27506967:-_5-2	ACBD5	140	169	123	120
ACBD5_CCDS44368.1_ex6_10:27506985-27507008:-_5-3	ACBD5	417	429	735	474
ACBD5_CCDS44368.1_ex8_10:27512265-27512288:-_5-4	ACBD5	192	304	96	316
ACBD5_CCDS44368.1_ex10_10:27524084-27524107:-_5-5	ACBD5	15	14	0	0
ACBD6_CCDS1339.1_ex5_1:180461412-180461435:-_5-1	ACBD6	122	102	180	187
ACBD6_CCDS1339.1_ex5_1:180461490-180461513:-_5-2	ACBD6	275	393	292	434
ACBD6_CCDS1339.1_ex7_1:180471178-180471201:-_5-3	ACBD6	173	378	58	192
ACBD6_CCDS1339.1_ex7_1:180471214-180471237:-_5-4	ACBD6	666	1395	728	834
ACBD6_CCDS1339.1_ex7_1:180471289-180471312:-_5-5	ACBD6	818	2043	1578	1420
ACCS_CCDS7907.1_ex0_11:44089251-44089274:+_5-1	ACCS	491	539	822	802
ACCS_CCDS7907.1_ex0_11:44089428-44089451:-_5-2	ACCS	217	242	359	380
ACCS_CCDS7907.1_ex2_11:44094998-44095021:+_5-3	ACCS	273	431	267	337
ACCS_CCDS7907.1_ex5_11:44098846-44098869:-_5-4	ACCS	202	342	173	511
ACCS_CCDS7907.1_ex7_11:44100275-44100298:-_5-5	ACCS	258	519	281	484
ACE2_CCDS14169.1_ex10_X:15599403-15599426:-_5-1	ACE2	681	897	692	1276
ACE2_CCDS14169.1_ex11_X:15603596-15603619:-_5-2	ACE2	492	924	691	441
ACE2_CCDS14169.1_ex12_X:15605898-15605921:-_5-3	ACE2	73	15	216	72
ACE2_CCDS14169.1_ex13_X:15607486-15607509:+_5-4	ACE2	626	1219	1000	1407
ACE2_CCDS14169.1_ex15_X:15610401-15610424:-_5-5	ACE2	324	447	590	366
ACER2_CCDS34992.1_ex0_9:19409173-19409196:+_5-1	ACER2	422	571	483	499
ACER2_CCDS34992.1_ex2_9:19424724-19424747:-_5-2	ACER2	39	82	20	3
ACER2_CCDS34992.1_ex3_9:19434941-19434964:+_5-3	ACER2	252	238	146	42
ACER2_CCDS34992.1_ex3_9:19434971-19434994:-_5-4	ACER2	555	744	1020	615
ACER2_CCDS34992.1_ex3_9:19435060-19435083:+_5-5	ACER2	197	353	363	197
ACHE_CCDS5709.1_ex3_7:100491172-100491195:+_5-1	ACHE	629	394	552	457
ACHE_CCDS5709.1_ex3_7:100491356-100491379:-_5-2	ACHE	642	884	738	770
ACHE_CCDS5709.1_ex3_7:100491450-100491473:+_5-3	ACHE	393	321	620	248
ACHE_CCDS5709.1_ex3_7:100491607-100491630:+_5-4	ACHE	218	129	64	189
ACHE_CCDS5709.1_ex3_7:100491681-100491704:-_5-5	ACHE	3	0	0	0
ACIN1_CCDS53887.1_ex7_14:23533312-23533335:-_5-1	ACIN1	555	146	227	181
ACIN1_CCDS53887.1_ex7_14:23533356-23533379:-_5-2	ACIN1	379	144	140	205
ACIN1_CCDS53887.1_ex8_14:23533625-23533648:-_5-3	ACIN1	452	176	219	314
ACIN1_CCDS53887.1_ex10_14:23538701-23538724:+_5-4	ACIN1	485	414	420	288
ACIN1_CCDS53887.1_ex10_14:23538716-23538739:-_5-5	ACIN1	321	54	154	144
ACKR2_CCDS2706.1_ex0_3:42906140-42906163:-_5-1	ACKR2	24	78	8	47
ACKR2_CCDS2706.1_ex0_3:42906173-42906196:-_5-2	ACKR2	427	960	912	557
ACKR2_CCDS2706.1_ex0_3:42906482-42906505:-_5-3	ACKR2	369	680	392	323
ACKR2_CCDS2706.1_ex0_3:42906543-42906566:+_5-4	ACKR2	78	126	25	38
ACKR2_CCDS2706.1_ex0_3:42906580-42906603:+_5-5	ACKR2	768	909	1488	1038
ACLY_CCDS11412.1_ex17_17:40054877-40054900:+_5-1	ACLY	1494	1219	1049	1257
ACLY_CCDS11412.1_ex20_17:40061873-40061896:-_5-2	ACLY	256	191	28	109
ACLY_CCDS11412.1_ex22_17:40063697-40063720:+_5-3	ACLY	1003	363	338	579
ACLY_CCDS11412.1_ex24_17:40065902-40065925:+_5-4	ACLY	490	152	92	81
ACLY_CCDS11412.1_ex26_17:40068754-40068777:-_5-5	ACLY	554	226	359	275
ACMSD_CCDS2173.2_ex3_2:135619559-135619582:-_5-1	ACMSD	316	513	600	403
ACMSD_CCDS2173.2_ex4_2:135621016-135621039:-_5-2	ACMSD	337	304	244	343
ACMSD_CCDS2173.2_ex4_2:135621123-135621146:+_5-3	ACMSD	332	367	330	312
ACMSD_CCDS2173.2_ex4_2:135621143-135621166:+_5-4	ACMSD	550	1062	786	1215
ACMSD_CCDS2173.2_ex4_2:135621158-135621181:+_5-5	ACMSD	458	471	517	911
ACOT11_CCDS592.1_ex1_1:55050394-55050417:-_5-1	ACOT11	901	872	903	1184
ACOT11_CCDS592.1_ex1_1:55050518-55050541:+_5-2	ACOT11	569	964	771	1108
ACOT11_CCDS592.1_ex3_1:55058244-55058267:-_5-3	ACOT11	311	483	631	509
ACOT11_CCDS592.1_ex7_1:55064986-55065009:-_5-4	ACOT11	430	518	380	430
ACOT11_CCDS592.1_ex7_1:55065030-55065053:-_5-5	ACOT11	446	584	487	519
ACOT2_CCDS9816.1_ex0_14:74036024-74036047:-_4-1	ACOT2	485	469	611	366
ACOT2_CCDS9816.1_ex0_14:74036057-74036080:+_4-2	ACOT2	627	605	828	431
ACOT2_CCDS9816.1_ex0_14:74036181-74036204:-_4-3	ACOT2	440	371	215	385
ACOT2_CCDS9816.1_ex0_14:74036492-74036515:-_4-4	ACOT2	1077	802	749	1128
ACOT4_CCDS9817.1_ex0_14:74059064-74059087:+_5-1	ACOT4	604	1085	947	851
ACOT4_CCDS9817.1_ex2_14:74061737-74061760:+_5-2	ACOT4	26	2	17	1
ACOT4_CCDS9817.1_ex2_14:74061840-74061863:-_5-3	ACOT4	327	238	384	412
ACOT4_CCDS9817.1_ex2_14:74061882-74061905:-_5-4	ACOT4	106	171	45	114
ACOT4_CCDS9817.1_ex2_14:74061957-74061980:+_5-5	ACOT4	164	128	220	224
ACOT6_CCDS32118.1_ex1_14:74086059-74086082:+_5-1	ACOT6	108	142	294	176
ACOT6_CCDS32118.1_ex1_14:74086117-74086140:+_5-2	ACOT6	31	122	1	4
ACOT6_CCDS32118.1_ex1_14:74086155-74086178:+_5-3	ACOT6	406	595	806	470
ACOT6_CCDS32118.1_ex1_14:74086200-74086223:+_5-4	ACOT6	516	350	314	394
ACOT6_CCDS32118.1_ex1_14:74086241-74086264:+_5-5	ACOT6	263	336	326	169
ACOT8_CCDS13378.1_ex3_20:44477086-44477109:+_5-1	ACOT8	189	165	615	229
ACOT8_CCDS13378.1_ex3_20:44477223-44477246:-_5-2	ACOT8	405	765	642	462
ACOT8_CCDS13378.1_ex3_20:44477265-44477288:-_5-3	ACOT8	250	495	438	245
ACOT8_CCDS13378.1_ex4_20:44483800-44483823:+_5-4	ACOT8	557	705	653	358
ACOT8_CCDS13378.1_ex4_20:44483872-44483895:-_5-5	ACOT8	775	1440	1038	1654
ACOX2_CCDS33775.1_ex7_3:58516215-58516238:+_5-1	ACOX2	379	383	468	222
ACOX2_CCDS33775.1_ex7_3:58516326-58516349:+_5-2	ACOX2	642	654	538	360
ACOX2_CCDS33775.1_ex8_3:58517004-58517027:-_5-3	ACOX2	629	805	858	778
ACOX2_CCDS33775.1_ex12_3:58520126-58520149:-_5-4	ACOX2	780	1428	787	705
ACOX2_CCDS33775.1_ex12_3:58520160-58520183:-_5-5	ACOX2	283	367	254	239
ACOX3_CCDS3401.1_ex9_4:8398837-8398860:-_5-1	ACOX3	655	1169	803	1182
ACOX3_CCDS3401.1_ex11_4:8407688-8407711:-_5-2	ACOX3	537	775	555	587
ACOX3_CCDS3401.1_ex13_4:8416053-8416076:+_5-3	ACOX3	628	1209	1047	1083
ACOX3_CCDS3401.1_ex15_4:8417618-8417641:-_5-4	ACOX3	398	519	681	518
ACOX3_CCDS3401.1_ex16_4:8418091-8418114:+_5-5	ACOX3	239	279	285	495
ACP1_CCDS1639.1_ex1_2:271916-271939:-_11-1	ACP1	122	155	210	14
ACP1_CCDS1639.1_ex2_2:272054-272077:+_11-2	ACP1	425	846	554	314
ACP1_CCDS1639.1_ex2_2:272076-272099:+_11-3	ACP1	629	1147	1178	1002
ACP1_CCDS1639.1_ex2_2:272092-272115:-_11-4	ACP1	833	1055	1152	1528
ACP1_CCDS1639.1_ex2_2:272124-272147:+_11-5	ACP1	515	836	537	912
ACP1_CCDS1639.1_ex2_2:272142-272165:-_11-6	ACP1	329	173	255	287
ACP1_CCDS1640.1_ex2_2:272209-272232:+_11-7	ACP1	558	558	633	422
ACP1_CCDS1640.1_ex2_2:272254-272277:+_11-8	ACP1	214	91	358	407
ACP1_CCDS1640.1_ex2_2:272289-272312:-_11-9	ACP1	265	281	249	480
ACP1_CCDS1639.1_ex3_2:275162-275185:+_11-10	ACP1	0	0	0	0
ACP1_CCDS1639.1_ex3_2:275179-275202:+_11-11	ACP1	113	114	71	67
ACP5_CCDS12265.1_ex2_19:11687540-11687563:+_5-1	ACP5	115	77	43	59
ACP5_CCDS12265.1_ex2_19:11687589-11687612:+_5-2	ACP5	510	464	379	560
ACP5_CCDS12265.1_ex2_19:11687607-11687630:-_5-3	ACP5	653	1270	898	645
ACP5_CCDS12265.1_ex2_19:11687631-11687654:+_5-4	ACP5	134	172	114	62
ACP5_CCDS12265.1_ex3_19:11687990-11688013:+_5-5	ACP5	1389	2215	1663	2153
ACPP_CCDS3073.1_ex1_3:132047101-132047124:+_5-1	ACPP	415	619	327	329
ACPP_CCDS3073.1_ex1_3:132047171-132047194:-_5-2	ACPP	803	1219	1320	1340
ACPP_CCDS3073.1_ex2_3:132050496-132050519:+_5-3	ACPP	232	251	263	339
ACPP_CCDS3073.1_ex4_3:132056325-132056348:-_5-4	ACPP	236	291	566	309
ACPP_CCDS3073.1_ex5_3:132061418-132061441:+_5-5	ACPP	467	368	340	326
ACPT_CCDS12802.1_ex2_19:51294085-51294108:-_5-1	ACPT	425	437	248	349
ACPT_CCDS12802.1_ex3_19:51294926-51294949:+_5-2	ACPT	722	777	632	977
ACPT_CCDS12802.1_ex3_19:51294965-51294988:-_5-3	ACPT	479	938	1069	810
ACPT_CCDS12802.1_ex4_19:51295341-51295364:-_5-4	ACPT	621	834	860	698
ACPT_CCDS12802.1_ex5_19:51295518-51295541:+_5-5	ACPT	937	565	611	1071
ACRBP_CCDS8554.1_ex5_12:6753416-6753439:+_5-1	ACRBP	846	890	903	1171
ACRBP_CCDS8554.1_ex7_12:6755671-6755694:+_5-2	ACRBP	298	513	67	182
ACRBP_CCDS8554.1_ex8_12:6755956-6755979:+_5-3	ACRBP	713	1171	908	1001
ACRBP_CCDS8554.1_ex8_12:6756005-6756028:+_5-4	ACRBP	729	841	1438	987
ACRBP_CCDS8554.1_ex8_12:6756023-6756046:+_5-5	ACRBP	381	417	370	202
ACSBG1_CCDS10298.1_ex6_15:78474359-78474382:-_5-1	ACSBG1	516	511	298	282
ACSBG1_CCDS10298.1_ex8_15:78475037-78475060:+_5-2	ACSBG1	488	837	804	772
ACSBG1_CCDS10298.1_ex9_15:78485904-78485927:+_5-3	ACSBG1	407	232	191	405
ACSBG1_CCDS10298.1_ex11_15:78486966-78486989:-_5-4	ACSBG1	381	442	396	643
ACSBG1_CCDS10298.1_ex11_15:78487033-78487056:-_5-5	ACSBG1	550	526	323	462
ACSF3_CCDS10974.1_ex0_16:89167261-89167284:-_5-1	ACSF3	677	900	1002	1116
ACSF3_CCDS10974.1_ex0_16:89167283-89167306:-_5-2	ACSF3	607	913	653	816
ACSF3_CCDS10974.1_ex0_16:89167397-89167420:+_5-3	ACSF3	690	993	974	1030
ACSF3_CCDS10974.1_ex0_16:89167421-89167444:-_5-4	ACSF3	1438	2001	2195	2845
ACSF3_CCDS10974.1_ex2_16:89178512-89178535:+_5-5	ACSF3	395	455	511	291
ACSL6_CCDS34228.1_ex12_5:131321098-131321121:-_5-1	ACSL6	547	306	305	364
ACSL6_CCDS34228.1_ex15_5:131324506-131324529:+_5-2	ACSL6	368	685	460	412
ACSL6_CCDS34228.1_ex15_5:131324540-131324563:+_5-3	ACSL6	485	402	525	621
ACSL6_CCDS34228.1_ex18_5:131326584-131326607:+_5-4	ACSL6	361	722	701	535
ACSL6_CCDS34228.1_ex18_5:131326622-131326645:-_5-5	ACSL6	723	1001	792	1031
ACSM2B_CCDS10586.1_ex6_16:20559471-20559494:-_5-1	ACSM2B	800	897	730	513
ACSM2B_CCDS10586.1_ex9_16:20565123-20565146:-_5-2	ACSM2B	585	855	583	594
ACSM2B_CCDS10586.1_ex9_16:20565170-20565193:-_5-3	ACSM2B	377	914	422	558
ACSM2B_CCDS10586.1_ex12_16:20576034-20576057:+_5-5	ACSM2B	886	1233	1628	1174
ACSM4_CCDS44825.1_ex0_12:7457042-7457065:+_5-1	ACSM4	293	165	312	305
ACSM4_CCDS44825.1_ex1_12:7459317-7459340:+_5-2	ACSM4	215	112	49	297
ACSM4_CCDS44825.1_ex2_12:7463237-7463260:-_5-3	ACSM4	761	1131	980	1230
ACSM4_CCDS44825.1_ex2_12:7463270-7463293:+_5-4	ACSM4	67	57	50	216
ACSM4_CCDS44825.1_ex3_12:7469854-7469877:+_5-5	ACSM4	124	166	75	62
ACSM5_CCDS10585.1_ex2_16:20430545-20430568:-_5-1	ACSM5	651	886	816	870
ACSM5_CCDS10585.1_ex2_16:20430751-20430774:-_5-2	ACSM5	479	763	588	862
ACSM5_CCDS10585.1_ex3_16:20432639-20432662:+_5-3	ACSM5	382	476	255	453
ACSM5_CCDS10585.1_ex3_16:20432713-20432736:-_5-4	ACSM5	1274	1329	982	1157
ACSM5_CCDS10585.1_ex4_16:20435268-20435291:+_5-5	ACSM5	321	417	435	464
ACTA1_CCDS1578.1_ex3_1:229568058-229568081:+_5-1	ACTA1	421	474	393	280
ACTA1_CCDS1578.1_ex3_1:229568166-229568189:-_5-2	ACTA1	613	832	1078	1092
ACTA1_CCDS1578.1_ex4_1:229568297-229568320:+_5-3	ACTA1	574	1106	873	677
ACTA1_CCDS1578.1_ex5_1:229568755-229568778:+_5-4	ACTA1	522	896	968	824
ACTA1_CCDS1578.1_ex5_1:229568772-229568795:-_5-5	ACTA1	800	1394	1101	1296
ACTA2_CCDS7392.1_ex3_10:90700977-90701000:+_5-1	ACTA2	290	589	478	641
ACTA2_CCDS7392.1_ex4_10:90701536-90701559:+_5-2	ACTA2	916	1744	946	1127
ACTA2_CCDS7392.1_ex4_10:90701574-90701597:-_5-3	ACTA2	429	587	362	566
ACTA2_CCDS7392.1_ex5_10:90703658-90703681:-_5-4	ACTA2	437	848	914	340
ACTA2_CCDS7392.1_ex7_10:90708561-90708584:+_5-5	ACTA2	299	303	244	499
ACTB_CCDS5341.1_ex2_7:5568239-5568262:-_5-1	ACTB	553	502	254	707
ACTB_CCDS5341.1_ex3_7:5568790-5568813:-_5-3	ACTB	216	368	121	82
ACTB_CCDS5341.1_ex3_7:5569017-5569040:-_5-4	ACTB	509	265	215	353
ACTB_CCDS5341.1_ex4_7:5569171-5569194:+_5-5	ACTB	496	125	228	331
ACTG1_CCDS11782.1_ex2_17:79478503-79478526:+_5-1	ACTG1	107	15	1	64
ACTG1_CCDS11782.1_ex2_17:79478571-79478594:+_5-2	ACTG1	353	251	89	184
ACTG1_CCDS11782.1_ex3_17:79478996-79479019:-_5-3	ACTG1	690	729	363	501
ACTG1_CCDS11782.1_ex3_17:79479158-79479181:-_5-4	ACTG1	855	752	434	851
ACTG1_CCDS11782.1_ex4_17:79479272-79479295:-_5-5	ACTG1	489	385	340	127
ACTL10_CCDS33463.1_ex0_20:32255394-32255417:+_5-1	ACTL10	427	470	547	533
ACTL10_CCDS33463.1_ex0_20:32255451-32255474:+_5-2	ACTL10	922	1625	1478	1897
ACTL10_CCDS33463.1_ex0_20:32255491-32255514:+_5-3	ACTL10	908	1228	1533	1194
ACTL10_CCDS33463.1_ex0_20:32255605-32255628:+_5-4	ACTL10	637	1150	913	883
ACTL10_CCDS33463.1_ex0_20:32255758-32255781:+_5-5	ACTL10	598	829	743	937
ACTL6B_CCDS5702.1_ex7_7:100246234-100246257:-_5-1	ACTL6B	824	1351	569	789
ACTL6B_CCDS5702.1_ex8_7:100246350-100246373:-_5-2	ACTL6B	780	1241	1099	1140
ACTL6B_CCDS5702.1_ex8_7:100246430-100246453:-_5-3	ACTL6B	430	367	334	546
ACTL6B_CCDS5702.1_ex10_7:100252724-100252747:+_5-4	ACTL6B	678	1292	1465	867
ACTL6B_CCDS5702.1_ex11_7:100253073-100253096:-_5-5	ACTL6B	617	944	457	988
ACTL8_CCDS183.1_ex0_1:18149598-18149621:+_5-1	ACTL8	589	1156	913	762
ACTL8_CCDS183.1_ex0_1:18149631-18149654:-_5-2	ACTL8	395	549	548	916
ACTL8_CCDS183.1_ex0_1:18149689-18149712:+_5-3	ACTL8	570	644	474	394
ACTL8_CCDS183.1_ex0_1:18149791-18149814:-_5-4	ACTL8	372	521	210	162
ACTL8_CCDS183.1_ex1_1:18152415-18152438:-_5-5	ACTL8	996	1193	1612	1410
ACTL9_CCDS12207.1_ex0_19:8808473-8808496:-_5-1	ACTL9	621	835	216	1106
ACTL9_CCDS12207.1_ex0_19:8808508-8808531:+_5-2	ACTL9	672	934	1302	1066
ACTL9_CCDS12207.1_ex0_19:8808690-8808713:+_5-3	ACTL9	811	1084	759	732
ACTL9_CCDS12207.1_ex0_19:8808750-8808773:-_5-4	ACTL9	842	1015	1281	1105
ACTL9_CCDS12207.1_ex0_19:8808897-8808920:-_5-5	ACTL9	652	1102	796	730
ACTN1_CCDS45129.1_ex9_14:69352260-69352283:+_5-1	ACTN1	603	538	512	537
ACTN1_CCDS45129.1_ex13_14:69369255-69369278:-_5-2	ACTN1	814	808	1085	877
ACTN1_CCDS45129.1_ex14_14:69371424-69371447:+_5-3	ACTN1	268	240	137	260
ACTN1_CCDS45129.1_ex15_14:69376044-69376067:+_5-4	ACTN1	0	0	0	0
ACTN1_CCDS45129.1_ex18_14:69387714-69387737:+_5-5	ACTN1	1138	1418	1116	1183
ACTN2_CCDS1613.1_ex1_1:236881167-236881190:-_5-1	ACTN2	130	218	114	421
ACTN2_CCDS1613.1_ex2_1:236882196-236882219:+_5-2	ACTN2	365	571	507	686
ACTN2_CCDS1613.1_ex5_1:236891034-236891057:+_5-3	ACTN2	120	165	103	138
ACTN2_CCDS1613.1_ex9_1:236902693-236902716:-_5-4	ACTN2	430	321	511	500
ACTN2_CCDS1613.1_ex10_1:236906313-236906336:+_5-5	ACTN2	437	741	633	668
ACTN4_CCDS12518.1_ex4_19:39196731-39196754:-_5-1	ACTN4	80	45	21	33
ACTN4_CCDS12518.1_ex5_19:39198802-39198825:-_5-2	ACTN4	468	652	391	441
ACTN4_CCDS12518.1_ex6_19:39200040-39200063:-_5-3	ACTN4	604	658	335	538
ACTN4_CCDS12518.1_ex7_19:39200906-39200929:+_5-4	ACTN4	319	462	425	178
ACTN4_CCDS12518.1_ex8_19:39205106-39205129:+_5-5	ACTN4	586	848	622	377
ACTR5_CCDS13308.1_ex0_20:37377232-37377255:+_5-1	ACTR5	1100	889	739	1524
ACTR5_CCDS13308.1_ex0_20:37377410-37377433:-_5-2	ACTR5	383	804	397	657
ACTR5_CCDS13308.1_ex1_20:37378745-37378768:+_5-3	ACTR5	403	359	464	364
ACTR5_CCDS13308.1_ex1_20:37378803-37378826:+_5-4	ACTR5	491	687	362	355
ACTR5_CCDS13308.1_ex2_20:37380921-37380944:+_5-5	ACTR5	354	289	317	467
ACTR6_CCDS9074.1_ex1_12:100598799-100598822:-_5-1	ACTR6	111	2	9	20
ACTR6_CCDS9074.1_ex3_12:100601476-100601499:-_5-2	ACTR6	7	0	0	0
ACTR6_CCDS9074.1_ex4_12:100603850-100603873:+_5-3	ACTR6	474	40	6	23
ACTR6_CCDS9074.1_ex5_12:100604090-100604113:+_5-4	ACTR6	12	0	0	0
ACTR6_CCDS9074.1_ex7_12:100606270-100606293:-_5-5	ACTR6	43	0	0	0
ACTRT1_CCDS14611.1_ex0_X:127185631-127185654:-_5-1	ACTRT1	661	1022	650	841
ACTRT1_CCDS14611.1_ex0_X:127185755-127185778:+_5-2	ACTRT1	335	358	292	431
ACTRT1_CCDS14611.1_ex0_X:127185850-127185873:+_5-3	ACTRT1	255	496	420	193
ACTRT1_CCDS14611.1_ex0_X:127185947-127185970:+_5-4	ACTRT1	532	725	728	675
ACTRT1_CCDS14611.1_ex0_X:127186024-127186047:+_5-5	ACTRT1	78	179	105	44
ACVR2A_CCDS33301.1_ex3_2:148657374-148657397:-_5-1	ACVR2A	50	181	26	74
ACVR2A_CCDS33301.1_ex4_2:148672783-148672806:-_5-2	ACVR2A	22	2	0	32
ACVR2A_CCDS33301.1_ex4_2:148672856-148672879:-_5-3	ACVR2A	55	29	73	33
ACVR2A_CCDS33301.1_ex6_2:148676082-148676105:-_5-4	ACVR2A	0	0	0	0
ACVR2A_CCDS33301.1_ex6_2:148676102-148676125:+_5-5	ACVR2A	3	0	0	0
ACVR2B_CCDS2679.1_ex1_3:38518811-38518834:+_5-1	ACVR2B	423	251	199	676
ACVR2B_CCDS2679.1_ex1_3:38518930-38518953:-_5-2	ACVR2B	562	497	489	207
ACVR2B_CCDS2679.1_ex1_3:38518963-38518986:+_5-3	ACVR2B	527	872	427	549
ACVR2B_CCDS2679.1_ex3_3:38519627-38519650:-_5-4	ACVR2B	579	517	471	749
ACVR2B_CCDS2679.1_ex3_3:38519727-38519750:-_5-5	ACVR2B	269	364	555	363
ACYP1_CCDS9838.1_ex0_14:75520237-75520260:-_5-1	ACYP1	157	330	120	233
ACYP1_CCDS9838.1_ex0_14:75520254-75520277:+_5-2	ACYP1	405	594	740	710
ACYP1_CCDS9838.1_ex0_14:75520271-75520294:-_5-3	ACYP1	283	481	317	449
ACYP1_CCDS9838.1_ex0_14:75520337-75520360:-_5-4	ACYP1	249	284	576	321
ACYP1_CCDS45137.1_ex0_14:75520355-75520378:-_5-5	ACYP1	737	988	625	640
ACYP2_CCDS1850.1_ex2_2:54365773-54365796:+_5-1	ACYP2	77	117	116	62
ACYP2_CCDS1850.1_ex2_2:54365790-54365813:+_5-2	ACYP2	175	286	78	324
ACYP2_CCDS1850.1_ex2_2:54365814-54365837:+_5-3	ACYP2	176	93	117	312
ACYP2_CCDS1850.1_ex2_2:54365839-54365862:-_5-4	ACYP2	1021	1817	1211	1514
ACYP2_CCDS1850.1_ex3_2:54531829-54531852:-_5-5	ACYP2	828	1040	736	1693
ADAD1_CCDS34058.1_ex0_4:123301375-123301398:-_5-1	ADAD1	513	496	651	365
ADAD1_CCDS34058.1_ex1_4:123302154-123302177:-_5-2	ADAD1	349	707	492	570
ADAD1_CCDS34058.1_ex1_4:123302262-123302285:-_5-3	ADAD1	465	742	585	482
ADAD1_CCDS34058.1_ex3_4:123314766-123314789:-_5-4	ADAD1	16	82	17	27
ADAD1_CCDS34058.1_ex4_4:123317510-123317533:+_5-5	ADAD1	6	19	5	33
ADAM10_CCDS10167.1_ex11_15:58957368-58957391:-_5-1	ADAM10	318	508	477	706
ADAM10_CCDS10167.1_ex12_15:58971400-58971423:+_5-2	ADAM10	534	660	676	241
ADAM10_CCDS10167.1_ex13_15:58974405-58974428:-_5-3	ADAM10	35	0	40	0
ADAM10_CCDS10167.1_ex14_15:59009778-59009801:-_5-4	ADAM10	1125	966	1076	1141
ADAM10_CCDS10167.1_ex14_15:59009863-59009886:-_5-5	ADAM10	21	0	14	0
ADAM11_CCDS11486.1_ex3_17:42847352-42847375:+_5-1	ADAM11	703	886	974	734
ADAM11_CCDS11486.1_ex9_17:42850380-42850403:+_5-2	ADAM11	810	333	367	446
ADAM11_CCDS11486.1_ex10_17:42850732-42850755:+_5-3	ADAM11	514	490	638	676
ADAM11_CCDS11486.1_ex11_17:42851724-42851747:-_5-4	ADAM11	1046	474	547	743
ADAM11_CCDS11486.1_ex12_17:42851858-42851881:+_5-5	ADAM11	607	614	485	356
ADAM17_CCDS1665.1_ex8_2:9650229-9650252:+_5-1	ADAM17	202	449	253	310
ADAM17_CCDS1665.1_ex15_2:9675961-9675984:-_5-2	ADAM17	91	162	47	130
ADAM17_CCDS1665.1_ex16_2:9676854-9676877:-_5-3	ADAM17	9	13	14	41
ADAM17_CCDS1665.1_ex16_2:9676895-9676918:-_5-4	ADAM17	162	315	82	192
ADAM17_CCDS1665.1_ex17_2:9683339-9683362:+_5-5	ADAM17	475	390	188	261
ADAM19_CCDS4338.1_ex11_5:156929867-156929890:+_5-1	ADAM19	360	801	791	729
ADAM19_CCDS4338.1_ex12_5:156932788-156932811:-_5-2	ADAM19	465	511	837	393
ADAM19_CCDS4338.1_ex17_5:156946846-156946869:-_5-3	ADAM19	563	717	760	533
ADAM19_CCDS4338.1_ex17_5:156946915-156946938:+_5-4	ADAM19	715	1017	755	532
ADAM19_CCDS4338.1_ex18_5:156957860-156957883:-_5-5	ADAM19	416	281	309	522
ADAM20_CCDS32111.1_ex0_14:70990503-70990526:-_5-1	ADAM20	60	183	20	61
ADAM20_CCDS32111.1_ex0_14:70990548-70990571:-_5-2	ADAM20	304	500	459	454
ADAM20_CCDS32111.1_ex0_14:70990649-70990672:+_5-3	ADAM20	473	311	537	255
ADAM20_CCDS32111.1_ex0_14:70990840-70990863:-_5-4	ADAM20	401	204	325	237
ADAM20_CCDS32111.1_ex0_14:70991243-70991266:-_5-5	ADAM20	258	348	159	244
ADAM22_CCDS43608.1_ex1_7:87564459-87564482:+_5-1	ADAM22	492	421	251	487
ADAM22_CCDS43608.1_ex2_7:87607676-87607699:-_5-2	ADAM22	450	551	519	578
ADAM22_CCDS43608.1_ex10_7:87760670-87760693:-_5-3	ADAM22	180	380	109	413
ADAM22_CCDS43608.1_ex11_7:87762202-87762225:-_5-4	ADAM22	699	468	628	439
ADAM22_CCDS43608.1_ex13_7:87765313-87765336:+_5-5	ADAM22	335	629	309	552
ADAM28_CCDS34865.1_ex3_8:24167688-24167711:-_5-1	ADAM28	352	311	195	238
ADAM28_CCDS34865.1_ex5_8:24170894-24170917:+_5-2	ADAM28	305	828	256	422
ADAM28_CCDS34865.1_ex5_8:24170948-24170971:+_5-3	ADAM28	631	954	511	1073
ADAM28_CCDS34865.1_ex5_8:24171075-24171098:-_5-4	ADAM28	499	360	617	332
ADAM28_CCDS34865.1_ex8_8:24181384-24181407:+_5-5	ADAM28	205	379	449	341
ADAM30_CCDS907.1_ex0_1:120437760-120437783:+_5-1	ADAM30	275	526	147	105
ADAM30_CCDS907.1_ex0_1:120437885-120437908:-_5-2	ADAM30	348	311	408	532
ADAM30_CCDS907.1_ex0_1:120438076-120438099:+_5-3	ADAM30	415	637	319	362
ADAM30_CCDS907.1_ex0_1:120438479-120438502:+_5-4	ADAM30	86	75	154	9
ADAM30_CCDS907.1_ex0_1:120438634-120438657:-_5-5	ADAM30	51	24	37	67
ADAM32_CCDS47846.1_ex5_8:39008919-39008942:+_5-1	ADAM32	399	394	258	176
ADAM32_CCDS47846.1_ex8_8:39022666-39022689:+_5-2	ADAM32	15	0	0	42
ADAM32_CCDS47846.1_ex10_8:39044414-39044437:+_5-3	ADAM32	23	43	0	12
ADAM32_CCDS47846.1_ex10_8:39044459-39044482:+_5-4	ADAM32	465	497	313	237
ADAM32_CCDS47846.1_ex11_8:39068651-39068674:+_5-5	ADAM32	143	34	47	219
ADAMDEC1_CCDS55212.1_ex3_8:24254851-24254874:+_5-1	ADAMDEC1	251	385	358	354
ADAMDEC1_CCDS55212.1_ex3_8:24254933-24254956:-_5-2	ADAMDEC1	116	86	173	155
ADAMDEC1_CCDS55212.1_ex4_8:24255224-24255247:+_5-3	ADAMDEC1	355	315	154	392
ADAMDEC1_CCDS55212.1_ex6_8:24256397-24256420:+_5-4	ADAMDEC1	348	770	469	428
ADAMDEC1_CCDS55212.1_ex6_8:24256464-24256487:-_5-5	ADAMDEC1	511	662	433	661
ADAMTS10_CCDS12206.1_ex9_19:8654418-8654441:+_5-1	ADAMTS10	339	257	434	343
ADAMTS10_CCDS12206.1_ex10_19:8654774-8654797:-_5-2	ADAMTS10	204	258	121	121
ADAMTS10_CCDS12206.1_ex10_19:8654793-8654816:+_5-3	ADAMTS10	99	56	66	104
ADAMTS10_CCDS12206.1_ex11_19:8656728-8656751:+_5-4	ADAMTS10	877	1398	1384	1781
ADAMTS10_CCDS12206.1_ex12_19:8656940-8656963:-_5-5	ADAMTS10	673	464	623	521
ADAMTS14_CCDS7306.1_ex1_10:72434596-72434619:-_5-1	ADAMTS14	506	909	715	883
ADAMTS14_CCDS7306.1_ex2_10:72462153-72462176:+_5-2	ADAMTS14	705	791	699	628
ADAMTS14_CCDS7306.1_ex4_10:72489096-72489119:+_5-3	ADAMTS14	918	1705	1342	994
ADAMTS14_CCDS7306.1_ex5_10:72489865-72489888:-_5-4	ADAMTS14	708	713	844	451
ADAMTS14_CCDS7306.1_ex10_10:72498624-72498647:+_5-5	ADAMTS14	388	495	740	609
ADAMTS15_CCDS8488.1_ex0_11:130318971-130318994:+_5-1	ADAMTS15	461	608	534	484
ADAMTS15_CCDS8488.1_ex0_11:130319244-130319267:-_5-2	ADAMTS15	606	798	861	1366
ADAMTS15_CCDS8488.1_ex0_11:130319284-130319307:+_5-3	ADAMTS15	867	1113	1172	1380
ADAMTS15_CCDS8488.1_ex0_11:130319428-130319451:-_5-4	ADAMTS15	592	800	903	698
ADAMTS15_CCDS8488.1_ex0_11:130319506-130319529:+_5-5	ADAMTS15	784	967	765	639
ADAMTS17_CCDS10383.1_ex10_15:100672341-100672364:-_5-1	ADAMTS17	775	769	913	730
ADAMTS17_CCDS10383.1_ex16_15:100801738-100801761:-_5-2	ADAMTS17	446	251	426	472
ADAMTS17_CCDS10383.1_ex17_15:100802552-100802575:+_5-3	ADAMTS17	443	240	349	280
ADAMTS17_CCDS10383.1_ex18_15:100821481-100821504:+_5-4	ADAMTS17	726	913	1036	659
ADAMTS17_CCDS10383.1_ex20_15:100881539-100881562:+_5-5	ADAMTS17	843	940	1220	925
ADAMTS2_CCDS34311.1_ex8_5:178699959-178699982:+_5-1	ADAMTS2	482	783	753	580
ADAMTS2_CCDS34311.1_ex8_5:178700043-178700066:-_5-2	ADAMTS2	979	1330	914	1417
ADAMTS2_CCDS34311.1_ex9_5:178770991-178771014:-_5-3	ADAMTS2	357	342	228	530
ADAMTS2_CCDS34311.1_ex9_5:178771037-178771060:-_5-4	ADAMTS2	529	511	563	893
ADAMTS2_CCDS34311.1_ex9_5:178771078-178771101:-_5-5	ADAMTS2	636	1588	911	1239
ADAMTS4_CCDS1223.1_ex6_1:161166054-161166077:+_5-1	ADAMTS4	683	855	924	999
ADAMTS4_CCDS1223.1_ex8_1:161167821-161167844:+_5-2	ADAMTS4	454	831	506	592
ADAMTS4_CCDS1223.1_ex8_1:161167855-161167878:+_5-3	ADAMTS4	863	928	1098	1399
ADAMTS4_CCDS1223.1_ex8_1:161167945-161167968:-_5-4	ADAMTS4	374	606	505	234
ADAMTS4_CCDS1223.1_ex8_1:161168100-161168123:-_5-5	ADAMTS4	691	759	840	962
ADAMTS5_CCDS13579.1_ex7_21:28337853-28337876:-_5-1	ADAMTS5	814	830	967	966
ADAMTS5_CCDS13579.1_ex7_21:28338068-28338091:+_5-2	ADAMTS5	623	879	1137	753
ADAMTS5_CCDS13579.1_ex7_21:28338120-28338143:-_5-3	ADAMTS5	779	1016	708	747
ADAMTS5_CCDS13579.1_ex7_21:28338430-28338453:-_5-4	ADAMTS5	626	860	562	794
ADAMTS5_CCDS13579.1_ex7_21:28338456-28338479:-_5-5	ADAMTS5	825	1280	1425	1171
ADAMTS6_CCDS3983.2_ex14_5:64587169-64587192:+_5-1	ADAMTS6	407	433	389	503
ADAMTS6_CCDS3983.2_ex18_5:64747404-64747427:+_5-2	ADAMTS6	433	725	487	589
ADAMTS6_CCDS3983.2_ex18_5:64747437-64747460:-_5-3	ADAMTS6	431	494	553	661
ADAMTS6_CCDS3983.2_ex20_5:64748559-64748582:+_5-4	ADAMTS6	966	999	614	898
ADAMTS6_CCDS3983.2_ex22_5:64766627-64766650:-_5-5	ADAMTS6	27	41	22	51
ADAMTS9_CCDS2903.1_ex37_3:64672353-64672376:+_5-1	ADAMTS9	822	1146	932	1212
ADAMTS9_CCDS2903.1_ex37_3:64672393-64672416:+_5-2	ADAMTS9	565	448	474	658
ADAMTS9_CCDS2903.1_ex37_3:64672536-64672559:+_5-3	ADAMTS9	350	383	130	347
ADAMTS9_CCDS2903.1_ex37_3:64672579-64672602:+_5-4	ADAMTS9	604	687	796	840
ADAMTS9_CCDS2903.1_ex37_3:64672605-64672628:+_5-5	ADAMTS9	818	428	602	347
ADAMTSL1_CCDS47954.1_ex1_9:18504883-18504906:-_5-1	ADAMTSL1	326	724	625	512
ADAMTSL1_CCDS47954.1_ex3_9:18574175-18574198:-_5-2	ADAMTSL1	391	747	985	612
ADAMTSL1_CCDS47954.1_ex4_9:18622270-18622293:+_5-3	ADAMTSL1	164	88	273	88
ADAMTSL1_CCDS47954.1_ex4_9:18622320-18622343:-_5-4	ADAMTSL1	1166	2862	1774	1574
ADAMTSL1_CCDS47954.1_ex4_9:18622347-18622370:-_5-5	ADAMTSL1	497	609	487	697
ADAP2_CCDS11261.1_ex1_17:29250066-29250089:+_5-1	ADAP2	323	116	52	187
ADAP2_CCDS11261.1_ex3_17:29258927-29258950:+_5-2	ADAP2	154	49	220	97
ADAP2_CCDS11261.1_ex4_17:29261192-29261215:+_5-3	ADAP2	288	83	204	205
ADAP2_CCDS11261.1_ex5_17:29271969-29271992:+_5-4	ADAP2	66	23	10	61
ADAP2_CCDS11261.1_ex5_17:29272043-29272066:-_5-5	ADAP2	47	58	100	44
ADAT1_CCDS10922.1_ex4_16:75646651-75646674:-_5-1	ADAT1	189	315	289	155
ADAT1_CCDS10922.1_ex4_16:75646727-75646750:+_5-2	ADAT1	414	687	696	898
ADAT1_CCDS10922.1_ex5_16:75651031-75651054:+_5-3	ADAT1	302	449	93	292
ADAT1_CCDS10922.1_ex7_16:75654170-75654193:-_5-4	ADAT1	184	301	153	244
ADAT1_CCDS10922.1_ex8_16:75654526-75654549:+_5-5	ADAT1	1150	1746	1174	1446
ADAT2_CCDS43511.1_ex2_6:143753721-143753744:+_5-1	ADAT2	420	93	137	235
ADAT2_CCDS43511.1_ex2_6:143753736-143753759:-_5-2	ADAT2	355	239	523	217
ADAT2_CCDS43511.1_ex3_6:143754955-143754978:+_5-3	ADAT2	176	31	11	25
ADAT2_CCDS43511.1_ex3_6:143755006-143755029:-_5-4	ADAT2	231	48	39	60
ADAT2_CCDS43511.1_ex3_6:143755056-143755079:-_5-5	ADAT2	151	118	121	380
ADCK1_CCDS45144.1_ex0_14:78285417-78285440:+_5-1	ADCK1	789	690	482	612
ADCK1_CCDS45144.1_ex0_14:78285438-78285461:+_5-2	ADCK1	368	540	371	751
ADCK1_CCDS45144.1_ex2_14:78353447-78353470:-_5-3	ADCK1	359	523	451	277
ADCK1_CCDS45144.1_ex2_14:78353531-78353554:+_5-4	ADCK1	320	598	529	352
ADCK1_CCDS45144.1_ex3_14:78365472-78365495:-_5-5	ADCK1	252	610	254	438
ADCK2_CCDS5861.1_ex0_7:140373221-140373244:+_5-1	ADCK2	534	247	214	299
ADCK2_CCDS5861.1_ex0_7:140373313-140373336:-_5-2	ADCK2	619	681	681	561
ADCK2_CCDS5861.1_ex0_7:140373591-140373614:-_5-3	ADCK2	688	569	784	346
ADCK2_CCDS5861.1_ex0_7:140373672-140373695:+_5-4	ADCK2	668	754	569	823
ADCK2_CCDS5861.1_ex0_7:140373765-140373788:-_5-5	ADCK2	14	4	45	4
ADCK3_CCDS1557.1_ex1_1:227152871-227152894:-_5-1	ADCK3	767	1568	703	1495
ADCK3_CCDS1557.1_ex1_1:227152892-227152915:-_5-2	ADCK3	178	279	233	293
ADCK3_CCDS1557.1_ex2_1:227153418-227153441:-_5-3	ADCK3	743	723	1232	1195
ADCK3_CCDS1557.1_ex4_1:227169806-227169829:+_5-4	ADCK3	490	571	374	471
ADCK3_CCDS1557.1_ex6_1:227170619-227170642:-_5-5	ADCK3	828	1230	1226	873
ADCK4_CCDS12562.1_ex7_19:41209733-41209756:-_5-1	ADCK4	592	740	528	559
ADCK4_CCDS12562.1_ex8_19:41211014-41211037:+_5-2	ADCK4	752	847	583	496
ADCK4_CCDS12562.1_ex11_19:41220010-41220033:-_5-3	ADCK4	565	770	601	749
ADCK4_CCDS12562.1_ex12_19:41220169-41220192:+_5-4	ADCK4	527	373	329	553
ADCK4_CCDS12562.1_ex12_19:41220214-41220237:-_5-5	ADCK4	438	508	248	272
ADCK5_CCDS34965.1_ex2_8:145608314-145608337:+_5-1	ADCK5	526	617	529	462
ADCK5_CCDS34965.1_ex2_8:145608347-145608370:-_5-2	ADCK5	882	1034	1014	705
ADCK5_CCDS34965.1_ex3_8:145615896-145615919:-_5-3	ADCK5	526	450	688	438
ADCK5_CCDS34965.1_ex3_8:145615917-145615940:-_5-4	ADCK5	237	138	223	159
ADCK5_CCDS34965.1_ex4_8:145616191-145616214:-_5-5	ADCK5	410	526	581	704
ADCY1_CCDS34631.1_ex0_7:45614455-45614478:+_5-1	ADCY1	398	423	439	651
ADCY1_CCDS34631.1_ex0_7:45614606-45614629:+_5-2	ADCY1	235	504	141	418
ADCY1_CCDS34631.1_ex4_7:45688273-45688296:-_5-3	ADCY1	751	533	775	414
ADCY1_CCDS34631.1_ex6_7:45699696-45699719:+_5-4	ADCY1	457	752	866	885
ADCY1_CCDS34631.1_ex6_7:45699769-45699792:-_5-5	ADCY1	943	1135	1191	1285
ADCY10_CCDS1265.1_ex15_1:167823575-167823598:+_5-1	ADCY10	360	892	386	125
ADCY10_CCDS1265.1_ex16_1:167825503-167825526:+_5-2	ADCY10	449	602	428	213
ADCY10_CCDS1265.1_ex16_1:167825614-167825637:+_5-3	ADCY10	153	177	33	251
ADCY10_CCDS1265.1_ex21_1:167847821-167847844:-_5-4	ADCY10	280	323	235	215
ADCY10_CCDS1265.1_ex24_1:167852801-167852824:+_5-5	ADCY10	407	1003	525	845
ADCY5_CCDS3022.1_ex11_3:123038577-123038600:+_5-1	ADCY5	517	755	354	337
ADCY5_CCDS3022.1_ex14_3:123046562-123046585:-_5-2	ADCY5	218	250	385	416
ADCY5_CCDS3022.1_ex15_3:123047631-123047654:+_5-3	ADCY5	489	734	605	824
ADCY5_CCDS3022.1_ex16_3:123049814-123049837:+_5-4	ADCY5	111	42	68	252
ADCY5_CCDS3022.1_ex18_3:123066707-123066730:+_5-5	ADCY5	758	931	891	1012
ADCY6_CCDS8767.1_ex20_12:49176375-49176398:-_5-1	ADCY6	457	575	453	627
ADCY6_CCDS8767.1_ex20_12:49176435-49176458:+_5-2	ADCY6	369	316	478	434
ADCY6_CCDS8767.1_ex20_12:49176817-49176840:+_5-3	ADCY6	469	612	761	513
ADCY6_CCDS8767.1_ex20_12:49176998-49177021:-_5-4	ADCY6	549	784	915	433
ADCY6_CCDS8767.1_ex20_12:49177073-49177096:+_5-5	ADCY6	344	500	535	341
ADCYAP1_CCDS11825.1_ex1_18:907693-907716:-_5-1	ADCYAP1	372	463	792	744
ADCYAP1_CCDS11825.1_ex1_18:907762-907785:+_5-2	ADCYAP1	0	0	0	0
ADCYAP1_CCDS11825.1_ex2_18:908257-908280:+_5-3	ADCYAP1	717	847	1100	489
ADCYAP1_CCDS11825.1_ex2_18:908273-908296:-_5-4	ADCYAP1	423	565	365	734
ADCYAP1_CCDS11825.1_ex2_18:908334-908357:-_5-5	ADCYAP1	676	1040	1124	715
ADH1B_CCDS34033.1_ex4_4:100237053-100237076:-_5-1	ADH1B	380	695	523	726
ADH1B_CCDS34033.1_ex4_4:100237119-100237142:-_5-2	ADH1B	647	851	835	600
ADH1B_CCDS34033.1_ex4_4:100237255-100237278:+_5-3	ADH1B	418	1004	723	675
ADH1B_CCDS34033.1_ex5_4:100237422-100237445:-_5-4	ADH1B	710	1115	882	835
ADH1B_CCDS34033.1_ex5_4:100237440-100237463:+_5-5	ADH1B	346	546	437	274
ADH6_CCDS3647.1_ex2_4:100130074-100130097:-_5-1	ADH6	268	202	293	116
ADH6_CCDS3647.1_ex3_4:100131250-100131273:+_5-2	ADH6	305	456	375	746
ADH6_CCDS3647.1_ex5_4:100134846-100134869:-_5-3	ADH6	73	201	59	213
ADH6_CCDS3647.1_ex5_4:100134890-100134913:-_5-4	ADH6	612	917	1055	733
ADH6_CCDS3647.1_ex6_4:100137316-100137339:-_5-5	ADH6	156	202	107	359
ADH7_CCDS34034.1_ex4_4:100349039-100349062:-_5-1	ADH7	244	379	130	268
ADH7_CCDS34034.1_ex4_4:100349131-100349154:-_5-2	ADH7	301	528	224	558
ADH7_CCDS34034.1_ex5_4:100349238-100349261:+_5-3	ADH7	336	610	233	272
ADH7_CCDS34034.1_ex5_4:100349264-100349287:-_5-4	ADH7	355	427	304	382
ADH7_CCDS34034.1_ex6_4:100349699-100349722:-_5-5	ADH7	584	1145	750	1193
ADI1_CCDS1653.1_ex1_2:3504646-3504669:+_5-1	ADI1	448	647	926	1137
ADI1_CCDS1653.1_ex1_2:3504745-3504768:-_5-2	ADI1	20	0	4	66
ADI1_CCDS1653.1_ex2_2:3517642-3517665:+_5-3	ADI1	53	50	4	82
ADI1_CCDS1653.1_ex2_2:3517674-3517697:-_5-4	ADI1	250	243	379	51
ADI1_CCDS1653.1_ex3_2:3523141-3523164:-_5-5	ADI1	518	697	683	705
ADIG_CCDS54461.1_ex0_20:37209972-37209995:+_5-1	ADIG	181	115	54	121
ADIG_CCDS54461.1_ex0_20:37209995-37210018:+_5-2	ADIG	258	447	146	339
ADIG_CCDS54461.1_ex1_20:37214657-37214680:+_5-3	ADIG	363	836	499	508
ADIG_CCDS54461.1_ex1_20:37214686-37214709:+_5-4	ADIG	468	876	686	888
ADIG_CCDS54461.1_ex1_20:37214712-37214735:-_5-5	ADIG	820	1213	1012	740
ADIPOR1_CCDS1430.1_ex4_1:202915555-202915578:+_5-1	ADIPOR1	336	864	416	493
ADIPOR1_CCDS1430.1_ex4_1:202915589-202915612:-_5-2	ADIPOR1	158	265	178	223
ADIPOR1_CCDS1430.1_ex4_1:202915615-202915638:+_5-3	ADIPOR1	390	608	480	752
ADIPOR1_CCDS1430.1_ex4_1:202915658-202915681:-_5-4	ADIPOR1	226	658	244	279
ADIPOR1_CCDS1430.1_ex4_1:202915727-202915750:-_5-5	ADIPOR1	208	508	196	168
ADIPOR2_CCDS8511.1_ex1_12:1882072-1882095:-_5-1	ADIPOR2	138	322	145	103
ADIPOR2_CCDS8511.1_ex2_12:1887011-1887034:+_5-2	ADIPOR2	415	357	508	405
ADIPOR2_CCDS8511.1_ex2_12:1887047-1887070:+_5-3	ADIPOR2	214	183	310	157
ADIPOR2_CCDS8511.1_ex2_12:1887087-1887110:-_5-4	ADIPOR2	296	429	373	297
ADIPOR2_CCDS8511.1_ex3_12:1889629-1889652:-_5-5	ADIPOR2	354	449	221	473
ADIRF_CCDS7381.1_ex1_10:88729975-88729998:+_5-1	ADIRF	725	1049	897	825
ADIRF_CCDS7381.1_ex1_10:88729998-88730021:-_5-2	ADIRF	1364	1764	2099	1484
ADIRF_CCDS7381.1_ex2_10:88730232-88730255:-_5-3	ADIRF	505	437	524	283
ADIRF_CCDS7381.1_ex2_10:88730247-88730270:-_5-4	ADIRF	692	1173	896	972
ADIRF_CCDS7381.1_ex2_10:88730265-88730288:-_5-5	ADIRF	524	590	444	686
ADK_CCDS55716.1_ex3_10:76074446-76074469:+_5-1	ADK	309	125	174	72
ADK_CCDS55716.1_ex4_10:76153993-76154016:-_5-2	ADK	248	265	172	273
ADK_CCDS55716.1_ex4_10:76154039-76154062:+_5-3	ADK	604	479	495	548
ADK_CCDS55716.1_ex5_10:76158230-76158253:-_5-4	ADK	185	301	344	352
ADK_CCDS55716.1_ex5_10:76158278-76158301:+_5-5	ADK	84	199	25	49
ADM_CCDS7801.1_ex1_11:10327499-10327522:+_5-1	ADM	590	513	626	844
ADM_CCDS7801.1_ex1_11:10327542-10327565:-_5-2	ADM	807	904	903	915
ADM_CCDS7801.1_ex1_11:10327555-10327578:+_5-3	ADM	944	2173	1427	1452
ADM_CCDS7801.1_ex1_11:10327583-10327606:-_5-4	ADM	584	1057	772	978
ADM_CCDS7801.1_ex2_11:10327892-10327915:-_5-5	ADM	524	865	687	674
ADM2_CCDS33682.1_ex0_22:50920364-50920387:+_5-1	ADM2	450	753	589	701
ADM2_CCDS33682.1_ex1_22:50921047-50921070:-_5-2	ADM2	624	805	886	1126
ADM2_CCDS33682.1_ex1_22:50921064-50921087:+_5-3	ADM2	1689	2337	2270	2905
ADM2_CCDS33682.1_ex1_22:50921103-50921126:-_5-4	ADM2	487	656	505	1052
ADM2_CCDS33682.1_ex1_22:50921151-50921174:+_5-5	ADM2	152	279	441	290
ADNP_CCDS13433.1_ex0_20:49509755-49509778:+_5-1	ADNP	40	6	8	67
ADNP_CCDS13433.1_ex0_20:49510108-49510131:-_5-2	ADNP	390	874	686	489
ADNP_CCDS13433.1_ex0_20:49510441-49510464:+_5-3	ADNP	173	229	260	42
ADNP_CCDS13433.1_ex0_20:49510599-49510622:+_5-4	ADNP	604	646	1342	1030
ADNP_CCDS13433.1_ex0_20:49510830-49510853:+_5-5	ADNP	709	943	985	1270
ADNP2_CCDS32853.1_ex2_18:77893683-77893706:-_5-1	ADNP2	771	571	469	535
ADNP2_CCDS32853.1_ex2_18:77893973-77893996:-_5-2	ADNP2	192	145	152	54
ADNP2_CCDS32853.1_ex2_18:77894424-77894447:-_5-3	ADNP2	645	287	766	388
ADNP2_CCDS32853.1_ex2_18:77894469-77894492:+_5-4	ADNP2	899	1050	1237	999
ADNP2_CCDS32853.1_ex2_18:77894775-77894798:+_5-5	ADNP2	382	583	456	417
ADORA2A_CCDS13826.1_ex0_22:24829516-24829539:+_5-1	ADORA2A	834	784	643	865
ADORA2A_CCDS13826.1_ex0_22:24829565-24829588:-_5-2	ADORA2A	534	629	609	374
ADORA2A_CCDS13826.1_ex1_22:24836555-24836578:+_5-3	ADORA2A	466	496	1096	412
ADORA2A_CCDS13826.1_ex1_22:24836649-24836672:+_5-4	ADORA2A	270	196	324	260
ADORA2A_CCDS13826.1_ex1_22:24836668-24836691:+_5-5	ADORA2A	311	277	529	669
ADORA2B_CCDS11173.1_ex0_17:15848837-15848860:+_5-1	ADORA2B	935	1018	1112	1291
ADORA2B_CCDS11173.1_ex0_17:15848854-15848877:-_5-2	ADORA2B	606	659	489	619
ADORA2B_CCDS11173.1_ex1_17:15878063-15878086:+_5-3	ADORA2B	472	428	578	893
ADORA2B_CCDS11173.1_ex1_17:15878235-15878258:-_5-4	ADORA2B	241	498	351	731
ADORA2B_CCDS11173.1_ex1_17:15878303-15878326:+_5-5	ADORA2B	531	793	1337	536
ADORA3_CCDS41369.1_ex3_1:112031373-112031396:-_12-1	ADORA3	518	414	281	671
ADORA3_CCDS41369.1_ex3_1:112031411-112031434:-_12-2	ADORA3	433	464	242	493
ADORA3_CCDS41369.1_ex3_1:112031458-112031481:-_12-3	ADORA3	147	276	96	354
ADORA3_CCDS41369.1_ex3_1:112031517-112031540:+_12-4	ADORA3	365	666	525	688
ADORA3_CCDS41369.1_ex3_1:112031542-112031565:-_12-5	ADORA3	136	97	229	53
ADORA3_CCDS41369.1_ex3_1:112031595-112031618:-_12-6	ADORA3	414	450	324	458
ADORA3_CCDS839.1_ex0_1:112042939-112042962:+_12-7	ADORA3	397	525	416	748
ADORA3_CCDS839.1_ex0_1:112043089-112043112:+_12-8	ADORA3	440	791	523	219
ADORA3_CCDS839.1_ex0_1:112043167-112043190:-_12-9	ADORA3	52	12	99	126
ADORA3_CCDS838.1_ex5_1:112045753-112045776:-_12-10	ADORA3	606	1059	1262	754
ADORA3_CCDS838.1_ex5_1:112045807-112045830:-_12-11	ADORA3	590	732	567	530
ADORA3_CCDS41369.1_ex5_1:112106455-112106478:+_12-12	ADORA3	626	691	427	456
ADPRHL1_CCDS9535.1_ex3_13:114083355-114083378:-_5-1	ADPRHL1	564	387	449	361
ADPRHL1_CCDS9535.1_ex3_13:114083371-114083394:+_5-2	ADPRHL1	492	801	835	791
ADPRHL1_CCDS9535.1_ex4_13:114088129-114088152:-_5-3	ADPRHL1	1013	1617	1048	1711
ADPRHL1_CCDS9535.1_ex5_13:114098738-114098761:-_5-4	ADPRHL1	34	31	27	27
ADPRHL1_CCDS9535.1_ex5_13:114098761-114098784:-_5-5	ADPRHL1	815	727	751	794
ADPRHL2_CCDS402.1_ex0_1:36554638-36554661:-_5-1	ADPRHL2	273	332	194	165
ADPRHL2_CCDS402.1_ex1_1:36556919-36556942:+_5-2	ADPRHL2	491	724	815	380
ADPRHL2_CCDS402.1_ex2_1:36557332-36557355:-_5-3	ADPRHL2	160	248	192	142
ADPRHL2_CCDS402.1_ex2_1:36557391-36557414:-_5-4	ADPRHL2	447	505	619	662
ADPRHL2_CCDS402.1_ex3_1:36557505-36557528:-_5-5	ADPRHL2	204	209	81	251
ADRA1B_CCDS4347.1_ex0_5:159344210-159344233:-_5-1	ADRA1B	371	251	553	368
ADRA1B_CCDS4347.1_ex0_5:159344316-159344339:-_5-2	ADRA1B	491	884	532	911
ADRA1B_CCDS4347.1_ex0_5:159344469-159344492:+_5-3	ADRA1B	428	732	536	743
ADRA1B_CCDS4347.1_ex0_5:159344554-159344577:-_5-4	ADRA1B	335	429	233	297
ADRA1B_CCDS4347.1_ex0_5:159344676-159344699:+_5-5	ADRA1B	264	349	144	402
ADRA1D_CCDS13079.1_ex1_20:4228757-4228780:+_5-1	ADRA1D	672	999	750	910
ADRA1D_CCDS13079.1_ex1_20:4228862-4228885:+_5-2	ADRA1D	471	452	476	552
ADRA1D_CCDS13079.1_ex1_20:4228967-4228990:-_5-3	ADRA1D	741	912	722	1627
ADRA1D_CCDS13079.1_ex1_20:4229078-4229101:-_5-4	ADRA1D	837	968	1172	1289
ADRA1D_CCDS13079.1_ex1_20:4229341-4229364:-_5-5	ADRA1D	869	1157	1014	822
ADRA2B_CCDS56129.1_ex0_2:96781203-96781226:+_5-1	ADRA2B	634	794	723	705
ADRA2B_CCDS56129.1_ex0_2:96781278-96781301:+_5-2	ADRA2B	967	720	445	965
ADRA2B_CCDS56129.1_ex0_2:96781430-96781453:+_5-3	ADRA2B	457	522	573	619
ADRA2B_CCDS56129.1_ex0_2:96781467-96781490:+_5-4	ADRA2B	302	313	236	502
ADRA2B_CCDS56129.1_ex0_2:96781629-96781652:-_5-5	ADRA2B	710	777	872	810
ADRA2C_CCDS47004.1_ex0_4:3768419-3768442:+_5-1	ADRA2C	136	142	231	221
ADRA2C_CCDS47004.1_ex0_4:3768776-3768799:+_5-2	ADRA2C	0	0	0	0
ADRA2C_CCDS47004.1_ex0_4:3768830-3768853:-_5-3	ADRA2C	629	880	476	830
ADRA2C_CCDS47004.1_ex0_4:3768937-3768960:+_5-4	ADRA2C	423	659	264	705
ADRA2C_CCDS47004.1_ex0_4:3769103-3769126:+_5-5	ADRA2C	378	546	383	369
ADRB3_CCDS6099.1_ex1_8:37823440-37823463:+_5-1	ADRB3	732	893	1065	1191
ADRB3_CCDS6099.1_ex1_8:37823468-37823491:+_5-2	ADRB3	422	560	339	655
ADRB3_CCDS6099.1_ex1_8:37823542-37823565:+_5-3	ADRB3	451	399	463	355
ADRB3_CCDS6099.1_ex1_8:37823593-37823616:-_5-4	ADRB3	770	1328	819	1199
ADRB3_CCDS6099.1_ex1_8:37823750-37823773:+_5-5	ADRB3	390	375	180	307
ADRM1_CCDS13496.1_ex0_20:60878740-60878763:+_5-1	ADRM1	276	452	132	108
ADRM1_CCDS13496.1_ex0_20:60878809-60878832:+_5-2	ADRM1	258	209	46	221
ADRM1_CCDS13496.1_ex1_20:60879532-60879555:+_5-3	ADRM1	330	314	498	453
ADRM1_CCDS13496.1_ex1_20:60879568-60879591:-_5-4	ADRM1	1004	1202	1233	910
ADRM1_CCDS13496.1_ex3_20:60881759-60881782:+_5-5	ADRM1	831	1252	1359	1716
ADSL_CCDS14001.1_ex0_22:40742659-40742682:+_5-1	ADSL	266	6	71	10
ADSL_CCDS14001.1_ex3_22:40750255-40750278:-_5-2	ADSL	258	69	10	83
ADSL_CCDS14001.1_ex3_22:40750276-40750299:-_5-3	ADSL	531	36	55	41
ADSL_CCDS14001.1_ex3_22:40750297-40750320:-_5-4	ADSL	238	56	34	65
ADSL_CCDS14001.1_ex4_22:40754960-40754983:+_5-5	ADSL	319	118	35	13
ADSS_CCDS1624.1_ex7_1:244587312-244587335:+_5-1	ADSS	90	79	1	48
ADSS_CCDS1624.1_ex9_1:244595883-244595906:-_5-2	ADSS	243	169	522	154
ADSS_CCDS1624.1_ex10_1:244600167-244600190:-_5-3	ADSS	144	37	25	18
ADSS_CCDS1624.1_ex11_1:244600984-244601007:+_5-4	ADSS	25	5	0	0
ADSS_CCDS1624.1_ex12_1:244614987-244615010:-_5-5	ADSS	20	0	0	0
ADSSL1_CCDS9990.1_ex1_14:105201350-105201373:+_5-1	ADSSL1	334	347	390	408
ADSSL1_CCDS9990.1_ex1_14:105201438-105201461:-_5-2	ADSSL1	515	817	536	960
ADSSL1_CCDS9990.1_ex3_14:105205706-105205729:-_5-3	ADSSL1	256	333	116	295
ADSSL1_CCDS9990.1_ex4_14:105206081-105206104:+_5-4	ADSSL1	309	320	483	227
ADSSL1_CCDS9990.1_ex5_14:105206935-105206958:+_5-5	ADSSL1	185	269	294	154
AEBP2_CCDS44841.1_ex1_12:19615569-19615592:-_5-1	AEBP2	406	447	363	512
AEBP2_CCDS44841.1_ex1_12:19615584-19615607:+_5-2	AEBP2	451	372	373	431
AEBP2_CCDS44841.1_ex1_12:19615615-19615638:+_5-3	AEBP2	45	27	64	45
AEBP2_CCDS44841.1_ex2_12:19626223-19626246:-_5-4	AEBP2	250	576	292	242
AEBP2_CCDS44841.1_ex3_12:19646794-19646817:-_5-5	AEBP2	707	1040	532	497
AES_CCDS12101.1_ex1_19:3054123-3054146:+_5-1	AES	464	383	659	500
AES_CCDS12101.1_ex2_19:3055684-3055707:-_5-2	AES	411	390	773	404
AES_CCDS12101.1_ex2_19:3055697-3055720:-_5-3	AES	222	323	423	492
AES_CCDS12101.1_ex4_19:3057723-3057746:+_5-4	AES	555	552	581	467
AES_CCDS12101.1_ex5_19:3061186-3061209:+_5-5	AES	853	867	791	525
AFAP1_CCDS3397.1_ex7_4:7802348-7802371:-_5-1	AFAP1	385	815	544	466
AFAP1_CCDS3397.1_ex8_4:7811327-7811350:+_5-2	AFAP1	556	1168	605	846
AFAP1_CCDS3397.1_ex11_4:7840309-7840332:-_5-3	AFAP1	290	353	349	164
AFAP1_CCDS3397.1_ex12_4:7845045-7845068:+_5-4	AFAP1	341	542	363	235
AFAP1_CCDS3397.1_ex13_4:7857244-7857267:+_5-5	AFAP1	194	204	437	179
AFAP1L1_CCDS34274.1_ex3_5:148680777-148680800:-_5-1	AFAP1L1	820	580	937	882
AFAP1L1_CCDS34274.1_ex5_5:148685878-148685901:-_5-2	AFAP1L1	355	309	427	82
AFAP1L1_CCDS34274.1_ex7_5:148689545-148689568:-_5-3	AFAP1L1	562	1301	752	895
AFAP1L1_CCDS34274.1_ex7_5:148689630-148689653:-_5-4	AFAP1L1	3	0	0	0
AFAP1L1_CCDS34274.1_ex9_5:148695403-148695426:+_5-5	AFAP1L1	640	1042	1025	939
AFAP1L2_CCDS31286.1_ex10_10:116068233-116068256:+_5-1	AFAP1L2	620	1177	1054	1067
AFAP1L2_CCDS31286.1_ex11_10:116070121-116070144:+_5-2	AFAP1L2	538	894	694	670
AFAP1L2_CCDS31286.1_ex11_10:116070167-116070190:-_5-3	AFAP1L2	782	1124	1219	1394
AFAP1L2_CCDS31286.1_ex13_10:116075431-116075454:+_5-4	AFAP1L2	380	672	948	682
AFAP1L2_CCDS31286.1_ex17_10:116100364-116100387:+_5-5	AFAP1L2	195	174	151	66
AFF1_CCDS3616.1_ex2_4:87968362-87968385:+_5-1	AFF1	859	1222	1073	1502
AFF1_CCDS3616.1_ex2_4:87968576-87968599:-_5-2	AFF1	478	827	692	630
AFF1_CCDS3616.1_ex2_4:87968641-87968664:-_5-3	AFF1	574	907	951	732
AFF1_CCDS3616.1_ex9_4:88029455-88029478:-_5-4	AFF1	577	513	596	693
AFF1_CCDS3616.1_ex10_4:88035619-88035642:+_5-5	AFF1	359	1083	721	1062
AFF4_CCDS4164.1_ex10_5:132232732-132232755:-_5-1	AFF4	632	867	710	452
AFF4_CCDS4164.1_ex12_5:132234809-132234832:-_5-2	AFF4	231	344	272	312
AFF4_CCDS4164.1_ex16_5:132262855-132262878:+_5-3	AFF4	131	81	100	20
AFF4_CCDS4164.1_ex18_5:132269970-132269993:+_5-4	AFF4	714	1142	679	1004
AFF4_CCDS4164.1_ex18_5:132270095-132270118:-_5-5	AFF4	367	589	440	511
AFM_CCDS3557.1_ex3_4:74351751-74351774:-_5-1	AFM	117	166	131	76
AFM_CCDS3557.1_ex4_4:74352743-74352766:+_5-2	AFM	434	713	808	509
AFM_CCDS3557.1_ex4_4:74352797-74352820:+_5-3	AFM	373	431	423	460
AFM_CCDS3557.1_ex6_4:74354454-74354477:+_5-4	AFM	402	803	726	427
AFM_CCDS3557.1_ex7_4:74357790-74357813:-_5-5	AFM	7	0	23	1
AFP_CCDS3556.1_ex2_4:74303981-74304004:-_5-1	AFP	0	0	0	0
AFP_CCDS3556.1_ex2_4:74304001-74304024:+_5-2	AFP	86	24	108	189
AFP_CCDS3556.1_ex3_4:74306444-74306467:-_5-3	AFP	219	315	118	323
AFP_CCDS3556.1_ex4_4:74308045-74308068:-_5-4	AFP	112	88	77	13
AFP_CCDS3556.1_ex6_4:74310784-74310807:-_5-5	AFP	294	598	662	659
AFTPH_CCDS1878.1_ex0_2:64778754-64778777:+_5-1	AFTPH	399	436	827	448
AFTPH_CCDS1878.1_ex0_2:64778970-64778993:+_5-2	AFTPH	692	1020	736	1161
AFTPH_CCDS1878.1_ex0_2:64779139-64779162:+_5-3	AFTPH	55	9	55	71
AFTPH_CCDS1878.1_ex0_2:64779585-64779608:+_5-4	AFTPH	300	348	413	262
AFTPH_CCDS1878.1_ex0_2:64779946-64779969:-_5-5	AFTPH	31	22	38	12
AGAP2_CCDS44932.1_ex13_12:58126639-58126662:-_5-1	AGAP2	527	456	318	619
AGAP2_CCDS44932.1_ex13_12:58126694-58126717:+_5-2	AGAP2	455	481	369	428
AGAP2_CCDS44932.1_ex14_12:58127944-58127967:-_5-3	AGAP2	590	390	559	849
AGAP2_CCDS44932.1_ex15_12:58128124-58128147:-_5-4	AGAP2	473	625	405	391
AGAP2_CCDS44932.1_ex17_12:58129150-58129173:-_5-5	AGAP2	646	746	582	732
AGAP3_CCDS43681.1_ex1_7:150813913-150813936:-_9-1	AGAP3	182	49	288	90
AGAP3_CCDS43681.1_ex2_7:150814195-150814218:-_9-2	AGAP3	608	527	1023	947
AGAP3_CCDS43681.1_ex2_7:150814218-150814241:+_9-3	AGAP3	738	960	468	538
AGAP3_CCDS43681.1_ex5_7:150815316-150815339:-_9-4	AGAP3	544	629	800	355
AGAP3_CCDS43681.1_ex5_7:150815353-150815376:-_9-5	AGAP3	577	1160	573	728
AGAP3_CCDS43681.1_ex5_7:150815380-150815403:+_9-6	AGAP3	421	426	337	638
AGAP3_CCDS43681.1_ex7_7:150817067-150817090:+_9-7	AGAP3	497	855	317	304
AGAP3_CCDS43681.1_ex7_7:150817206-150817229:-_9-8	AGAP3	622	851	771	894
AGAP3_CCDS43681.1_ex9_7:150825666-150825689:+_9-9	AGAP3	413	574	325	408
AGAP5_CCDS44439.1_ex7_10:75457302-75457325:-_2-2	AGAP5	597	523	679	660
AGBL2_CCDS7944.1_ex9_11:47711907-47711930:+_5-1	AGBL2	839	1303	1344	890
AGBL2_CCDS7944.1_ex9_11:47712015-47712038:+_5-2	AGBL2	424	625	435	622
AGBL2_CCDS7944.1_ex9_11:47712121-47712144:-_5-3	AGBL2	618	938	958	833
AGBL2_CCDS7944.1_ex9_11:47712210-47712233:+_5-4	AGBL2	225	317	173	355
AGBL2_CCDS7944.1_ex9_11:47712364-47712387:+_5-5	AGBL2	560	804	707	391
AGER_CCDS4746.1_ex6_6:32150887-32150910:+_5-1	AGER	363	1215	429	599
AGER_CCDS4746.1_ex8_6:32151325-32151348:+_5-2	AGER	413	674	564	707
AGER_CCDS4746.1_ex8_6:32151409-32151432:+_5-3	AGER	440	1008	610	642
AGER_CCDS4746.1_ex8_6:32151454-32151477:+_5-4	AGER	481	832	753	1114
AGER_CCDS4746.1_ex9_6:32151668-32151691:-_5-5	AGER	458	789	527	673
AGFG1_CCDS2467.1_ex0_2:228337249-228337272:-_5-1	AGFG1	716	603	718	978
AGFG1_CCDS2467.1_ex3_2:228388604-228388627:+_5-2	AGFG1	66	71	112	150
AGFG1_CCDS2467.1_ex4_2:228389481-228389504:+_5-3	AGFG1	193	127	187	207
AGFG1_CCDS2467.1_ex4_2:228389592-228389615:-_5-4	AGFG1	81	132	220	238
AGFG1_CCDS2467.1_ex6_2:228398386-228398409:+_5-5	AGFG1	217	259	114	64
AGK_CCDS5865.1_ex3_7:141301036-141301059:-_5-1	AGK	79	85	10	105
AGK_CCDS5865.1_ex5_7:141313956-141313979:+_5-2	AGK	356	312	294	303
AGK_CCDS5865.1_ex6_7:141315303-141315326:-_5-3	AGK	543	694	645	727
AGK_CCDS5865.1_ex6_7:141315330-141315353:+_5-4	AGK	283	461	254	405
AGK_CCDS5865.1_ex8_7:141333724-141333747:+_5-5	AGK	510	838	705	765
AGL_CCDS759.1_ex10_1:100343251-100343274:+_5-1	AGL	143	140	77	62
AGL_CCDS759.1_ex10_1:100343366-100343389:-_5-2	AGL	472	721	322	545
AGL_CCDS759.1_ex12_1:100346219-100346242:+_5-3	AGL	153	128	79	273
AGL_CCDS759.1_ex12_1:100346307-100346330:-_5-4	AGL	32	111	16	14
AGL_CCDS759.1_ex14_1:100346863-100346886:+_5-5	AGL	28	16	29	32
AGMAT_CCDS160.1_ex4_1:15906590-15906613:+_5-1	AGMAT	249	451	315	435
AGMAT_CCDS160.1_ex5_1:15909786-15909809:+_5-2	AGMAT	470	825	710	560
AGMAT_CCDS160.1_ex5_1:15909825-15909848:-_5-3	AGMAT	589	978	639	1186
AGMAT_CCDS160.1_ex5_1:15909868-15909891:-_5-4	AGMAT	861	832	795	827
AGMAT_CCDS160.1_ex6_1:15911300-15911323:+_5-5	AGMAT	289	686	296	424
AGMO_CCDS34604.1_ex10_7:15584395-15584418:-_5-1	AGMO	774	694	522	568
AGMO_CCDS34604.1_ex10_7:15584415-15584438:-_5-2	AGMO	348	430	203	577
AGMO_CCDS34604.1_ex11_7:15599786-15599809:-_5-3	AGMO	463	401	179	120
AGMO_CCDS34604.1_ex11_7:15599804-15599827:+_5-4	AGMO	627	793	684	1232
AGMO_CCDS34604.1_ex11_7:15599845-15599868:-_5-5	AGMO	593	646	610	867
AGO1_CCDS398.1_ex1_1:36354151-36354174:+_5-1	AGO1	492	407	434	709
AGO1_CCDS398.1_ex2_1:36358261-36358284:-_5-2	AGO1	719	851	575	700
AGO1_CCDS398.1_ex5_1:36359727-36359750:-_5-3	AGO1	419	599	524	1195
AGO1_CCDS398.1_ex8_1:36367124-36367147:+_5-4	AGO1	257	597	255	137
AGO1_CCDS398.1_ex9_1:36367647-36367670:-_5-5	AGO1	727	1051	858	901
AGO2_CCDS55279.1_ex8_8:141566067-141566090:+_5-1	AGO2	206	305	173	17
AGO2_CCDS55279.1_ex9_8:141566301-141566324:+_5-2	AGO2	947	1136	1241	1092
AGO2_CCDS55279.1_ex10_8:141567216-141567239:-_5-3	AGO2	383	301	93	304
AGO2_CCDS55279.1_ex14_8:141572593-141572616:+_5-4	AGO2	383	156	283	300
AGO2_CCDS55279.1_ex14_8:141572640-141572663:+_5-5	AGO2	767	401	600	673
AGO3_CCDS399.1_ex6_1:36474335-36474358:+_5-1	AGO3	93	137	106	70
AGO3_CCDS399.1_ex7_1:36474509-36474532:+_5-2	AGO3	211	178	55	70
AGO3_CCDS399.1_ex8_1:36475158-36475181:+_5-3	AGO3	219	294	184	180
AGO3_CCDS399.1_ex9_1:36479323-36479346:+_5-4	AGO3	403	799	700	1035
AGO3_CCDS399.1_ex9_1:36479337-36479360:-_5-5	AGO3	491	551	388	389
AGPAT1_CCDS4744.1_ex3_6:32138322-32138345:+_5-1	AGPAT1	515	384	480	275
AGPAT1_CCDS4744.1_ex4_6:32138745-32138768:+_5-2	AGPAT1	792	1285	1426	950
AGPAT1_CCDS4744.1_ex4_6:32138791-32138814:+_5-3	AGPAT1	555	699	552	686
AGPAT1_CCDS4744.1_ex5_6:32139081-32139104:+_5-4	AGPAT1	727	652	804	885
AGPAT1_CCDS4744.1_ex5_6:32139141-32139164:-_5-5	AGPAT1	609	594	335	811
AGPAT2_CCDS35181.1_ex2_9:139571417-139571440:+_5-1	AGPAT2	2363	2510	2306	2271
AGPAT2_CCDS35181.1_ex2_9:139571494-139571517:-_5-2	AGPAT2	720	834	452	953
AGPAT2_CCDS35181.1_ex2_9:139571548-139571571:+_5-3	AGPAT2	678	514	450	200
AGPAT2_CCDS35181.1_ex3_9:139571952-139571975:-_5-4	AGPAT2	699	849	408	382
AGPAT2_CCDS35181.1_ex4_9:139581626-139581649:-_5-5	AGPAT2	255	224	276	209
AGPAT6_CCDS6117.1_ex0_8:41456773-41456796:-_5-1	AGPAT6	352	439	395	216
AGPAT6_CCDS6117.1_ex1_8:41466978-41467001:-_5-2	AGPAT6	369	156	346	302
AGPAT6_CCDS6117.1_ex2_8:41467211-41467234:+_5-3	AGPAT6	144	207	127	164
AGPAT6_CCDS6117.1_ex2_8:41467259-41467282:-_5-4	AGPAT6	386	431	342	198
AGPAT6_CCDS6117.1_ex3_8:41468304-41468327:+_5-5	AGPAT6	308	380	531	695
AGPS_CCDS2275.1_ex0_2:178257677-178257700:+_5-1	AGPS	470	372	564	547
AGPS_CCDS2275.1_ex0_2:178257743-178257766:-_5-2	AGPS	750	1016	896	553
AGPS_CCDS2275.1_ex2_2:178299052-178299075:+_5-3	AGPS	811	999	778	865
AGPS_CCDS2275.1_ex7_2:178310312-178310335:+_5-4	AGPS	237	341	193	137
AGPS_CCDS2275.1_ex8_2:178326662-178326685:+_5-5	AGPS	306	592	479	587
AGTPBP1_CCDS6672.1_ex12_9:88247971-88247994:+_5-1	AGTPBP1	486	944	649	940
AGTPBP1_CCDS6672.1_ex12_9:88248201-88248224:-_5-2	AGTPBP1	675	515	698	816
AGTPBP1_CCDS6672.1_ex12_9:88248230-88248253:-_5-3	AGTPBP1	51	73	11	1
AGTPBP1_CCDS6672.1_ex16_9:88272472-88272495:-_5-4	AGTPBP1	216	229	303	198
AGTPBP1_CCDS6672.1_ex20_9:88292460-88292483:-_5-5	AGTPBP1	139	120	14	149
AGTR1_CCDS3137.1_ex0_3:148459081-148459104:+_5-1	AGTR1	573	820	478	493
AGTR1_CCDS3137.1_ex0_3:148459154-148459177:-_5-2	AGTR1	121	230	18	109
AGTR1_CCDS3137.1_ex0_3:148459202-148459225:-_5-3	AGTR1	270	244	214	643
AGTR1_CCDS3137.1_ex0_3:148459232-148459255:-_5-4	AGTR1	581	472	540	665
AGTR1_CCDS3137.1_ex0_3:148459305-148459328:-_5-5	AGTR1	428	245	394	246
AGTR2_CCDS14569.1_ex0_X:115303674-115303697:-_5-1	AGTR2	0	0	0	0
AGTR2_CCDS14569.1_ex0_X:115303824-115303847:-_5-2	AGTR2	50	93	17	40
AGTR2_CCDS14569.1_ex0_X:115303840-115303863:+_5-3	AGTR2	0	0	0	0
AGTR2_CCDS14569.1_ex0_X:115304001-115304024:-_5-4	AGTR2	134	120	86	91
AGTR2_CCDS14569.1_ex0_X:115304026-115304049:-_5-5	AGTR2	134	289	358	160
AGTRAP_CCDS136.1_ex2_1:11807507-11807530:+_9-1	AGTRAP	634	560	1010	727
AGTRAP_CCDS136.1_ex2_1:11807540-11807563:+_9-2	AGTRAP	982	1609	1820	1548
AGTRAP_CCDS136.1_ex2_1:11807555-11807578:+_9-3	AGTRAP	807	1055	929	1237
AGTRAP_CCDS136.1_ex2_1:11807582-11807605:-_9-4	AGTRAP	639	648	464	507
AGTRAP_CCDS136.1_ex3_1:11808467-11808490:+_9-5	AGTRAP	891	565	675	734
AGTRAP_CCDS136.1_ex3_1:11808500-11808523:-_9-6	AGTRAP	695	583	552	755
AGTRAP_CCDS136.1_ex3_1:11808514-11808537:+_9-7	AGTRAP	578	1434	1739	738
AGTRAP_CCDS136.1_ex3_1:11808527-11808550:+_9-8	AGTRAP	552	938	799	683
AGTRAP_CCDS136.1_ex3_1:11808542-11808565:-_9-9	AGTRAP	142	161	185	113
AGXT2_CCDS3908.1_ex7_5:35032898-35032921:+_5-1	AGXT2	79	270	243	47
AGXT2_CCDS3908.1_ex8_5:35033593-35033616:-_5-2	AGXT2	35	6	90	36
AGXT2_CCDS3908.1_ex9_5:35035343-35035366:+_5-3	AGXT2	750	615	588	473
AGXT2_CCDS3908.1_ex11_5:35039588-35039611:+_5-4	AGXT2	613	913	645	613
AGXT2_CCDS3908.1_ex12_5:35040686-35040709:+_5-5	AGXT2	156	232	190	118
AHCY_CCDS13233.1_ex4_20:32878653-32878676:-_5-1	AHCY	574	430	363	477
AHCY_CCDS13233.1_ex5_20:32879327-32879350:-_5-2	AHCY	784	712	679	413
AHCY_CCDS13233.1_ex6_20:32880210-32880233:-_5-3	AHCY	685	331	454	478
AHCY_CCDS13233.1_ex6_20:32880256-32880279:+_5-4	AHCY	783	692	480	456
AHCY_CCDS13233.1_ex6_20:32880289-32880312:-_5-5	AHCY	0	0	0	0
AHDC1_CCDS30652.1_ex0_1:27876685-27876708:+_5-1	AHDC1	813	1791	1258	1439
AHDC1_CCDS30652.1_ex0_1:27876777-27876800:-_5-2	AHDC1	397	795	1078	321
AHDC1_CCDS30652.1_ex0_1:27877159-27877182:+_5-3	AHDC1	544	1044	827	726
AHDC1_CCDS30652.1_ex0_1:27877456-27877479:+_5-4	AHDC1	902	1193	797	1500
AHDC1_CCDS30652.1_ex0_1:27877581-27877604:-_5-5	AHDC1	853	982	1223	1353
AHNAK_CCDS31584.1_ex1_11:62302569-62302592:-_5-1	AHNAK	539	582	421	617
AHNAK_CCDS31584.1_ex1_11:62302614-62302637:-_5-2	AHNAK	304	322	311	477
AHNAK_CCDS31584.1_ex1_11:62302635-62302658:+_5-3	AHNAK	377	365	451	536
AHNAK_CCDS31584.1_ex2_11:62303425-62303448:+_5-4	AHNAK	539	711	470	588
AHNAK_CCDS31584.1_ex2_11:62303470-62303493:+_5-5	AHNAK	522	365	371	354
AHR_CCDS5366.1_ex1_7:17349600-17349623:-_5-1	AHR	1216	1436	782	1234
AHR_CCDS5366.1_ex2_7:17362138-17362161:+_5-2	AHR	203	401	469	201
AHR_CCDS5366.1_ex6_7:17373652-17373675:-_5-3	AHR	193	320	165	458
AHR_CCDS5366.1_ex7_7:17374609-17374632:-_5-4	AHR	108	190	130	54
AHR_CCDS5366.1_ex8_7:17375338-17375361:-_5-5	AHR	394	334	313	524
AHRR_CCDS43297.1_ex2_5:353901-353924:+_5-1	AHRR	1232	1513	1524	1011
AHRR_CCDS43297.1_ex4_5:413505-413528:+_5-2	AHRR	315	270	239	305
AHRR_CCDS43297.1_ex5_5:422875-422898:+_5-3	AHRR	0	0	0	0
AHRR_CCDS43297.1_ex8_5:428039-428062:-_5-4	AHRR	954	685	698	1117
AHRR_CCDS43297.1_ex9_5:432591-432614:-_5-5	AHRR	500	470	294	275
AHSA1_CCDS9863.1_ex1_14:77925984-77926007:-_5-1	AHSA1	475	471	355	341
AHSA1_CCDS9863.1_ex1_14:77926079-77926102:+_5-2	AHSA1	175	195	213	176
AHSA1_CCDS9863.1_ex1_14:77926127-77926150:+_5-3	AHSA1	260	226	308	109
AHSA1_CCDS9863.1_ex2_14:77928551-77928574:+_5-4	AHSA1	372	218	209	209
AHSA1_CCDS9863.1_ex3_14:77929019-77929042:+_5-5	AHSA1	261	388	204	277
AHSG_CCDS3278.1_ex1_3:186333493-186333516:+_5-1	AHSG	427	299	360	299
AHSG_CCDS3278.1_ex2_3:186334254-186334277:-_5-2	AHSG	469	899	968	307
AHSG_CCDS3278.1_ex2_3:186334283-186334306:-_5-3	AHSG	535	452	479	551
AHSG_CCDS3278.1_ex2_3:186334307-186334330:-_5-4	AHSG	456	523	512	272
AHSG_CCDS3278.1_ex3_3:186335024-186335047:+_5-5	AHSG	504	783	822	1316
AICDA_CCDS41747.1_ex2_12:8757931-8757954:+_5-1	AICDA	357	387	357	158
AICDA_CCDS41747.1_ex2_12:8757959-8757982:+_5-2	AICDA	674	1129	870	824
AICDA_CCDS41747.1_ex2_12:8758033-8758056:-_5-3	AICDA	504	955	711	532
AICDA_CCDS41747.1_ex2_12:8758065-8758088:-_5-4	AICDA	767	1280	1118	1572
AICDA_CCDS41747.1_ex3_12:8759459-8759482:-_5-5	AICDA	95	172	20	111
AIF1L_CCDS55348.1_ex1_9:133972228-133972251:+_8-1	AIF1L	275	587	368	341
AIF1L_CCDS55348.1_ex2_9:133981592-133981615:-_8-2	AIF1L	342	711	503	496
AIF1L_CCDS55348.1_ex3_9:133987028-133987051:+_8-3	AIF1L	359	478	414	717
AIF1L_CCDS55348.1_ex4_9:133989952-133989975:+_8-4	AIF1L	75	150	72	125
AIF1L_CCDS55348.1_ex4_9:133989983-133990006:+_8-5	AIF1L	154	168	158	171
AIF1L_CCDS55348.1_ex5_9:133993143-133993166:-_8-6	AIF1L	132	332	203	110
AIF1L_CCDS55348.1_ex5_9:133993190-133993213:-_8-7	AIF1L	334	135	159	242
AIF1L_CCDS55348.1_ex5_9:133993250-133993273:-_8-8	AIF1L	255	218	144	102
AIFM1_CCDS14618.1_ex4_X:129270039-129270062:+_5-1	AIFM1	780	56	92	228
AIFM1_CCDS14618.1_ex4_X:129270057-129270080:-_5-2	AIFM1	571	945	658	1000
AIFM1_CCDS14618.1_ex4_X:129270097-129270120:+_5-3	AIFM1	191	0	0	0
AIFM1_CCDS14618.1_ex4_X:129270143-129270166:+_5-4	AIFM1	465	70	21	53
AIFM1_CCDS14618.1_ex5_X:129270620-129270643:-_5-5	AIFM1	223	29	2	16
AIFM3_CCDS13786.1_ex2_22:21328134-21328157:+_5-1	AIFM3	485	540	868	270
AIFM3_CCDS13786.1_ex3_22:21328360-21328383:-_5-2	AIFM3	589	609	600	499
AIFM3_CCDS13786.1_ex6_22:21329049-21329072:+_5-3	AIFM3	432	413	625	666
AIFM3_CCDS13786.1_ex7_22:21330027-21330050:+_5-4	AIFM3	581	856	472	547
AIFM3_CCDS13786.1_ex8_22:21330511-21330534:+_5-5	AIFM3	112	61	53	161
AIG1_CCDS5198.1_ex0_6:143382150-143382173:+_5-1	AIG1	275	382	209	499
AIG1_CCDS5198.1_ex0_6:143382184-143382207:-_5-2	AIG1	318	493	348	240
AIG1_CCDS5198.1_ex1_6:143457958-143457981:+_5-3	AIG1	463	753	795	870
AIG1_CCDS5198.1_ex1_6:143458071-143458094:+_5-4	AIG1	662	1184	648	927
AIG1_CCDS5198.1_ex1_6:143458084-143458107:-_5-5	AIG1	727	1388	1022	1881
AIM1_CCDS34506.1_ex0_6:106960338-106960361:+_5-1	AIM1	490	807	603	803
AIM1_CCDS34506.1_ex0_6:106960359-106960382:+_5-2	AIM1	796	1089	1070	1118
AIM1_CCDS34506.1_ex0_6:106960518-106960541:+_5-3	AIM1	362	333	388	271
AIM1_CCDS34506.1_ex0_6:106960733-106960756:+_5-4	AIM1	344	273	324	386
AIM1_CCDS34506.1_ex0_6:106960865-106960888:+_5-5	AIM1	808	517	692	640
AIMP1_CCDS3674.1_ex2_4:107249234-107249257:+_5-1	AIMP1	174	141	411	203
AIMP1_CCDS3674.1_ex2_4:107249261-107249284:-_5-2	AIMP1	327	440	273	324
AIMP1_CCDS3674.1_ex3_4:107252880-107252903:+_5-3	AIMP1	535	641	747	735
AIMP1_CCDS3674.1_ex3_4:107252975-107252998:+_5-4	AIMP1	232	366	367	283
AIMP1_CCDS3674.1_ex4_4:107258018-107258041:+_5-5	AIMP1	266	565	400	556
AIMP2_CCDS5344.1_ex1_7:6054865-6054888:-_5-1	AIMP2	216	100	73	642
AIMP2_CCDS5344.1_ex1_7:6054919-6054942:-_5-2	AIMP2	747	1192	1135	1243
AIMP2_CCDS5344.1_ex2_7:6057464-6057487:+_5-3	AIMP2	312	160	337	166
AIMP2_CCDS5344.1_ex2_7:6057593-6057616:-_5-4	AIMP2	223	261	186	176
AIMP2_CCDS5344.1_ex3_7:6062962-6062985:+_5-5	AIMP2	476	644	712	655
AIRE_CCDS13706.1_ex0_21:45706002-45706025:+_5-1	AIRE	268	632	552	236
AIRE_CCDS13706.1_ex2_21:45706908-45706931:-_5-2	AIRE	515	777	672	361
AIRE_CCDS13706.1_ex3_21:45707461-45707484:-_5-3	AIRE	746	1293	1440	1096
AIRE_CCDS13706.1_ex5_21:45709558-45709581:-_5-4	AIRE	597	1183	1136	561
AIRE_CCDS13706.1_ex5_21:45709643-45709666:+_5-5	AIRE	569	1104	629	715
AJUBA_CCDS9581.1_ex1_14:23443273-23443296:+_10-1	AJUBA	638	682	466	613
AJUBA_CCDS9581.1_ex1_14:23443290-23443313:-_10-2	AJUBA	204	437	239	242
AJUBA_CCDS9581.1_ex1_14:23443314-23443337:-_10-3	AJUBA	692	1268	964	1807
AJUBA_CCDS9581.1_ex2_14:23444033-23444056:+_10-4	AJUBA	236	259	152	186
AJUBA_CCDS9581.1_ex3_14:23444172-23444195:+_10-5	AJUBA	371	340	359	728
AJUBA_CCDS9581.1_ex7_14:23450671-23450694:-_10-6	AJUBA	627	752	685	876
AJUBA_CCDS9581.1_ex7_14:23450824-23450847:+_10-7	AJUBA	493	575	592	575
AJUBA_CCDS9581.1_ex7_14:23451141-23451164:-_10-8	AJUBA	891	1403	1603	1378
AJUBA_CCDS9581.1_ex7_14:23451200-23451223:-_10-9	AJUBA	565	688	246	584
AJUBA_CCDS9581.1_ex7_14:23451247-23451270:+_10-10	AJUBA	888	853	706	879
AK2_CCDS373.1_ex4_1:33487198-33487221:+_5-1	AK2	517	700	500	556
AK2_CCDS373.1_ex4_1:33487239-33487262:-_5-2	AK2	289	444	563	252
AK2_CCDS373.1_ex4_1:33487282-33487305:-_5-3	AK2	179	271	107	127
AK2_CCDS373.1_ex5_1:33490049-33490072:-_5-4	AK2	488	550	537	348
AK2_CCDS373.1_ex5_1:33490141-33490164:+_5-5	AK2	294	325	257	345
AK5_CCDS675.1_ex1_1:77752760-77752783:+_5-1	AK5	281	563	289	564
AK5_CCDS675.1_ex2_1:77759500-77759523:-_5-2	AK5	380	712	558	509
AK5_CCDS675.1_ex3_1:77763275-77763298:+_5-3	AK5	63	85	26	72
AK5_CCDS675.1_ex5_1:77806068-77806091:-_5-4	AK5	203	159	298	213
AK5_CCDS675.1_ex5_1:77806158-77806181:+_5-5	AK5	82	230	105	138
AK6_CCDS4001.1_ex1_5:68651474-68651497:-_5-1	AK6	67	41	2	46
AK6_CCDS4001.1_ex1_5:68651527-68651550:+_5-2	AK6	118	37	127	27
AK6_CCDS4001.1_ex1_5:68651586-68651609:-_5-4	AK6	3	19	0	18
AK6_CCDS4001.1_ex3_5:68662328-68662351:-_5-5	AK6	264	215	212	163
AK7_CCDS9945.1_ex1_14:96864566-96864589:+_5-1	AK7	1011	1322	1389	1308
AK7_CCDS9945.1_ex3_14:96875268-96875291:-_5-2	AK7	671	1133	1051	951
AK7_CCDS9945.1_ex5_14:96904204-96904227:+_5-3	AK7	338	670	225	369
AK7_CCDS9945.1_ex6_14:96909133-96909156:+_5-4	AK7	442	502	502	654
AK7_CCDS9945.1_ex7_14:96912877-96912900:+_5-5	AK7	324	588	364	670
AK9_CCDS5077.1_ex5_6:109980470-109980493:-_5-1	AK9	125	265	340	124
AK9_CCDS5077.1_ex5_6:109980531-109980554:-_5-2	AK9	21	58	81	40
AK9_CCDS5077.1_ex6_6:109983754-109983777:+_5-3	AK9	0	0	0	0
AK9_CCDS5077.1_ex7_6:109993201-109993224:+_5-4	AK9	108	38	87	231
AK9_CCDS5077.1_ex9_6:109995424-109995447:-_5-5	AK9	94	258	12	209
AKAP1_CCDS11594.1_ex0_17:55183122-55183145:-_5-1	AKAP1	701	1120	670	809
AKAP1_CCDS11594.1_ex0_17:55183144-55183167:-_5-2	AKAP1	297	248	215	112
AKAP1_CCDS11594.1_ex0_17:55183167-55183190:+_5-3	AKAP1	565	523	638	358
AKAP1_CCDS11594.1_ex0_17:55183379-55183402:-_5-4	AKAP1	525	418	851	545
AKAP1_CCDS11594.1_ex0_17:55183895-55183918:+_5-5	AKAP1	479	757	559	511
AKAP11_CCDS9383.1_ex4_13:42872763-42872786:+_5-1	AKAP11	116	97	105	130
AKAP11_CCDS9383.1_ex5_13:42873541-42873564:-_5-2	AKAP11	382	347	298	145
AKAP11_CCDS9383.1_ex5_13:42874013-42874036:-_5-3	AKAP11	361	401	220	142
AKAP11_CCDS9383.1_ex5_13:42874174-42874197:+_5-4	AKAP11	1015	1181	657	896
AKAP11_CCDS9383.1_ex5_13:42875074-42875097:+_5-5	AKAP11	326	305	245	361
AKAP12_CCDS5229.1_ex2_6:151670381-151670404:+_5-1	AKAP12	215	311	125	349
AKAP12_CCDS5229.1_ex2_6:151670627-151670650:-_5-2	AKAP12	350	382	304	134
AKAP12_CCDS5229.1_ex2_6:151670938-151670961:+_5-3	AKAP12	192	337	489	64
AKAP12_CCDS5229.1_ex2_6:151670999-151671022:-_5-4	AKAP12	826	1137	966	872
AKAP12_CCDS5229.1_ex2_6:151671520-151671543:+_5-5	AKAP12	319	568	258	622
AKAP14_CCDS14591.1_ex0_X:119037293-119037316:+_7-1	AKAP14	339	524	387	204
AKAP14_CCDS14591.1_ex0_X:119037333-119037356:+_7-2	AKAP14	242	212	226	137
AKAP14_CCDS14591.1_ex1_X:119037477-119037500:+_7-3	AKAP14	234	530	142	330
AKAP14_CCDS14591.1_ex1_X:119037491-119037514:+_7-4	AKAP14	135	239	400	136
AKAP14_CCDS14591.1_ex2_X:119048689-119048712:+_7-5	AKAP14	219	255	200	232
AKAP14_CCDS14591.1_ex2_X:119048734-119048757:+_7-6	AKAP14	24	0	0	20
AKAP14_CCDS14591.1_ex3_X:119053879-119053902:+_7-7	AKAP14	89	65	48	270
AKAP17A_CCDS14116.1_ex0_Y:1662574-1662597:+_5-1	AKAP17A	722	987	1183	1009
AKAP17A_CCDS14116.1_ex0_Y:1662738-1662761:+_5-2	AKAP17A	469	498	342	511
AKAP17A_CCDS14116.1_ex0_Y:1663008-1663031:+_5-3	AKAP17A	325	970	717	573
AKAP17A_CCDS14116.1_ex0_Y:1663052-1663075:-_5-4	AKAP17A	605	1034	777	549
AKAP17A_CCDS14116.1_ex3_Y:1670423-1670446:-_5-5	AKAP17A	1161	1859	1105	1759
AKAP2_CCDS43861.1_ex1_9:112899233-112899256:+_5-1	AKAP2	535	686	535	829
AKAP2_CCDS43861.1_ex1_9:112898669-112898692:+_5-2	AKAP2	249	329	366	279
AKAP2_CCDS43861.1_ex1_9:112898850-112898873:-_5-3	AKAP2	400	326	205	623
AKAP2_CCDS43861.1_ex1_9:112898624-112898647:-_5-4	AKAP2	276	253	115	302
AKAP2_CCDS43861.1_ex1_9:112899627-112899650:+_5-5	AKAP2	1014	1161	1154	1126
AKAP3_CCDS8531.1_ex1_12:4737315-4737338:-_5-1	AKAP3	59	57	11	11
AKAP3_CCDS8531.1_ex1_12:4737658-4737681:+_5-2	AKAP3	364	144	244	121
AKAP3_CCDS8531.1_ex1_12:4737843-4737866:-_5-3	AKAP3	320	271	32	210
AKAP3_CCDS8531.1_ex1_12:4737876-4737899:-_5-4	AKAP3	258	97	174	331
AKAP3_CCDS8531.1_ex1_12:4737944-4737967:+_5-5	AKAP3	846	1079	933	753
AKAP6_CCDS9644.1_ex2_14:33014654-33014677:-_5-1	AKAP6	543	824	604	868
AKAP6_CCDS9644.1_ex2_14:33015132-33015155:-_5-2	AKAP6	315	470	359	424
AKAP6_CCDS9644.1_ex2_14:33015378-33015401:+_5-3	AKAP6	299	487	250	175
AKAP6_CCDS9644.1_ex10_14:33242895-33242918:+_5-4	AKAP6	436	525	654	410
AKAP6_CCDS9644.1_ex10_14:33242942-33242965:-_5-5	AKAP6	390	433	392	485
AKIRIN2_CCDS5013.1_ex2_6:88387621-88387644:+_5-1	AKIRIN2	58	1	25	0
AKIRIN2_CCDS5013.1_ex3_6:88391336-88391359:-_5-2	AKIRIN2	405	324	386	172
AKIRIN2_CCDS5013.1_ex4_6:88411184-88411207:+_5-3	AKIRIN2	343	259	299	208
AKIRIN2_CCDS5013.1_ex4_6:88411216-88411239:+_5-4	AKIRIN2	497	135	37	164
AKIRIN2_CCDS5013.1_ex4_6:88411272-88411295:-_5-5	AKIRIN2	1013	440	825	666
AKNA_CCDS6805.1_ex13_9:117124089-117124112:+_5-1	AKNA	941	1327	944	1208
AKNA_CCDS6805.1_ex13_9:117124162-117124185:-_5-2	AKNA	370	468	277	417
AKNA_CCDS6805.1_ex17_9:117130811-117130834:-_5-3	AKNA	555	1226	786	1033
AKNA_CCDS6805.1_ex18_9:117136378-117136401:+_5-4	AKNA	347	432	485	359
AKNA_CCDS6805.1_ex19_9:117139546-117139569:-_5-5	AKNA	217	317	351	236
AKR1B1_CCDS5831.1_ex5_7:134133740-134133763:+_5-1	AKR1B1	407	155	227	248
AKR1B1_CCDS5831.1_ex5_7:134133758-134133781:+_5-2	AKR1B1	334	554	482	334
AKR1B1_CCDS5831.1_ex6_7:134134480-134134503:+_5-3	AKR1B1	458	743	498	523
AKR1B1_CCDS5831.1_ex6_7:134134508-134134531:+_5-4	AKR1B1	475	499	753	593
AKR1B1_CCDS5831.1_ex8_7:134136411-134136434:+_5-5	AKR1B1	149	129	119	122
AKR1B15_CCDS47715.2_ex0_7:134249469-134249492:-_5-1	AKR1B15	172	44	8	20
AKR1B15_CCDS47715.2_ex1_7:134252914-134252937:+_5-2	AKR1B15	128	172	95	267
AKR1B15_CCDS47715.2_ex1_7:134252983-134253006:+_5-3	AKR1B15	41	5	16	45
AKR1B15_CCDS47715.2_ex3_7:134256388-134256411:+_5-4	AKR1B15	22	39	20	2
AKR1B15_CCDS47715.2_ex3_7:134256425-134256448:-_5-5	AKR1B15	432	177	192	398
AKR1C4_CCDS7064.1_ex2_10:5246347-5246370:+_5-1	AKR1C4	186	165	321	136
AKR1C4_CCDS7064.1_ex2_10:5246360-5246383:-_5-2	AKR1C4	626	738	483	694
AKR1C4_CCDS7064.1_ex2_10:5246441-5246464:-_5-3	AKR1C4	537	812	1251	885
AKR1C4_CCDS7064.1_ex4_10:5248268-5248291:-_5-4	AKR1C4	557	302	425	337
AKR1C4_CCDS7064.1_ex5_10:5254666-5254689:+_5-5	AKR1C4	37	249	85	6
AKR1D1_CCDS55169.1_ex1_7:137773359-137773382:-_5-1	AKR1D1	856	816	775	973
AKR1D1_CCDS55169.1_ex2_7:137776536-137776559:+_5-2	AKR1D1	632	653	731	242
AKR1D1_CCDS55169.1_ex2_7:137776575-137776598:-_5-3	AKR1D1	376	485	441	302
AKR1D1_CCDS55169.1_ex2_7:137776599-137776622:+_5-4	AKR1D1	67	41	10	34
AKR1D1_CCDS55169.1_ex3_7:137782678-137782701:-_5-5	AKR1D1	162	201	125	221
AKR7A3_CCDS193.1_ex5_1:19612725-19612748:+_5-1	AKR7A3	663	755	626	936
AKR7A3_CCDS193.1_ex5_1:19612745-19612768:+_5-2	AKR7A3	294	149	148	121
AKR7A3_CCDS193.1_ex5_1:19612794-19612817:-_5-3	AKR7A3	717	762	606	745
AKR7A3_CCDS193.1_ex6_1:19615049-19615072:-_5-4	AKR7A3	774	887	861	819
AKR7A3_CCDS193.1_ex6_1:19615094-19615117:-_5-5	AKR7A3	949	1425	1446	690
AKT1_CCDS9994.1_ex5_14:105239871-105239894:-_5-1	AKT1	628	669	641	523
AKT1_CCDS9994.1_ex7_14:105241333-105241356:-_5-2	AKT1	554	1260	802	557
AKT1_CCDS9994.1_ex9_14:105242034-105242057:-_5-3	AKT1	347	645	354	485
AKT1_CCDS9994.1_ex10_14:105243000-105243023:+_5-4	AKT1	212	381	299	318
AKT1_CCDS9994.1_ex10_14:105243018-105243041:+_5-5	AKT1	368	253	314	707
AKT1S1_CCDS12784.1_ex1_19:50374955-50374978:-_5-1	AKT1S1	480	753	717	913
AKT1S1_CCDS12784.1_ex2_19:50375081-50375104:+_5-2	AKT1S1	317	584	187	350
AKT1S1_CCDS12784.1_ex3_19:50376248-50376271:+_5-3	AKT1S1	592	910	532	662
AKT1S1_CCDS12784.1_ex3_19:50376350-50376373:-_5-4	AKT1S1	453	547	257	400
AKT1S1_CCDS12784.1_ex3_19:50376387-50376410:+_5-5	AKT1S1	756	963	903	850
ALAS1_CCDS2847.1_ex0_3:52233440-52233463:-_5-1	ALAS1	890	1380	838	920
ALAS1_CCDS2847.1_ex2_3:52237910-52237933:+_5-2	ALAS1	147	330	166	256
ALAS1_CCDS2847.1_ex3_3:52238817-52238840:-_5-3	ALAS1	607	811	948	878
ALAS1_CCDS2847.1_ex4_3:52239852-52239875:+_5-4	ALAS1	95	236	174	260
ALAS1_CCDS2847.1_ex4_3:52239920-52239943:-_5-5	ALAS1	515	970	892	906
ALAS2_CCDS14366.1_ex4_X:55044034-55044057:-_5-1	ALAS2	81	134	48	57
ALAS2_CCDS14366.1_ex4_X:55044073-55044096:-_5-2	ALAS2	542	593	234	291
ALAS2_CCDS14366.1_ex6_X:55047525-55047548:+_5-3	ALAS2	20	0	0	5
ALAS2_CCDS14366.1_ex6_X:55047618-55047641:+_5-4	ALAS2	336	362	546	316
ALAS2_CCDS14366.1_ex9_X:55052261-55052284:-_5-5	ALAS2	224	272	195	229
ALDH16A1_CCDS12766.1_ex2_19:49962328-49962351:-_5-1	ALDH16A1	623	964	838	799
ALDH16A1_CCDS12766.1_ex3_19:49962914-49962937:+_5-2	ALDH16A1	776	1158	742	871
ALDH16A1_CCDS12766.1_ex3_19:49962995-49963018:+_5-3	ALDH16A1	329	224	187	318
ALDH16A1_CCDS12766.1_ex5_19:49964953-49964976:-_5-4	ALDH16A1	352	223	465	363
ALDH16A1_CCDS12766.1_ex7_19:49965945-49965968:-_5-5	ALDH16A1	650	806	523	817
ALDH1A1_CCDS6644.1_ex9_9:75543807-75543830:+_5-1	ALDH1A1	492	473	455	404
ALDH1A1_CCDS6644.1_ex9_9:75543841-75543864:-_5-2	ALDH1A1	604	757	690	493
ALDH1A1_CCDS6644.1_ex10_9:75545796-75545819:-_5-3	ALDH1A1	647	869	990	1068
ALDH1A1_CCDS6644.1_ex10_9:75545829-75545852:-_5-4	ALDH1A1	162	254	179	68
ALDH1A1_CCDS6644.1_ex10_9:75545860-75545883:+_5-5	ALDH1A1	735	1245	867	1371
ALDH1A2_CCDS10163.1_ex4_15:58256219-58256242:+_5-1	ALDH1A2	193	279	141	253
ALDH1A2_CCDS10163.1_ex8_15:58287282-58287305:+_5-2	ALDH1A2	211	455	365	518
ALDH1A2_CCDS10163.1_ex9_15:58302835-58302858:+_5-3	ALDH1A2	16	5	0	8
ALDH1A2_CCDS10163.1_ex9_15:58302884-58302907:-_5-4	ALDH1A2	209	40	205	69
ALDH1A2_CCDS10163.1_ex9_15:58302953-58302976:-_5-5	ALDH1A2	226	532	305	416
ALDH1A3_CCDS10389.1_ex1_15:101425486-101425509:+_5-1	ALDH1A3	199	262	276	192
ALDH1A3_CCDS10389.1_ex1_15:101425521-101425544:+_5-2	ALDH1A3	270	205	458	425
ALDH1A3_CCDS10389.1_ex3_15:101432714-101432737:+_5-3	ALDH1A3	279	336	196	270
ALDH1A3_CCDS10389.1_ex4_15:101433181-101433204:-_5-4	ALDH1A3	381	743	783	631
ALDH1A3_CCDS10389.1_ex5_15:101434255-101434278:-_5-5	ALDH1A3	209	538	328	232
ALDH1B1_CCDS6615.1_ex0_9:38395907-38395930:+_5-1	ALDH1B1	665	1631	1723	1313
ALDH1B1_CCDS6615.1_ex0_9:38396017-38396040:-_5-2	ALDH1B1	922	1618	1392	1925
ALDH1B1_CCDS6615.1_ex0_9:38396074-38396097:-_5-3	ALDH1B1	911	1427	1397	1835
ALDH1B1_CCDS6615.1_ex0_9:38396134-38396157:+_5-4	ALDH1B1	679	1265	1132	932
ALDH1B1_CCDS6615.1_ex0_9:38396178-38396201:+_5-5	ALDH1B1	988	983	744	1142
ALDH1L1_CCDS3034.1_ex12_3:125855646-125855669:-_5-1	ALDH1L1	599	877	1043	636
ALDH1L1_CCDS3034.1_ex16_3:125872325-125872348:+_5-2	ALDH1L1	939	1601	872	1430
ALDH1L1_CCDS3034.1_ex17_3:125873428-125873451:-_5-3	ALDH1L1	220	233	226	287
ALDH1L1_CCDS3034.1_ex20_3:125877433-125877456:+_5-4	ALDH1L1	104	233	64	83
ALDH1L1_CCDS3034.1_ex21_3:125879694-125879717:-_5-5	ALDH1L1	267	363	303	229
ALDH1L2_CCDS31891.1_ex15_12:105455461-105455484:+_5-1	ALDH1L2	124	225	214	111
ALDH1L2_CCDS31891.1_ex17_12:105459100-105459123:+_5-2	ALDH1L2	226	166	211	120
ALDH1L2_CCDS31891.1_ex18_12:105460388-105460411:+_5-3	ALDH1L2	440	681	508	302
ALDH1L2_CCDS31891.1_ex20_12:105464480-105464503:-_5-4	ALDH1L2	415	704	315	341
ALDH1L2_CCDS31891.1_ex21_12:105467674-105467697:+_5-5	ALDH1L2	447	1276	585	623
ALDH2_CCDS55885.1_ex1_12:112219769-112219792:+_5-1	ALDH2	681	1338	918	1286
ALDH2_CCDS55885.1_ex3_12:112227620-112227643:+_5-2	ALDH2	392	321	321	397
ALDH2_CCDS55885.1_ex3_12:112227670-112227693:-_5-3	ALDH2	293	424	482	324
ALDH2_CCDS55885.1_ex3_12:112227692-112227715:+_5-4	ALDH2	558	700	673	410
ALDH2_CCDS55885.1_ex5_12:112229142-112229165:+_5-5	ALDH2	661	868	1024	1309
ALDH3A1_CCDS11212.1_ex4_17:19643640-19643663:+_5-1	ALDH3A1	648	732	514	614
ALDH3A1_CCDS11212.1_ex5_17:19644440-19644463:+_5-2	ALDH3A1	1008	1468	1518	1091
ALDH3A1_CCDS11212.1_ex5_17:19644508-19644531:-_5-3	ALDH3A1	599	757	1021	1102
ALDH3A1_CCDS11212.1_ex6_17:19645442-19645465:-_5-4	ALDH3A1	388	431	489	292
ALDH3A1_CCDS11212.1_ex8_17:19646622-19646645:-_5-5	ALDH3A1	1506	2160	2206	1848
ALDH3A2_CCDS11210.1_ex0_17:19552427-19552450:-_5-1	ALDH3A2	630	603	490	503
ALDH3A2_CCDS11210.1_ex2_17:19555923-19555946:+_5-2	ALDH3A2	234	373	136	252
ALDH3A2_CCDS11210.1_ex3_17:19559753-19559776:+_5-3	ALDH3A2	457	493	551	406
ALDH3A2_CCDS11210.1_ex4_17:19561047-19561070:+_5-4	ALDH3A2	339	615	403	258
ALDH3A2_CCDS11210.1_ex4_17:19561095-19561118:-_5-5	ALDH3A2	522	449	261	501
ALDH3B2_CCDS31622.1_ex3_11:67432784-67432807:-_5-1	ALDH3B2	761	1826	1138	1205
ALDH3B2_CCDS31622.1_ex4_11:67433610-67433633:-_5-2	ALDH3B2	327	272	315	456
ALDH3B2_CCDS31622.1_ex5_11:67433833-67433856:-_5-3	ALDH3B2	392	632	486	618
ALDH3B2_CCDS31622.1_ex5_11:67433856-67433879:+_5-4	ALDH3B2	692	974	767	825
ALDH3B2_CCDS31622.1_ex6_11:67434033-67434056:+_5-5	ALDH3B2	912	1250	1079	1406
ALDH4A1_CCDS188.1_ex7_1:19208237-19208260:+_5-1	ALDH4A1	127	286	167	106
ALDH4A1_CCDS188.1_ex8_1:19209632-19209655:-_5-2	ALDH4A1	665	1339	871	913
ALDH4A1_CCDS188.1_ex9_1:19209843-19209866:+_5-3	ALDH4A1	315	191	239	228
ALDH4A1_CCDS188.1_ex9_1:19209900-19209923:-_5-4	ALDH4A1	168	167	235	250
ALDH4A1_CCDS188.1_ex10_1:19212039-19212062:+_5-5	ALDH4A1	490	989	717	651
ALDH7A1_CCDS4137.2_ex12_5:125912809-125912832:+_5-1	ALDH7A1	514	864	668	930
ALDH7A1_CCDS4137.2_ex12_5:125912840-125912863:+_5-2	ALDH7A1	388	647	541	442
ALDH7A1_CCDS4137.2_ex16_5:125929056-125929079:+_5-3	ALDH7A1	445	245	343	255
ALDH7A1_CCDS4137.2_ex17_5:125930712-125930735:-_5-4	ALDH7A1	279	327	230	679
ALDH7A1_CCDS4137.2_ex17_5:125930754-125930777:-_5-5	ALDH7A1	293	281	421	84
ALDH9A1_CCDS1250.2_ex7_1:165651336-165651359:+_5-1	ALDH9A1	484	250	239	388
ALDH9A1_CCDS1250.2_ex7_1:165651438-165651461:+_5-2	ALDH9A1	273	234	312	431
ALDH9A1_CCDS1250.2_ex8_1:165652232-165652255:+_5-3	ALDH9A1	455	528	643	471
ALDH9A1_CCDS1250.2_ex10_1:165667624-165667647:+_5-4	ALDH9A1	306	831	439	650
ALDH9A1_CCDS1250.2_ex10_1:165667671-165667694:-_5-5	ALDH9A1	79	27	5	64
ALDOB_CCDS6756.1_ex4_9:104189798-104189821:+_5-1	ALDOB	764	942	882	855
ALDOB_CCDS6756.1_ex5_9:104190794-104190817:-_5-2	ALDOB	184	286	307	173
ALDOB_CCDS6756.1_ex6_9:104192133-104192156:-_5-3	ALDOB	549	896	944	762
ALDOB_CCDS6756.1_ex6_9:104192173-104192196:+_5-4	ALDOB	718	1100	766	796
ALDOB_CCDS6756.1_ex6_9:104192231-104192254:+_5-5	ALDOB	452	819	331	826
ALDOC_CCDS11236.1_ex4_17:26901756-26901779:+_5-1	ALDOC	197	481	182	180
ALDOC_CCDS11236.1_ex5_17:26901958-26901981:+_5-2	ALDOC	574	472	778	339
ALDOC_CCDS11236.1_ex6_17:26902148-26902171:-_5-3	ALDOC	423	391	121	229
ALDOC_CCDS11236.1_ex6_17:26902256-26902279:+_5-4	ALDOC	347	350	220	88
ALDOC_CCDS11236.1_ex6_17:26902336-26902359:+_5-5	ALDOC	612	389	396	146
ALG10B_CCDS31772.1_ex0_12:38710781-38710804:+_3-1	ALG10B	296	282	65	119
ALG10B_CCDS31772.1_ex1_12:38712094-38712117:+_3-2	ALG10B	467	298	264	254
ALG10B_CCDS31772.1_ex2_12:38714335-38714358:+_3-3	ALG10B	269	117	192	266
ALG11_CCDS31977.1_ex1_13:52593158-52593181:+_5-1	ALG11	37	17	30	22
ALG11_CCDS31977.1_ex2_13:52598170-52598193:-_5-2	ALG11	542	61	23	78
ALG11_CCDS31977.1_ex2_13:52598294-52598317:+_5-3	ALG11	454	154	45	141
ALG11_CCDS31977.1_ex2_13:52598412-52598435:-_5-4	ALG11	15	0	0	0
ALG11_CCDS31977.1_ex2_13:52598786-52598809:-_5-5	ALG11	224	32	0	3
ALG12_CCDS14081.1_ex4_22:50302940-50302963:-_5-1	ALG12	712	1268	700	1068
ALG12_CCDS14081.1_ex6_22:50304070-50304093:+_5-2	ALG12	440	547	285	592
ALG12_CCDS14081.1_ex6_22:50304201-50304224:-_5-3	ALG12	214	255	306	326
ALG12_CCDS14081.1_ex7_22:50307068-50307091:+_5-4	ALG12	306	408	241	266
ALG12_CCDS14081.1_ex7_22:50307101-50307124:+_5-5	ALG12	1099	1860	1734	1401
ALG13_CCDS14559.1_ex1_X:110925370-110925393:-_11-1	ALG13	179	3	1	44
ALG13_CCDS14559.1_ex1_X:110925394-110925417:+_11-2	ALG13	216	106	86	27
ALG13_CCDS14559.1_ex1_X:110925426-110925449:-_11-3	ALG13	111	27	15	32
ALG13_CCDS14559.1_ex1_X:110925500-110925523:+_11-4	ALG13	280	8	0	0
ALG13_CCDS14559.1_ex2_X:110928230-110928253:-_11-5	ALG13	274	121	46	247
ALG13_CCDS14559.1_ex2_X:110928262-110928285:+_11-6	ALG13	341	9	18	23
ALG13_CCDS55477.1_ex3_X:110951596-110951619:-_11-7	ALG13	307	612	277	545
ALG13_CCDS55477.1_ex9_X:110961401-110961424:+_11-8	ALG13	185	107	131	97
ALG13_CCDS55477.1_ex11_X:110964879-110964902:-_11-9	ALG13	291	439	477	297
ALG13_CCDS55477.1_ex14_X:110968171-110968194:-_11-10	ALG13	337	501	681	433
ALG13_CCDS55477.1_ex14_X:110968222-110968245:+_11-11	ALG13	470	628	314	331
ALG1L_CCDS33840.1_ex2_3:125650552-125650575:-_5-3	ALG1L	520	101	114	118
ALG1L_CCDS33840.1_ex3_3:125651491-125651514:-_5-5	ALG1L	228	23	17	17
ALG2_CCDS6739.1_ex1_9:101983827-101983850:-_5-1	ALG2	694	0	0	4
ALG2_CCDS6739.1_ex1_9:101983897-101983920:+_5-2	ALG2	590	22	3	76
ALG2_CCDS6739.1_ex1_9:101983965-101983988:+_5-3	ALG2	676	50	133	183
ALG2_CCDS6739.1_ex1_9:101984006-101984029:-_5-4	ALG2	419	14	0	18
ALG2_CCDS6739.1_ex1_9:101984026-101984049:-_5-5	ALG2	361	10	4	10
ALG5_CCDS45033.1_ex5_13:37563636-37563659:-_5-1	ALG5	133	69	10	35
ALG5_CCDS45033.1_ex5_13:37563655-37563678:-_5-2	ALG5	128	98	27	104
ALG5_CCDS45033.1_ex5_13:37563684-37563707:-_5-3	ALG5	7	0	4	3
ALG5_CCDS45033.1_ex6_13:37569157-37569180:-_5-4	ALG5	425	401	383	500
ALG5_CCDS45033.1_ex7_13:37569619-37569642:-_5-5	ALG5	183	91	128	76
ALG8_CCDS41692.1_ex7_11:77825315-77825338:+_5-1	ALG8	63	67	8	12
ALG8_CCDS41692.1_ex7_11:77825343-77825366:+_5-2	ALG8	205	192	90	76
ALG8_CCDS41692.1_ex7_11:77825425-77825448:-_5-3	ALG8	57	6	81	42
ALG8_CCDS41692.1_ex8_11:77830224-77830247:+_5-4	ALG8	159	154	332	157
ALG8_CCDS41692.1_ex10_11:77835238-77835261:-_5-5	ALG8	649	526	552	927
ALK_CCDS33172.1_ex16_2:29462629-29462652:+_5-1	ALK	778	1784	1673	1392
ALK_CCDS33172.1_ex27_2:29940443-29940466:+_5-2	ALK	343	226	527	238
ALK_CCDS33172.1_ex28_2:30142976-30142999:-_5-3	ALK	172	394	251	230
ALK_CCDS33172.1_ex28_2:30143243-30143266:+_5-4	ALK	551	752	1140	398
ALK_CCDS33172.1_ex28_2:30143322-30143345:+_5-5	ALK	344	388	714	413
ALKBH1_CCDS32127.1_ex2_14:78146221-78146244:-_5-1	ALKBH1	121	22	45	197
ALKBH1_CCDS32127.1_ex2_14:78146247-78146270:-_5-2	ALKBH1	872	838	464	722
ALKBH1_CCDS32127.1_ex2_14:78146291-78146314:-_5-3	ALKBH1	9	0	0	0
ALKBH1_CCDS32127.1_ex4_14:78170728-78170751:-_5-4	ALKBH1	301	594	602	271
ALKBH1_CCDS32127.1_ex5_14:78174239-78174262:-_5-5	ALKBH1	986	1608	1085	1218
ALKBH2_CCDS31897.1_ex0_12:109526288-109526311:-_5-1	ALKBH2	658	725	636	472
ALKBH2_CCDS31897.1_ex0_12:109526305-109526328:-_5-2	ALKBH2	24	9	184	75
ALKBH2_CCDS31897.1_ex2_12:109530356-109530379:+_5-3	ALKBH2	478	534	850	763
ALKBH2_CCDS31897.1_ex2_12:109530400-109530423:-_5-4	ALKBH2	975	1228	1462	1150
ALKBH2_CCDS31897.1_ex2_12:109530430-109530453:-_5-5	ALKBH2	439	560	507	457
ALKBH3_CCDS7906.1_ex1_11:43904716-43904739:+_5-1	ALKBH3	268	213	317	169
ALKBH3_CCDS7906.1_ex2_11:43905547-43905570:-_5-2	ALKBH3	651	943	547	942
ALKBH3_CCDS7906.1_ex4_11:43911297-43911320:+_5-3	ALKBH3	184	192	331	191
ALKBH3_CCDS7906.1_ex6_11:43923139-43923162:+_5-4	ALKBH3	88	45	50	110
ALKBH3_CCDS7906.1_ex6_11:43923183-43923206:+_5-5	ALKBH3	285	280	232	252
ALKBH4_CCDS5723.1_ex0_7:102098283-102098306:+_5-1	ALKBH4	962	1082	563	1033
ALKBH4_CCDS5723.1_ex0_7:102098317-102098340:-_5-2	ALKBH4	360	620	797	441
ALKBH4_CCDS5723.1_ex0_7:102098378-102098401:-_5-3	ALKBH4	153	162	98	226
ALKBH4_CCDS5723.1_ex1_7:102100125-102100148:-_5-4	ALKBH4	350	319	515	336
ALKBH4_CCDS5723.1_ex1_7:102100208-102100231:-_5-5	ALKBH4	712	922	322	821
ALKBH5_CCDS42272.1_ex0_17:18087847-18087870:+_5-1	ALKBH5	547	523	513	645
ALKBH5_CCDS42272.1_ex0_17:18087904-18087927:+_5-2	ALKBH5	395	988	696	488
ALKBH5_CCDS42272.1_ex0_17:18087947-18087970:+_5-3	ALKBH5	612	344	233	555
ALKBH5_CCDS42272.1_ex0_17:18088028-18088051:-_5-4	ALKBH5	1073	675	418	554
ALKBH5_CCDS42272.1_ex0_17:18088103-18088126:-_5-5	ALKBH5	519	441	470	701
ALKBH6_CCDS12485.2_ex1_19:36501560-36501583:+_5-1	ALKBH6	1398	1704	1973	1638
ALKBH6_CCDS12485.2_ex2_19:36501815-36501838:+_5-2	ALKBH6	274	250	357	242
ALKBH6_CCDS12485.2_ex2_19:36501882-36501905:+_5-3	ALKBH6	431	499	651	336
ALKBH6_CCDS12485.2_ex3_19:36502304-36502327:-_5-4	ALKBH6	160	229	150	94
ALKBH6_CCDS12485.2_ex4_19:36503965-36503988:+_5-5	ALKBH6	124	56	74	46
ALKBH7_CCDS12163.1_ex0_19:6373006-6373029:+_5-1	ALKBH7	379	270	298	258
ALKBH7_CCDS12163.1_ex1_19:6374229-6374252:+_5-2	ALKBH7	439	483	256	459
ALKBH7_CCDS12163.1_ex1_19:6374349-6374372:-_5-3	ALKBH7	943	915	865	1058
ALKBH7_CCDS12163.1_ex1_19:6374366-6374389:-_5-4	ALKBH7	961	1066	1317	804
ALKBH7_CCDS12163.1_ex2_19:6374515-6374538:-_5-5	ALKBH7	664	936	625	745
ALKBH8_CCDS8337.2_ex3_11:107396233-107396256:+_5-1	ALKBH8	217	315	232	284
ALKBH8_CCDS8337.2_ex4_11:107403025-107403048:-_5-2	ALKBH8	593	564	424	541
ALKBH8_CCDS8337.2_ex4_11:107403070-107403093:+_5-3	ALKBH8	303	461	388	185
ALKBH8_CCDS8337.2_ex5_11:107420499-107420522:+_5-4	ALKBH8	140	114	53	112
ALKBH8_CCDS8337.2_ex10_11:107431481-107431504:+_5-5	ALKBH8	569	542	596	707
ALOX5_CCDS58078.1_ex0_10:45869850-45869873:+_5-1	ALOX5	500	510	266	339
ALOX5_CCDS58078.1_ex1_10:45877925-45877948:-_5-2	ALOX5	383	581	545	690
ALOX5_CCDS58078.1_ex1_10:45878082-45878105:-_5-3	ALOX5	355	200	149	372
ALOX5_CCDS58078.1_ex2_10:45891339-45891362:+_5-4	ALOX5	204	113	220	81
ALOX5_CCDS58078.1_ex5_10:45920471-45920494:-_5-5	ALOX5	169	421	218	158
ALOX5AP_CCDS9337.1_ex1_13:31318220-31318243:+_5-1	ALOX5AP	191	340	117	379
ALOX5AP_CCDS9337.1_ex1_13:31318251-31318274:-_5-2	ALOX5AP	689	756	286	686
ALOX5AP_CCDS9337.1_ex1_13:31318271-31318294:-_5-3	ALOX5AP	513	817	661	1174
ALOX5AP_CCDS9337.1_ex3_13:31330082-31330105:-_5-4	ALOX5AP	405	692	864	300
ALOX5AP_CCDS9337.1_ex4_13:31338082-31338105:-_5-5	ALOX5AP	411	246	344	566
ALPP_CCDS2490.1_ex1_2:233243693-233243716:+_3-1	ALPP	659	959	775	789
ALPP_CCDS2490.1_ex2_2:233243991-233244014:+_3-2	ALPP	412	582	592	531
ALPP_CCDS2490.1_ex4_2:233244584-233244607:-_3-3	ALPP	543	1136	1100	839
ALX1_CCDS9028.1_ex0_12:85674217-85674240:+_5-1	ALX1	648	592	880	859
ALX1_CCDS9028.1_ex1_12:85677336-85677359:+_5-2	ALX1	269	356	578	348
ALX1_CCDS9028.1_ex1_12:85677354-85677377:+_5-3	ALX1	30	22	8	2
ALX1_CCDS9028.1_ex1_12:85677382-85677405:-_5-4	ALX1	307	431	383	189
ALX1_CCDS9028.1_ex1_12:85677426-85677449:+_5-5	ALX1	297	521	453	517
ALX4_CCDS31468.1_ex2_11:44297192-44297215:+_5-1	ALX4	589	1156	1115	1161
ALX4_CCDS31468.1_ex3_11:44331133-44331156:+_5-2	ALX4	609	1132	773	756
ALX4_CCDS31468.1_ex3_11:44331232-44331255:-_5-3	ALX4	711	720	885	1156
ALX4_CCDS31468.1_ex3_11:44331399-44331422:+_5-4	ALX4	811	1261	1318	1499
ALX4_CCDS31468.1_ex3_11:44331478-44331501:+_5-5	ALX4	1039	1873	1726	1398
ALYREF_CCDS32768.2_ex4_17:79848649-79848672:-_5-1	ALYREF	507	208	199	153
ALYREF_CCDS32768.2_ex4_17:79848672-79848695:-_5-2	ALYREF	287	54	18	20
ALYREF_CCDS32768.2_ex5_17:79849197-79849220:+_5-3	ALYREF	536	75	84	111
ALYREF_CCDS32768.2_ex5_17:79849253-79849276:+_5-4	ALYREF	540	199	292	128
ALYREF_CCDS32768.2_ex5_17:79849280-79849303:-_5-5	ALYREF	294	175	104	149
AMBN_CCDS3543.1_ex2_4:71462720-71462743:+_5-1	AMBN	0	0	0	0
AMBN_CCDS3543.1_ex2_4:71462739-71462762:-_5-2	AMBN	334	538	425	648
AMBN_CCDS3543.1_ex4_4:71465243-71465266:+_5-3	AMBN	1	0	0	0
AMBN_CCDS3543.1_ex7_4:71468532-71468555:-_5-4	AMBN	700	1128	1074	1152
AMBN_CCDS3543.1_ex9_4:71468989-71469012:-_5-5	AMBN	68	78	60	136
AMBP_CCDS6800.1_ex6_9:116836304-116836327:+_5-1	AMBP	471	703	661	553
AMBP_CCDS6800.1_ex6_9:116836341-116836364:-_5-2	AMBP	682	1108	878	1329
AMBP_CCDS6800.1_ex8_9:116838870-116838893:+_5-3	AMBP	1028	914	1364	813
AMBP_CCDS6800.1_ex8_9:116838977-116839000:+_5-4	AMBP	505	738	985	585
AMBP_CCDS6800.1_ex8_9:116838995-116839018:-_5-5	AMBP	170	37	285	117
AMDHD1_CCDS9057.1_ex3_12:96350480-96350503:+_5-1	AMDHD1	367	611	424	625
AMDHD1_CCDS9057.1_ex3_12:96350500-96350523:+_5-2	AMDHD1	374	351	482	496
AMDHD1_CCDS9057.1_ex3_12:96350620-96350643:+_5-3	AMDHD1	419	442	421	471
AMDHD1_CCDS9057.1_ex3_12:96350664-96350687:+_5-4	AMDHD1	784	479	529	686
AMDHD1_CCDS9057.1_ex3_12:96350701-96350724:+_5-5	AMDHD1	833	1172	937	647
AMDHD2_CCDS10471.1_ex1_16:2570879-2570902:-_5-1	AMDHD2	414	525	467	181
AMDHD2_CCDS10471.1_ex2_16:2571024-2571047:+_5-2	AMDHD2	745	813	1069	534
AMDHD2_CCDS10471.1_ex2_16:2571101-2571124:-_5-3	AMDHD2	309	218	358	192
AMDHD2_CCDS10471.1_ex4_16:2577894-2577917:+_5-4	AMDHD2	695	702	583	483
AMDHD2_CCDS10471.1_ex4_16:2577930-2577953:+_5-5	AMDHD2	299	278	331	134
AMELY_CCDS14778.1_ex1_Y:6736310-6736333:+_5-1	AMELY	683	1026	684	811
AMELY_CCDS14778.1_ex1_Y:6736347-6736370:+_5-2	AMELY	774	1048	673	827
AMELY_CCDS14778.1_ex1_Y:6736427-6736450:+_5-3	AMELY	862	1343	1314	1290
AMELY_CCDS14778.1_ex1_Y:6736474-6736497:-_5-4	AMELY	450	805	626	372
AMELY_CCDS14778.1_ex2_Y:6736771-6736794:+_5-5	AMELY	430	549	299	514
AMER3_CCDS2164.1_ex0_2:131519829-131519852:+_5-1	AMER3	190	183	263	299
AMER3_CCDS2164.1_ex0_2:131519895-131519918:-_5-2	AMER3	407	330	460	263
AMER3_CCDS2164.1_ex0_2:131520136-131520159:-_5-3	AMER3	439	371	323	153
AMER3_CCDS2164.1_ex0_2:131520368-131520391:+_5-4	AMER3	480	838	139	798
AMER3_CCDS2164.1_ex0_2:131520779-131520802:+_5-5	AMER3	410	265	384	527
AMFR_CCDS10758.1_ex7_16:56436903-56436926:-_5-1	AMFR	250	172	205	242
AMFR_CCDS10758.1_ex8_16:56438910-56438933:-_5-2	AMFR	421	514	393	600
AMFR_CCDS10758.1_ex10_16:56441899-56441922:+_5-3	AMFR	658	850	741	1444
AMFR_CCDS10758.1_ex12_16:56448164-56448187:+_5-4	AMFR	504	237	598	849
AMFR_CCDS10758.1_ex13_16:56459089-56459112:+_5-5	AMFR	1065	708	950	1063
AMH_CCDS12085.1_ex0_19:2249443-2249466:+_5-1	AMH	0	0	0	0
AMH_CCDS12085.1_ex0_19:2249664-2249687:+_5-2	AMH	1287	1849	1271	2596
AMH_CCDS12085.1_ex2_19:2250685-2250708:+_5-3	AMH	571	547	528	555
AMH_CCDS12085.1_ex2_19:2250748-2250771:-_5-4	AMH	877	1078	929	1321
AMH_CCDS12085.1_ex4_19:2251098-2251121:-_5-5	AMH	593	666	482	523
AMHR2_CCDS53798.1_ex1_12:53818219-53818242:-_5-1	AMHR2	1019	1376	1432	1308
AMHR2_CCDS53798.1_ex4_12:53819239-53819262:-_5-2	AMHR2	395	369	488	281
AMHR2_CCDS53798.1_ex5_12:53819533-53819556:+_5-3	AMHR2	474	543	471	929
AMHR2_CCDS53798.1_ex5_12:53819547-53819570:-_5-4	AMHR2	668	928	585	666
AMHR2_CCDS53798.1_ex5_12:53819623-53819646:+_5-5	AMHR2	157	78	86	182
AMIGO1_CCDS30795.1_ex0_1:110050887-110050910:+_5-1	AMIGO1	728	622	1108	824
AMIGO1_CCDS30795.1_ex0_1:110050963-110050986:-_5-2	AMIGO1	444	515	438	857
AMIGO1_CCDS30795.1_ex0_1:110051062-110051085:-_5-3	AMIGO1	392	594	558	578
AMIGO1_CCDS30795.1_ex0_1:110051279-110051302:+_5-4	AMIGO1	675	878	491	583
AMIGO1_CCDS30795.1_ex0_1:110051402-110051425:+_5-5	AMIGO1	669	560	796	417
AMIGO2_CCDS8751.1_ex0_12:47472050-47472073:+_5-1	AMIGO2	734	1181	1417	662
AMIGO2_CCDS8751.1_ex0_12:47472211-47472234:-_5-2	AMIGO2	182	218	293	56
AMIGO2_CCDS8751.1_ex0_12:47472302-47472325:+_5-3	AMIGO2	220	136	133	258
AMIGO2_CCDS8751.1_ex0_12:47472391-47472414:-_5-4	AMIGO2	164	193	346	185
AMIGO2_CCDS8751.1_ex0_12:47472446-47472469:+_5-5	AMIGO2	777	1136	1094	1310
AMMECR1_CCDS14551.1_ex3_X:109459747-109459770:-_5-1	AMMECR1	331	314	328	418
AMMECR1_CCDS14551.1_ex3_X:109459791-109459814:+_5-2	AMMECR1	383	745	1310	1653
AMMECR1_CCDS14551.1_ex3_X:109459808-109459831:-_5-3	AMMECR1	372	977	716	609
AMMECR1_CCDS14551.1_ex3_X:109459823-109459846:-_5-4	AMMECR1	478	1166	464	802
AMMECR1_CCDS14551.1_ex5_X:109560828-109560851:+_5-5	AMMECR1	670	830	682	881
AMN1_CCDS44858.1_ex3_12:31850687-31850710:+_5-1	AMN1	234	335	547	363
AMN1_CCDS44858.1_ex3_12:31850812-31850835:-_5-2	AMN1	586	765	643	768
AMN1_CCDS44858.1_ex3_12:31850874-31850897:+_5-3	AMN1	468	1100	1035	1275
AMN1_CCDS44858.1_ex4_12:31854856-31854879:+_5-4	AMN1	436	561	625	370
AMN1_CCDS44858.1_ex4_12:31854905-31854928:-_5-5	AMN1	81	80	123	114
AMPD1_CCDS53349.1_ex9_1:115222261-115222284:+_5-1	AMPD1	511	817	357	628
AMPD1_CCDS53349.1_ex9_1:115222310-115222333:-_5-2	AMPD1	279	78	295	419
AMPD1_CCDS53349.1_ex10_1:115222908-115222931:+_5-3	AMPD1	27	8	5	0
AMPD1_CCDS53349.1_ex10_1:115223045-115223068:+_5-4	AMPD1	350	235	121	313
AMPD1_CCDS53349.1_ex11_1:115226861-115226884:+_5-5	AMPD1	172	315	193	57
AMPD3_CCDS41617.1_ex3_11:10506522-10506545:-_5-1	AMPD3	550	706	828	793
AMPD3_CCDS41617.1_ex3_11:10506573-10506596:-_5-2	AMPD3	906	1327	1102	1314
AMPD3_CCDS41617.1_ex4_11:10508786-10508809:-_5-3	AMPD3	428	569	599	508
AMPD3_CCDS41617.1_ex4_11:10508881-10508904:-_5-4	AMPD3	645	698	557	602
AMPD3_CCDS41617.1_ex5_11:10514966-10514989:-_5-5	AMPD3	1882	1972	1885	2520
AMT_CCDS2797.1_ex3_3:49456708-49456731:-_5-1	AMT	674	764	1069	519
AMT_CCDS2797.1_ex4_3:49457208-49457231:-_5-2	AMT	260	258	103	318
AMT_CCDS2797.1_ex6_3:49458923-49458946:-_5-3	AMT	298	251	260	428
AMT_CCDS2797.1_ex6_3:49458981-49459004:-_5-4	AMT	238	265	130	136
AMT_CCDS2797.1_ex8_3:49459792-49459815:-_5-5	AMT	561	664	401	414
AMY2A_CCDS783.1_ex0_1:104160191-104160214:+_3-1	AMY2A	297	161	278	329
AMY2A_CCDS783.1_ex2_1:104161568-104161591:+_3-2	AMY2A	568	225	314	223
AMY2A_CCDS783.1_ex6_1:104164411-104164434:-_3-3	AMY2A	545	970	1086	948
AMZ1_CCDS34589.1_ex0_7:2740264-2740287:-_5-1	AMZ1	742	937	790	837
AMZ1_CCDS34589.1_ex0_7:2740373-2740396:+_5-2	AMZ1	405	384	501	359
AMZ1_CCDS34589.1_ex1_7:2742431-2742454:+_5-3	AMZ1	942	1510	1449	1354
AMZ1_CCDS34589.1_ex1_7:2742447-2742470:-_5-4	AMZ1	642	327	491	499
AMZ1_CCDS34589.1_ex2_7:2748236-2748259:+_5-5	AMZ1	191	512	114	199
ANAPC1_CCDS2093.1_ex30_2:112596015-112596038:+_5-1	ANAPC1	517	77	214	121
ANAPC1_CCDS2093.1_ex32_2:112604706-112604729:+_5-2	ANAPC1	294	0	0	2
ANAPC1_CCDS2093.1_ex32_2:112604736-112604759:+_5-3	ANAPC1	130	4	22	3
ANAPC1_CCDS2093.1_ex34_2:112608397-112608420:+_5-5	ANAPC1	436	24	88	68
ANAPC10_CCDS43273.1_ex0_4:145916714-145916737:+_5-1	ANAPC10	549	0	0	6
ANAPC10_CCDS43273.1_ex0_4:145916729-145916752:-_5-2	ANAPC10	189	62	40	7
ANAPC10_CCDS43273.1_ex1_4:145985754-145985777:-_5-3	ANAPC10	359	0	0	0
ANAPC10_CCDS43273.1_ex2_4:146002819-146002842:+_5-4	ANAPC10	279	84	33	0
ANAPC10_CCDS43273.1_ex3_4:146017135-146017158:-_5-5	ANAPC10	398	25	5	23
ANAPC11_CCDS11789.1_ex0_17:79852455-79852478:-_9-1	ANAPC11	284	32	0	40
ANAPC11_CCDS32769.1_ex1_17:79857135-79857158:+_9-2	ANAPC11	841	549	595	637
ANAPC11_CCDS32769.1_ex1_17:79857300-79857323:-_9-3	ANAPC11	358	514	257	364
ANAPC11_CCDS32769.1_ex1_17:79857315-79857338:-_9-4	ANAPC11	305	353	279	332
ANAPC11_CCDS32769.1_ex1_17:79857355-79857378:-_9-5	ANAPC11	180	232	437	340
ANAPC11_CCDS11789.1_ex1_17:79857785-79857808:+_9-6	ANAPC11	570	1299	789	941
ANAPC11_CCDS11789.1_ex1_17:79857803-79857826:-_9-7	ANAPC11	804	15	0	178
ANAPC11_CCDS11789.1_ex1_17:79857817-79857840:-_9-8	ANAPC11	582	0	0	0
ANAPC11_CCDS11789.1_ex1_17:79857840-79857863:-_9-9	ANAPC11	329	0	8	74
ANAPC16_CCDS7314.1_ex0_10:73983758-73983781:-_5-1	ANAPC16	450	615	367	399
ANAPC16_CCDS7314.1_ex0_10:73983771-73983794:+_5-2	ANAPC16	239	555	381	196
ANAPC16_CCDS7314.1_ex1_10:73990139-73990162:-_5-3	ANAPC16	335	285	305	203
ANAPC16_CCDS7314.1_ex1_10:73990174-73990197:-_5-4	ANAPC16	320	219	346	202
ANAPC16_CCDS7314.1_ex2_10:73992756-73992779:+_5-5	ANAPC16	1191	1188	1213	1305
ANAPC2_CCDS7033.1_ex7_9:140077631-140077654:-_5-1	ANAPC2	832	942	1183	1030
ANAPC2_CCDS7033.1_ex10_9:140080701-140080724:+_5-2	ANAPC2	1057	27	0	0
ANAPC2_CCDS7033.1_ex11_9:140082030-140082053:-_5-3	ANAPC2	411	132	162	107
ANAPC2_CCDS7033.1_ex11_9:140082458-140082481:-_5-4	ANAPC2	994	310	211	107
ANAPC2_CCDS7033.1_ex11_9:140082519-140082542:+_5-5	ANAPC2	732	148	112	139
ANAPC5_CCDS45000.1_ex9_12:121769166-121769189:+_5-1	ANAPC5	517	553	379	306
ANAPC5_CCDS45000.1_ex9_12:121769223-121769246:-_5-2	ANAPC5	157	0	14	28
ANAPC5_CCDS45000.1_ex10_12:121773327-121773350:+_5-3	ANAPC5	90	0	0	0
ANAPC5_CCDS45000.1_ex10_12:121773372-121773395:+_5-4	ANAPC5	524	326	320	259
ANAPC5_CCDS45000.1_ex11_12:121775088-121775111:+_5-5	ANAPC5	217	104	73	74
ANG_CCDS9554.1_ex0_14:21161827-21161850:-_5-1	ANG	566	263	502	425
ANG_CCDS9554.1_ex0_14:21161873-21161896:+_5-2	ANG	262	259	112	255
ANG_CCDS9554.1_ex0_14:21161901-21161924:-_5-3	ANG	478	561	616	458
ANG_CCDS9554.1_ex0_14:21161958-21161981:-_5-4	ANG	472	1073	781	1148
ANG_CCDS9554.1_ex0_14:21162022-21162045:-_5-5	ANG	479	541	539	857
ANGEL1_CCDS9852.1_ex5_14:77273146-77273169:-_5-1	ANGEL1	183	110	262	57
ANGEL1_CCDS9852.1_ex6_14:77273771-77273794:+_5-2	ANGEL1	684	1027	533	586
ANGEL1_CCDS9852.1_ex8_14:77275483-77275506:+_5-3	ANGEL1	498	833	404	837
ANGEL1_CCDS9852.1_ex8_14:77275754-77275777:-_5-4	ANGEL1	256	398	467	524
ANGEL1_CCDS9852.1_ex8_14:77275796-77275819:-_5-5	ANGEL1	76	111	16	41
ANGEL2_CCDS1512.1_ex4_1:213178765-213178788:-_5-1	ANGEL2	213	416	325	171
ANGEL2_CCDS1512.1_ex6_1:213181617-213181640:-_5-2	ANGEL2	895	876	825	1025
ANGEL2_CCDS1512.1_ex6_1:213181788-213181811:-_5-3	ANGEL2	186	145	62	124
ANGEL2_CCDS1512.1_ex7_1:213186469-213186492:-_5-4	ANGEL2	362	341	237	185
ANGEL2_CCDS1512.1_ex7_1:213186701-213186724:-_5-5	ANGEL2	415	450	1399	439
ANGPT2_CCDS47761.1_ex4_8:6377442-6377465:-_5-1	ANGPT2	131	16	107	116
ANGPT2_CCDS47761.1_ex5_8:6378902-6378925:-_5-2	ANGPT2	182	622	154	288
ANGPT2_CCDS47761.1_ex6_8:6385130-6385153:-_5-3	ANGPT2	143	54	85	60
ANGPT2_CCDS47761.1_ex7_8:6420225-6420248:+_5-4	ANGPT2	451	417	589	525
ANGPT2_CCDS47761.1_ex7_8:6420325-6420348:+_5-5	ANGPT2	509	594	761	621
ANGPT4_CCDS13009.1_ex5_20:865838-865861:+_5-1	ANGPT4	739	1374	1168	901
ANGPT4_CCDS13009.1_ex6_20:868955-868978:-_5-2	ANGPT4	329	457	550	565
ANGPT4_CCDS13009.1_ex6_20:869057-869080:-_5-3	ANGPT4	108	186	106	150
ANGPT4_CCDS13009.1_ex7_20:870917-870940:-_5-4	ANGPT4	694	1391	1149	1190
ANGPT4_CCDS13009.1_ex8_20:896712-896735:+_5-5	ANGPT4	193	216	149	270
ANGPTL1_CCDS1327.1_ex3_1:178834252-178834275:+_5-1	ANGPTL1	758	1680	1094	1514
ANGPTL1_CCDS1327.1_ex3_1:178834475-178834498:-_5-2	ANGPTL1	51	17	11	123
ANGPTL1_CCDS1327.1_ex3_1:178834595-178834618:-_5-3	ANGPTL1	464	898	483	842
ANGPTL1_CCDS1327.1_ex3_1:178834730-178834753:+_5-4	ANGPTL1	85	55	19	79
ANGPTL1_CCDS1327.1_ex3_1:178834786-178834809:-_5-5	ANGPTL1	522	1012	624	545
ANGPTL4_CCDS12200.1_ex0_19:8429322-8429345:+_5-1	ANGPTL4	517	738	731	556
ANGPTL4_CCDS12200.1_ex0_19:8429440-8429463:-_5-2	ANGPTL4	504	375	269	448
ANGPTL4_CCDS12200.1_ex0_19:8429468-8429491:-_5-3	ANGPTL4	531	174	477	533
ANGPTL4_CCDS12200.1_ex1_19:8430841-8430864:+_5-4	ANGPTL4	331	323	427	297
ANGPTL4_CCDS12200.1_ex2_19:8431166-8431189:-_5-5	ANGPTL4	560	426	485	440
ANK2_CCDS3702.1_ex10_4:114177027-114177050:-_5-1	ANK2	287	276	214	448
ANK2_CCDS3702.1_ex20_4:114213659-114213682:-_5-2	ANK2	783	1324	996	1311
ANK2_CCDS3702.1_ex21_4:114214609-114214632:+_5-3	ANK2	704	498	369	553
ANK2_CCDS3702.1_ex21_4:114214639-114214662:+_5-4	ANK2	436	513	703	568
ANK2_CCDS3702.1_ex23_4:114232513-114232536:+_5-5	ANK2	266	294	258	433
ANKAR_CCDS33351.2_ex0_2:190541461-190541484:+_5-1	ANKAR	895	1557	1882	1093
ANKAR_CCDS33351.2_ex0_2:190541731-190541754:+_5-2	ANKAR	756	989	662	848
ANKAR_CCDS33351.2_ex5_2:190561066-190561089:-_5-3	ANKAR	405	302	431	511
ANKAR_CCDS33351.2_ex7_2:190571725-190571748:+_5-4	ANKAR	293	173	200	202
ANKAR_CCDS33351.2_ex8_2:190575783-190575806:+_5-5	ANKAR	64	90	22	53
ANKDD1A_CCDS10197.2_ex3_15:65214114-65214137:-_5-1	ANKDD1A	355	511	617	935
ANKDD1A_CCDS10197.2_ex4_15:65218269-65218292:-_5-2	ANKDD1A	453	519	508	404
ANKDD1A_CCDS10197.2_ex4_15:65218308-65218331:+_5-3	ANKDD1A	280	339	400	393
ANKDD1A_CCDS10197.2_ex6_15:65223042-65223065:+_5-4	ANKDD1A	650	1215	838	910
ANKDD1A_CCDS10197.2_ex6_15:65223075-65223098:+_5-5	ANKDD1A	652	532	800	852
ANKEF1_CCDS13108.1_ex0_20:10019168-10019191:-_5-1	ANKEF1	860	820	840	1142
ANKEF1_CCDS13108.1_ex3_20:10026236-10026259:+_5-2	ANKEF1	480	696	381	629
ANKEF1_CCDS13108.1_ex4_20:10030058-10030081:+_5-3	ANKEF1	100	91	56	146
ANKEF1_CCDS13108.1_ex4_20:10030190-10030213:+_5-4	ANKEF1	582	772	994	810
ANKEF1_CCDS13108.1_ex4_20:10030244-10030267:-_5-5	ANKEF1	219	313	240	434
ANKHD1_CCDS4225.1_ex1_5:139815774-139815797:+_5-1	ANKHD1	531	464	683	432
ANKHD1_CCDS4225.1_ex2_5:139818112-139818135:+_5-2	ANKHD1	486	308	188	269
ANKHD1_CCDS4225.1_ex4_5:139820595-139820618:+_5-3	ANKHD1	169	223	48	205
ANKHD1_CCDS4225.1_ex4_5:139820652-139820675:-_5-4	ANKHD1	86	54	2	20
ANKHD1_CCDS4225.1_ex4_5:139820713-139820736:-_5-5	ANKHD1	562	842	481	493
ANKLE1_CCDS62595.1_ex1_19:17392976-17392999:-_5-1	ANKLE1	574	517	456	418
ANKLE1_CCDS62595.1_ex1_19:17393008-17393031:-_5-2	ANKLE1	1031	1295	975	1059
ANKLE1_CCDS62595.1_ex3_19:17393736-17393759:+_5-3	ANKLE1	592	457	370	235
ANKLE1_CCDS62595.1_ex4_19:17394046-17394069:+_5-4	ANKLE1	549	224	424	279
ANKLE1_CCDS62595.1_ex4_19:17394223-17394246:+_5-5	ANKLE1	684	1069	455	700
ANKLE2_CCDS41869.1_ex8_12:133324446-133324469:-_5-1	ANKLE2	344	5	13	5
ANKLE2_CCDS41869.1_ex8_12:133324479-133324502:-_5-2	ANKLE2	357	280	191	323
ANKLE2_CCDS41869.1_ex9_12:133324722-133324745:-_5-3	ANKLE2	677	1	2	55
ANKLE2_CCDS41869.1_ex9_12:133324745-133324768:-_5-4	ANKLE2	654	0	0	68
ANKLE2_CCDS41869.1_ex11_12:133331268-133331291:+_5-5	ANKLE2	276	203	249	183
ANKMY1_CCDS2535.1_ex8_2:241463637-241463660:+_5-1	ANKMY1	554	492	406	522
ANKMY1_CCDS2535.1_ex9_2:241465197-241465220:+_5-2	ANKMY1	735	804	649	695
ANKMY1_CCDS2535.1_ex9_2:241465247-241465270:+_5-3	ANKMY1	851	730	683	936
ANKMY1_CCDS2535.1_ex10_2:241492367-241492390:-_5-4	ANKMY1	300	318	412	686
ANKMY1_CCDS2535.1_ex10_2:241492417-241492440:-_5-5	ANKMY1	365	477	427	486
ANKMY2_CCDS5361.1_ex5_7:16655391-16655414:+_5-1	ANKMY2	533	279	518	515
ANKMY2_CCDS5361.1_ex5_7:16655454-16655477:-_5-2	ANKMY2	201	273	85	57
ANKMY2_CCDS5361.1_ex6_7:16664669-16664692:-_5-3	ANKMY2	247	171	259	131
ANKMY2_CCDS5361.1_ex6_7:16664685-16664708:-_5-4	ANKMY2	19	25	0	1
ANKMY2_CCDS5361.1_ex7_7:16666729-16666752:-_5-5	ANKMY2	406	399	461	491
ANKRA2_CCDS4020.1_ex6_5:72856947-72856970:+_5-1	ANKRA2	115	166	13	159
ANKRA2_CCDS4020.1_ex6_5:72857066-72857089:-_5-2	ANKRA2	161	158	267	99
ANKRA2_CCDS4020.1_ex7_5:72858456-72858479:-_5-3	ANKRA2	1	0	9	61
ANKRA2_CCDS4020.1_ex7_5:72858510-72858533:+_5-4	ANKRA2	6	0	48	0
ANKRA2_CCDS4020.1_ex7_5:72858581-72858604:+_5-5	ANKRA2	679	540	441	753
ANKRD11_CCDS32513.1_ex4_16:89349120-89349143:-_5-1	ANKRD11	431	185	176	378
ANKRD11_CCDS32513.1_ex4_16:89349962-89349985:-_5-2	ANKRD11	235	343	140	214
ANKRD11_CCDS32513.1_ex4_16:89351972-89351995:-_5-3	ANKRD11	250	166	86	445
ANKRD11_CCDS32513.1_ex4_16:89351999-89352022:+_5-4	ANKRD11	544	484	365	379
ANKRD11_CCDS32513.1_ex7_16:89357097-89357120:-_5-5	ANKRD11	1120	719	443	581
ANKRD13A_CCDS9140.1_ex1_12:110449827-110449850:-_5-1	ANKRD13A	541	667	719	576
ANKRD13A_CCDS9140.1_ex4_12:110456173-110456196:+_5-2	ANKRD13A	447	647	218	511
ANKRD13A_CCDS9140.1_ex5_12:110457016-110457039:+_5-3	ANKRD13A	578	831	646	526
ANKRD13A_CCDS9140.1_ex6_12:110461895-110461918:+_5-4	ANKRD13A	120	96	286	68
ANKRD13A_CCDS9140.1_ex7_12:110463584-110463607:+_5-5	ANKRD13A	502	799	1066	895
ANKRD13B_CCDS11251.1_ex5_17:27936101-27936124:+_5-1	ANKRD13B	415	443	169	382
ANKRD13B_CCDS11251.1_ex5_17:27936131-27936154:-_5-2	ANKRD13B	811	992	798	789
ANKRD13B_CCDS11251.1_ex5_17:27936233-27936256:-_5-3	ANKRD13B	233	311	287	506
ANKRD13B_CCDS11251.1_ex7_17:27937701-27937724:+_5-4	ANKRD13B	309	248	326	174
ANKRD13B_CCDS11251.1_ex7_17:27937721-27937744:+_5-5	ANKRD13B	546	679	805	822
ANKRD13C_CCDS648.2_ex9_1:70781167-70781190:+_5-1	ANKRD13C	89	215	175	95
ANKRD13C_CCDS648.2_ex12_1:70819673-70819696:+_5-2	ANKRD13C	823	1052	658	1161
ANKRD13C_CCDS648.2_ex12_1:70819726-70819749:+_5-3	ANKRD13C	0	0	0	0
ANKRD13C_CCDS648.2_ex12_1:70819772-70819795:+_5-4	ANKRD13C	427	559	344	564
ANKRD13C_CCDS648.2_ex12_1:70819971-70819994:+_5-5	ANKRD13C	433	555	339	520
ANKRD16_CCDS31136.1_ex3_10:5925976-5925999:+_5-1	ANKRD16	578	769	1135	441
ANKRD16_CCDS31136.1_ex5_10:5929891-5929914:+_5-2	ANKRD16	480	497	667	505
ANKRD16_CCDS31136.1_ex6_10:5931072-5931095:-_5-3	ANKRD16	471	791	798	1018
ANKRD16_CCDS31136.1_ex6_10:5931098-5931121:-_5-4	ANKRD16	193	526	490	451
ANKRD16_CCDS31136.1_ex6_10:5931167-5931190:-_5-5	ANKRD16	703	911	662	1047
ANKRD2_CCDS44468.1_ex0_10:99332538-99332561:+_5-1	ANKRD2	690	1217	737	907
ANKRD2_CCDS44468.1_ex2_10:99338094-99338117:+_5-2	ANKRD2	262	358	390	446
ANKRD2_CCDS44468.1_ex2_10:99338139-99338162:+_5-3	ANKRD2	174	174	256	186
ANKRD2_CCDS44468.1_ex3_10:99338340-99338363:+_5-4	ANKRD2	828	990	1005	571
ANKRD2_CCDS44468.1_ex4_10:99340687-99340710:-_5-5	ANKRD2	319	642	345	276
ANKRD27_CCDS32986.1_ex13_19:33117607-33117630:+_5-1	ANKRD27	761	1096	726	1053
ANKRD27_CCDS32986.1_ex13_19:33117680-33117703:+_5-2	ANKRD27	864	1117	1528	1020
ANKRD27_CCDS32986.1_ex17_19:33130283-33130306:-_5-3	ANKRD27	206	206	284	347
ANKRD27_CCDS32986.1_ex21_19:33134209-33134232:+_5-4	ANKRD27	123	157	147	311
ANKRD27_CCDS32986.1_ex26_19:33140678-33140701:-_5-5	ANKRD27	291	265	143	356
ANKRD28_CCDS46769.1_ex17_3:15753723-15753746:-_5-1	ANKRD28	195	172	65	146
ANKRD28_CCDS46769.1_ex19_3:15756102-15756125:+_5-2	ANKRD28	367	755	349	482
ANKRD28_CCDS46769.1_ex21_3:15765918-15765941:+_5-3	ANKRD28	372	325	272	913
ANKRD28_CCDS46769.1_ex23_3:15778581-15778604:-_5-4	ANKRD28	436	413	530	310
ANKRD28_CCDS46769.1_ex25_3:15807780-15807803:+_5-5	ANKRD28	429	504	314	299
ANKRD30A_CCDS7193.1_ex2_10:37419143-37419166:-_5-1	ANKRD30A	375	226	307	796
ANKRD30A_CCDS7193.1_ex3_10:37421179-37421202:-_5-2	ANKRD30A	9	20	0	7
ANKRD30A_CCDS7193.1_ex6_10:37431027-37431050:+_5-3	ANKRD30A	174	74	123	210
ANKRD30A_CCDS7193.1_ex6_10:37431212-37431235:-_5-4	ANKRD30A	386	393	480	612
ANKRD30A_CCDS7193.1_ex31_10:37505176-37505199:+_5-5	ANKRD30A	119	139	76	28
ANKRD30B_CCDS54182.1_ex1_18:14752641-14752664:+_5-1	ANKRD30B	629	832	853	1167
ANKRD30B_CCDS54182.1_ex2_18:14752937-14752960:-_5-2	ANKRD30B	0	8	0	0
ANKRD30B_CCDS54182.1_ex2_18:14752977-14753000:+_5-3	ANKRD30B	384	438	510	624
ANKRD30B_CCDS54182.1_ex3_18:14754982-14755005:+_5-4	ANKRD30B	68	94	6	14
ANKRD30B_CCDS54182.1_ex15_18:14791403-14791426:-_5-5	ANKRD30B	408	414	370	222
ANKRD32_CCDS4071.2_ex2_5:93966409-93966432:-_5-1	ANKRD32	165	126	91	74
ANKRD32_CCDS4071.2_ex8_5:93998039-93998062:+_5-2	ANKRD32	75	14	16	80
ANKRD32_CCDS4071.2_ex9_5:93999568-93999591:-_5-3	ANKRD32	219	161	137	353
ANKRD32_CCDS4071.2_ex10_5:94001643-94001666:-_5-4	ANKRD32	308	185	13	81
ANKRD32_CCDS4071.2_ex10_5:94001712-94001735:+_5-5	ANKRD32	15	22	10	6
ANKRD33_CCDS44892.1_ex0_12:52282957-52282980:-_5-1	ANKRD33	382	653	667	191
ANKRD33_CCDS44892.1_ex1_12:52283156-52283179:-_5-2	ANKRD33	385	248	407	279
ANKRD33_CCDS44892.1_ex2_12:52284389-52284412:-_5-3	ANKRD33	585	617	1369	1402
ANKRD33_CCDS44892.1_ex2_12:52284430-52284453:+_5-4	ANKRD33	958	1145	1871	1500
ANKRD33_CCDS44892.1_ex2_12:52284572-52284595:+_5-5	ANKRD33	473	575	540	661
ANKRD33B_CCDS47191.1_ex0_5:10564789-10564812:+_5-1	ANKRD33B	321	441	349	435
ANKRD33B_CCDS47191.1_ex0_5:10564856-10564879:-_5-2	ANKRD33B	1021	1864	1378	855
ANKRD33B_CCDS47191.1_ex0_5:10564923-10564946:+_5-3	ANKRD33B	354	587	565	511
ANKRD33B_CCDS47191.1_ex2_5:10638232-10638255:-_5-4	ANKRD33B	569	272	464	188
ANKRD33B_CCDS47191.1_ex3_5:10649452-10649475:+_5-5	ANKRD33B	580	976	1171	974
ANKRD34B_CCDS34194.1_ex0_5:79855062-79855085:+_5-1	ANKRD34B	61	127	0	50
ANKRD34B_CCDS34194.1_ex0_5:79855305-79855328:+_5-2	ANKRD34B	292	159	323	166
ANKRD34B_CCDS34194.1_ex0_5:79855597-79855620:-_5-3	ANKRD34B	350	421	590	316
ANKRD34B_CCDS34194.1_ex0_5:79855682-79855705:+_5-4	ANKRD34B	16	20	34	13
ANKRD34B_CCDS34194.1_ex0_5:79855709-79855732:-_5-5	ANKRD34B	284	288	304	247
ANKRD35_CCDS919.1_ex1_1:145555790-145555813:+_5-1	ANKRD35	318	611	221	278
ANKRD35_CCDS919.1_ex4_1:145558238-145558261:+_5-2	ANKRD35	602	641	339	411
ANKRD35_CCDS919.1_ex6_1:145558845-145558868:+_5-3	ANKRD35	492	782	713	1169
ANKRD35_CCDS919.1_ex9_1:145561178-145561201:+_5-4	ANKRD35	0	0	0	0
ANKRD35_CCDS919.1_ex9_1:145561383-145561406:+_5-5	ANKRD35	816	520	689	1046
ANKRD36_CCDS54379.1_ex1_2:97783802-97783825:-_5-1	ANKRD36	452	695	314	412
ANKRD36_CCDS54379.1_ex12_2:97817654-97817677:+_5-2	ANKRD36	45	146	19	58
ANKRD36_CCDS54379.1_ex13_2:97818248-97818271:-_5-3	ANKRD36	270	447	151	254
ANKRD36_CCDS54379.1_ex15_2:97823855-97823878:-_5-4	ANKRD36	67	71	28	55
ANKRD36_CCDS54379.1_ex19_2:97830184-97830207:+_5-5	ANKRD36	175	58	27	81
ANKRD39_CCDS2028.1_ex1_2:97519173-97519196:-_5-1	ANKRD39	519	470	340	523
ANKRD39_CCDS2028.1_ex1_2:97519186-97519209:-_5-2	ANKRD39	621	643	1061	1418
ANKRD39_CCDS2028.1_ex1_2:97519203-97519226:-_5-3	ANKRD39	614	949	1180	1195
ANKRD39_CCDS2028.1_ex1_2:97519311-97519334:+_5-4	ANKRD39	735	599	889	707
ANKRD39_CCDS2028.1_ex2_2:97520127-97520150:+_5-5	ANKRD39	725	695	372	571
ANKRD42_CCDS8265.1_ex2_11:82917136-82917159:+_5-1	ANKRD42	155	388	294	227
ANKRD42_CCDS8265.1_ex3_11:82921434-82921457:+_5-2	ANKRD42	153	122	190	76
ANKRD42_CCDS8265.1_ex4_11:82922369-82922392:-_5-3	ANKRD42	341	305	324	315
ANKRD42_CCDS8265.1_ex4_11:82922408-82922431:+_5-4	ANKRD42	77	42	96	43
ANKRD42_CCDS8265.1_ex5_11:82935891-82935914:+_5-5	ANKRD42	444	671	555	634
ANKRD44_CCDS33355.2_ex3_2:197987492-197987515:+_5-1	ANKRD44	348	468	392	621
ANKRD44_CCDS33355.2_ex4_2:197990165-197990188:-_5-2	ANKRD44	385	653	644	514
ANKRD44_CCDS33355.2_ex5_2:197990602-197990625:-_5-3	ANKRD44	540	526	531	492
ANKRD44_CCDS33355.2_ex5_2:197990713-197990736:-_5-4	ANKRD44	324	500	516	642
ANKRD44_CCDS33355.2_ex6_2:198001367-198001390:+_5-5	ANKRD44	550	512	548	355
ANKRD50_CCDS34060.1_ex0_4:125592855-125592878:-_5-1	ANKRD50	149	305	219	112
ANKRD50_CCDS34060.1_ex0_4:125593189-125593212:-_5-2	ANKRD50	345	272	440	316
ANKRD50_CCDS34060.1_ex0_4:125593309-125593332:-_5-3	ANKRD50	152	177	230	240
ANKRD50_CCDS34060.1_ex0_4:125593330-125593353:+_5-4	ANKRD50	540	385	302	401
ANKRD50_CCDS34060.1_ex0_4:125593641-125593664:+_5-5	ANKRD50	325	553	414	389
ANKRD52_CCDS44920.1_ex13_12:56645860-56645883:+_5-1	ANKRD52	677	547	513	431
ANKRD52_CCDS44920.1_ex14_12:56645968-56645991:+_5-2	ANKRD52	201	169	69	282
ANKRD52_CCDS44920.1_ex18_12:56647070-56647093:+_5-3	ANKRD52	603	495	399	461
ANKRD52_CCDS44920.1_ex20_12:56648044-56648067:+_5-4	ANKRD52	516	696	440	578
ANKRD52_CCDS44920.1_ex24_12:56650789-56650812:+_5-5	ANKRD52	522	477	1018	308
ANKRD53_CCDS1913.1_ex1_2:71206353-71206376:+_5-1	ANKRD53	391	462	363	212
ANKRD53_CCDS1913.1_ex1_2:71206456-71206479:+_5-2	ANKRD53	352	768	757	642
ANKRD53_CCDS1913.1_ex2_2:71206801-71206824:+_5-3	ANKRD53	909	978	783	814
ANKRD53_CCDS1913.1_ex2_2:71206816-71206839:-_5-4	ANKRD53	493	817	835	506
ANKRD53_CCDS1913.1_ex2_2:71206852-71206875:+_5-5	ANKRD53	349	673	278	517
ANKRD54_CCDS13959.1_ex4_22:38229715-38229738:-_5-1	ANKRD54	298	528	575	396
ANKRD54_CCDS13959.1_ex5_22:38234520-38234543:-_5-2	ANKRD54	415	621	221	459
ANKRD54_CCDS13959.1_ex7_22:38239915-38239938:+_5-3	ANKRD54	1283	1060	1313	1171
ANKRD54_CCDS13959.1_ex7_22:38239933-38239956:+_5-4	ANKRD54	103	113	35	145
ANKRD54_CCDS13959.1_ex7_22:38240102-38240125:-_5-5	ANKRD54	920	1041	1112	1045
ANKRD55_CCDS34161.1_ex3_5:55412470-55412493:+_5-1	ANKRD55	499	538	613	580
ANKRD55_CCDS34161.1_ex4_5:55422821-55422844:-_5-2	ANKRD55	650	663	548	650
ANKRD55_CCDS34161.1_ex4_5:55422869-55422892:+_5-3	ANKRD55	48	17	54	97
ANKRD55_CCDS34161.1_ex7_5:55466519-55466542:+_5-4	ANKRD55	519	680	700	982
ANKRD55_CCDS34161.1_ex8_5:55471989-55472012:-_5-5	ANKRD55	546	1033	691	841
ANKRD65_CCDS55558.1_ex0_1:1354803-1354826:-_9-1	ANKRD65	547	843	792	1283
ANKRD65_CCDS55558.1_ex1_1:1355814-1355837:-_9-2	ANKRD65	668	628	769	561
ANKRD65_CCDS55558.1_ex1_1:1355866-1355889:-_9-3	ANKRD65	314	159	191	92
ANKRD65_CCDS55558.1_ex2_1:1356183-1356206:-_9-4	ANKRD65	375	344	10	161
ANKRD65_CCDS55558.1_ex2_1:1356231-1356254:+_9-5	ANKRD65	581	753	928	1023
ANKRD65_CCDS55558.1_ex2_1:1356246-1356269:+_9-6	ANKRD65	505	37	0	37
ANKRD65_CCDS55558.1_ex2_1:1356263-1356286:-_9-7	ANKRD65	319	275	373	261
ANKRD65_CCDS55558.1_ex2_1:1356281-1356304:-_9-8	ANKRD65	221	178	333	307
ANKRD65_CCDS55558.1_ex2_1:1356296-1356319:-_9-9	ANKRD65	271	273	111	180
ANKRD7_CCDS43638.1_ex1_7:117874491-117874514:+_5-1	ANKRD7	522	912	1018	785
ANKRD7_CCDS43638.1_ex1_7:117874587-117874610:-_5-2	ANKRD7	10	65	0	0
ANKRD7_CCDS43638.1_ex2_7:117874753-117874776:+_5-3	ANKRD7	194	273	194	414
ANKRD7_CCDS43638.1_ex2_7:117874811-117874834:-_5-4	ANKRD7	148	153	4	50
ANKRD7_CCDS43638.1_ex3_7:117876106-117876129:-_5-5	ANKRD7	0	0	0	0
ANKRD9_CCDS9973.1_ex0_14:102973846-102973869:-_5-1	ANKRD9	706	602	585	710
ANKRD9_CCDS9973.1_ex0_14:102973952-102973975:+_5-2	ANKRD9	335	377	486	225
ANKRD9_CCDS9973.1_ex0_14:102973990-102974013:+_5-3	ANKRD9	408	517	604	676
ANKRD9_CCDS9973.1_ex0_14:102974082-102974105:-_5-4	ANKRD9	734	1508	996	1109
ANKRD9_CCDS9973.1_ex0_14:102974108-102974131:-_5-5	ANKRD9	404	248	530	400
ANKS3_CCDS10520.1_ex8_16:4752130-4752153:+_5-1	ANKS3	627	824	686	918
ANKS3_CCDS10520.1_ex9_16:4755089-4755112:+_5-2	ANKS3	631	809	805	870
ANKS3_CCDS10520.1_ex10_16:4764045-4764068:+_5-3	ANKS3	446	407	420	483
ANKS3_CCDS10520.1_ex10_16:4764105-4764128:-_5-4	ANKS3	299	463	757	513
ANKS3_CCDS10520.1_ex12_16:4776652-4776675:+_5-5	ANKS3	537	326	470	527
ANKZF1_CCDS42821.1_ex5_2:220098117-220098140:-_5-1	ANKZF1	528	964	596	928
ANKZF1_CCDS42821.1_ex6_2:220098432-220098455:+_5-2	ANKZF1	595	596	824	642
ANKZF1_CCDS42821.1_ex6_2:220098459-220098482:+_5-3	ANKZF1	526	477	421	715
ANKZF1_CCDS42821.1_ex6_2:220098513-220098536:-_5-4	ANKZF1	318	261	354	431
ANKZF1_CCDS42821.1_ex6_2:220098542-220098565:+_5-5	ANKZF1	458	480	454	787
ANLN_CCDS5447.1_ex2_7:36438773-36438796:-_5-1	ANLN	366	346	572	555
ANLN_CCDS5447.1_ex2_7:36438960-36438983:+_5-2	ANLN	350	535	500	341
ANLN_CCDS5447.1_ex3_7:36445869-36445892:+_5-3	ANLN	381	252	313	130
ANLN_CCDS5447.1_ex3_7:36445989-36446012:-_5-4	ANLN	110	101	35	31
ANLN_CCDS5447.1_ex6_7:36450690-36450713:+_5-5	ANLN	727	613	417	943
ANO5_CCDS31444.1_ex3_11:22239814-22239837:-_5-1	ANO5	1154	1482	1573	1262
ANO5_CCDS31444.1_ex6_11:22248838-22248861:+_5-2	ANO5	244	340	190	229
ANO5_CCDS31444.1_ex6_11:22248960-22248983:-_5-3	ANO5	244	274	211	252
ANO5_CCDS31444.1_ex6_11:22249080-22249103:-_5-4	ANO5	513	574	585	715
ANO5_CCDS31444.1_ex7_11:22257810-22257833:-_5-5	ANO5	64	179	52	60
ANO8_CCDS32949.1_ex9_19:17441271-17441294:+_5-1	ANO8	974	929	832	727
ANO8_CCDS32949.1_ex9_19:17441297-17441320:+_5-2	ANO8	655	380	479	305
ANO8_CCDS32949.1_ex10_19:17441728-17441751:-_5-3	ANO8	511	492	371	624
ANO8_CCDS32949.1_ex11_19:17441949-17441972:-_5-4	ANO8	1072	1498	862	1172
ANO8_CCDS32949.1_ex12_19:17442157-17442180:+_5-5	ANO8	597	534	705	347
ANTXR1_CCDS1892.1_ex0_2:69240739-69240762:-_5-1	ANTXR1	521	605	438	590
ANTXR1_CCDS1892.1_ex1_2:69267208-69267231:+_5-2	ANTXR1	32	43	21	11
ANTXR1_CCDS1892.1_ex2_2:69271874-69271897:-_5-3	ANTXR1	133	289	195	300
ANTXR1_CCDS1892.1_ex2_2:69271905-69271928:-_5-4	ANTXR1	292	420	197	237
ANTXR1_CCDS1892.1_ex4_2:69298886-69298909:-_5-5	ANTXR1	127	125	38	152
ANXA1_CCDS6645.1_ex1_9:75773661-75773684:-_5-1	ANXA1	290	335	146	313
ANXA1_CCDS6645.1_ex1_9:75773681-75773704:+_5-2	ANXA1	361	391	376	604
ANXA1_CCDS6645.1_ex3_9:75775204-75775227:+_5-3	ANXA1	386	554	884	183
ANXA1_CCDS6645.1_ex4_9:75775786-75775809:+_5-4	ANXA1	128	124	94	129
ANXA1_CCDS6645.1_ex5_9:75777720-75777743:+_5-5	ANXA1	207	504	144	224
ANXA11_CCDS60576.1_ex9_10:81926653-81926676:+_5-1	ANXA11	316	358	628	335
ANXA11_CCDS60576.1_ex9_10:81926707-81926730:-_5-2	ANXA11	645	1227	1285	1195
ANXA11_CCDS60576.1_ex11_10:81928767-81928790:+_5-3	ANXA11	1079	1502	1176	1816
ANXA11_CCDS60576.1_ex11_10:81928910-81928933:-_5-4	ANXA11	462	582	699	552
ANXA11_CCDS60576.1_ex11_10:81928962-81928985:+_5-5	ANXA11	188	206	240	383
ANXA2_CCDS10175.1_ex3_15:60644001-60644024:+_5-1	ANXA2	20	44	6	0
ANXA2_CCDS10175.1_ex5_15:60646395-60646418:+_5-2	ANXA2	352	642	434	467
ANXA2_CCDS10175.1_ex6_15:60648104-60648127:+_5-3	ANXA2	182	233	231	171
ANXA2_CCDS10175.1_ex9_15:60656710-60656733:-_5-4	ANXA2	291	195	205	159
ANXA2_CCDS10175.1_ex10_15:60674532-60674555:+_5-5	ANXA2	443	618	814	603
ANXA4_CCDS1894.1_ex2_2:70031679-70031702:-_5-1	ANXA4	58	55	168	141
ANXA4_CCDS1894.1_ex2_2:70031736-70031759:+_5-2	ANXA4	425	341	284	776
ANXA4_CCDS1894.1_ex3_2:70033586-70033609:-_5-3	ANXA4	524	928	519	995
ANXA4_CCDS1894.1_ex4_2:70035099-70035122:-_5-4	ANXA4	765	474	589	592
ANXA4_CCDS1894.1_ex5_2:70037768-70037791:+_5-5	ANXA4	671	504	949	356
ANXA5_CCDS3720.1_ex4_4:122593703-122593726:+_5-1	ANXA5	107	20	73	213
ANXA5_CCDS3720.1_ex6_4:122599590-122599613:-_5-2	ANXA5	437	764	652	604
ANXA5_CCDS3720.1_ex8_4:122604539-122604562:+_5-3	ANXA5	163	425	415	361
ANXA5_CCDS3720.1_ex9_4:122605884-122605907:+_5-4	ANXA5	281	379	351	377
ANXA5_CCDS3720.1_ex10_4:122607442-122607465:-_5-5	ANXA5	308	450	419	269
ANXA7_CCDS7325.1_ex6_10:75147437-75147460:+_5-1	ANXA7	192	188	250	206
ANXA7_CCDS7325.1_ex6_10:75147485-75147508:+_5-2	ANXA7	441	585	364	500
ANXA7_CCDS7325.1_ex9_10:75157004-75157027:+_5-3	ANXA7	656	1207	825	719
ANXA7_CCDS7325.1_ex10_10:75158057-75158080:+_5-4	ANXA7	556	1096	939	494
ANXA7_CCDS7325.1_ex10_10:75158078-75158101:+_5-5	ANXA7	79	233	209	81
ANXA8L1_CCDS41511.1_ex8_10:47167092-47167115:+_5-1	ANXA8L1	1943	1102	870	1221
ANXA8L1_CCDS41511.1_ex8_10:47167135-47167158:-_5-2	ANXA8L1	403	809	756	231
ANXA8L1_CCDS41511.1_ex9_10:47168520-47168543:-_5-3	ANXA8L1	560	392	406	394
ANXA8L1_CCDS41511.1_ex10_10:47169783-47169806:+_5-5	ANXA8L1	827	2045	1461	1764
ANXA9_CCDS975.2_ex2_1:150956468-150956491:+_5-1	ANXA9	317	439	530	231
ANXA9_CCDS975.2_ex2_1:150956483-150956506:+_5-2	ANXA9	254	383	491	328
ANXA9_CCDS975.2_ex3_1:150956776-150956799:+_5-3	ANXA9	0	0	0	0
ANXA9_CCDS975.2_ex3_1:150956832-150956855:-_5-4	ANXA9	589	586	530	721
ANXA9_CCDS975.2_ex8_1:150960571-150960594:+_5-5	ANXA9	454	818	281	423
AOAH_CCDS5448.1_ex12_7:36660421-36660444:-_5-1	AOAH	199	299	156	102
AOAH_CCDS5448.1_ex13_7:36661321-36661344:-_5-2	AOAH	54	106	30	17
AOAH_CCDS5448.1_ex13_7:36661362-36661385:-_5-3	AOAH	582	1329	673	968
AOAH_CCDS5448.1_ex16_7:36677444-36677467:+_5-4	AOAH	352	249	163	210
AOAH_CCDS5448.1_ex17_7:36698851-36698874:+_5-5	AOAH	415	246	318	317
AOC2_CCDS11443.1_ex0_17:40997298-40997321:-_5-1	AOC2	320	278	621	332
AOC2_CCDS11443.1_ex0_17:40997422-40997445:-_5-2	AOC2	557	1180	267	976
AOC2_CCDS11443.1_ex0_17:40997461-40997484:+_5-3	AOC2	530	269	294	359
AOC2_CCDS11443.1_ex0_17:40997526-40997549:-_5-4	AOC2	419	504	341	426
AOC2_CCDS11443.1_ex0_17:40997686-40997709:-_5-5	AOC2	600	361	814	618
AOX1_CCDS33360.1_ex2_2:201459990-201460013:-_5-1	AOX1	404	275	327	220
AOX1_CCDS33360.1_ex4_2:201464461-201464484:-_5-2	AOX1	47	61	121	34
AOX1_CCDS33360.1_ex7_2:201468805-201468828:-_5-3	AOX1	431	516	643	596
AOX1_CCDS33360.1_ex13_2:201477348-201477371:+_5-4	AOX1	374	184	548	465
AOX1_CCDS33360.1_ex16_2:201485461-201485484:+_5-5	AOX1	489	363	625	511
AP1AR_CCDS3696.1_ex1_4:113174370-113174393:+_5-1	AP1AR	149	205	246	62
AP1AR_CCDS3696.1_ex1_4:113174390-113174413:+_5-2	AP1AR	76	184	154	226
AP1AR_CCDS3696.1_ex3_4:113178936-113178959:-_5-3	AP1AR	461	359	406	279
AP1AR_CCDS3696.1_ex6_4:113186188-113186211:+_5-4	AP1AR	37	62	62	10
AP1AR_CCDS3696.1_ex8_4:113187836-113187859:+_5-5	AP1AR	171	110	124	97
AP2A2_CCDS44512.1_ex3_11:972218-972241:-_5-1	AP2A2	745	693	960	613
AP2A2_CCDS44512.1_ex3_11:972243-972266:-_5-2	AP2A2	713	1433	1750	1262
AP2A2_CCDS44512.1_ex4_11:977170-977193:-_5-3	AP2A2	825	1469	961	974
AP2A2_CCDS44512.1_ex6_11:984747-984770:-_5-4	AP2A2	723	1133	1295	1030
AP2A2_CCDS44512.1_ex7_11:985524-985547:-_5-5	AP2A2	1072	1708	1769	1540
AP2B1_CCDS32621.1_ex2_17:33932733-33932756:-_5-1	AP2B1	675	814	510	552
AP2B1_CCDS32621.1_ex3_17:33935400-33935423:-_5-2	AP2B1	64	40	81	138
AP2B1_CCDS32621.1_ex4_17:33951414-33951437:+_5-3	AP2B1	373	533	419	562
AP2B1_CCDS32621.1_ex4_17:33951576-33951599:+_5-4	AP2B1	323	277	505	564
AP2B1_CCDS32621.1_ex5_17:33953812-33953835:+_5-5	AP2B1	883	1655	523	982
AP2S1_CCDS12693.1_ex0_19:47341795-47341818:-_7-1	AP2S1	294	3	0	77
AP2S1_CCDS12693.1_ex1_19:47341995-47342018:-_7-2	AP2S1	158	39	0	22
AP2S1_CCDS12693.1_ex1_19:47342037-47342060:+_7-3	AP2S1	63	0	0	2
AP2S1_CCDS33062.1_ex2_19:47342723-47342746:-_7-4	AP2S1	581	44	85	150
AP2S1_CCDS33062.1_ex2_19:47342797-47342820:-_7-5	AP2S1	727	26	13	54
AP2S1_CCDS12693.1_ex2_19:47349240-47349263:+_7-6	AP2S1	433	339	132	94
AP2S1_CCDS12693.1_ex2_19:47349270-47349293:+_7-7	AP2S1	466	788	459	360
AP3B1_CCDS4041.1_ex12_5:77437117-77437140:+_5-1	AP3B1	236	149	42	8
AP3B1_CCDS4041.1_ex14_5:77458715-77458738:+_5-2	AP3B1	118	75	202	73
AP3B1_CCDS4041.1_ex16_5:77471502-77471525:+_5-3	AP3B1	97	75	3	35
AP3B1_CCDS4041.1_ex18_5:77473161-77473184:-_5-4	AP3B1	355	227	183	126
AP3B1_CCDS4041.1_ex23_5:77523978-77524001:+_5-5	AP3B1	378	130	193	190
AP3D1_CCDS42459.1_ex16_19:2120901-2120924:+_5-1	AP3D1	859	796	384	668
AP3D1_CCDS42459.1_ex16_19:2120970-2120993:+_5-2	AP3D1	442	143	227	426
AP3D1_CCDS42459.1_ex17_19:2121160-2121183:-_5-3	AP3D1	352	306	214	199
AP3D1_CCDS42459.1_ex22_19:2129128-2129151:-_5-4	AP3D1	752	786	429	661
AP3D1_CCDS42459.1_ex28_19:2138634-2138657:-_5-5	AP3D1	348	226	272	250
AP3M1_CCDS7342.1_ex3_10:75888943-75888966:+_5-1	AP3M1	632	417	779	550
AP3M1_CCDS7342.1_ex3_10:75888974-75888997:+_5-2	AP3M1	394	496	393	498
AP3M1_CCDS7342.1_ex5_10:75893860-75893883:-_5-3	AP3M1	931	427	752	655
AP3M1_CCDS7342.1_ex6_10:75896464-75896487:-_5-4	AP3M1	179	125	155	18
AP3M1_CCDS7342.1_ex7_10:75897953-75897976:-_5-5	AP3M1	107	63	112	5
AP3S1_CCDS4123.1_ex1_5:115202374-115202397:+_5-1	AP3S1	185	257	197	214
AP3S1_CCDS4123.1_ex1_5:115202432-115202455:+_5-2	AP3S1	49	34	25	0
AP3S1_CCDS4123.1_ex3_5:115230809-115230832:+_5-3	AP3S1	353	283	221	497
AP3S1_CCDS4123.1_ex3_5:115230842-115230865:-_5-4	AP3S1	6	3	1	54
AP3S1_CCDS4123.1_ex4_5:115238589-115238612:+_5-5	AP3S1	246	326	209	271
AP3S2_CCDS10357.1_ex2_15:90414705-90414728:-_5-1	AP3S2	23	14	10	11
AP3S2_CCDS10357.1_ex3_15:90431739-90431762:+_5-2	AP3S2	360	544	281	399
AP3S2_CCDS10357.1_ex3_15:90431808-90431831:+_5-3	AP3S2	473	648	481	695
AP3S2_CCDS10357.1_ex4_15:90432283-90432306:-_5-4	AP3S2	305	413	245	354
AP3S2_CCDS10357.1_ex4_15:90432311-90432334:+_5-5	AP3S2	525	849	645	977
AP4M1_CCDS5685.1_ex3_7:99700491-99700514:-_5-1	AP4M1	290	403	381	322
AP4M1_CCDS5685.1_ex3_7:99700549-99700572:+_5-2	AP4M1	441	345	524	579
AP4M1_CCDS5685.1_ex4_7:99701016-99701039:+_5-3	AP4M1	48	128	74	123
AP4M1_CCDS5685.1_ex5_7:99701287-99701310:-_5-4	AP4M1	505	656	652	838
AP4M1_CCDS5685.1_ex7_7:99702550-99702573:-_5-5	AP4M1	555	463	602	831
APAF1_CCDS55862.1_ex1_12:99042554-99042577:-_5-1	APAF1	158	194	474	280
APAF1_CCDS55862.1_ex2_12:99043356-99043379:+_5-2	APAF1	222	333	170	550
APAF1_CCDS55862.1_ex2_12:99043379-99043402:+_5-3	APAF1	173	253	137	182
APAF1_CCDS55862.1_ex3_12:99052945-99052968:-_5-4	APAF1	762	1208	948	2031
APAF1_CCDS55862.1_ex3_12:99053003-99053026:+_5-5	APAF1	393	779	678	453
APBA2_CCDS10022.1_ex0_15:29346383-29346406:+_5-1	APBA2	699	872	769	752
APBA2_CCDS10022.1_ex0_15:29346557-29346580:-_5-2	APBA2	850	858	727	1137
APBA2_CCDS10022.1_ex0_15:29346582-29346605:-_5-3	APBA2	541	685	853	1025
APBA2_CCDS10022.1_ex0_15:29346932-29346955:+_5-4	APBA2	1112	1895	2081	2086
APBA2_CCDS10022.1_ex3_15:29385302-29385325:-_5-5	APBA2	532	613	739	555
APBA3_CCDS12110.1_ex6_19:3754024-3754047:-_5-1	APBA3	183	85	284	257
APBA3_CCDS12110.1_ex7_19:3754246-3754269:+_5-2	APBA3	725	853	768	827
APBA3_CCDS12110.1_ex7_19:3754287-3754310:+_5-3	APBA3	680	1038	745	816
APBA3_CCDS12110.1_ex9_19:3759999-3760022:-_5-4	APBA3	795	979	1339	985
APBA3_CCDS12110.1_ex9_19:3760111-3760134:+_5-5	APBA3	769	1264	713	1147
APBB1_CCDS31410.1_ex6_11:6423310-6423333:-_5-1	APBB1	507	1079	967	656
APBB1_CCDS31410.1_ex7_11:6423811-6423834:-_5-2	APBB1	590	538	968	545
APBB1_CCDS31410.1_ex7_11:6423878-6423901:+_5-3	APBB1	1140	1489	1511	1015
APBB1_CCDS31410.1_ex7_11:6423909-6423932:-_5-4	APBB1	243	431	204	264
APBB1_CCDS31410.1_ex7_11:6423928-6423951:-_5-5	APBB1	664	1080	525	651
APBB2_CCDS43224.1_ex1_4:40823904-40823927:-_10-1	APBB2	484	448	271	475
APBB2_CCDS43224.1_ex1_4:40823921-40823944:-_10-2	APBB2	323	395	500	261
APBB2_CCDS43224.1_ex1_4:40823970-40823993:-_10-3	APBB2	290	361	486	515
APBB2_CCDS43224.1_ex1_4:40824006-40824029:+_10-4	APBB2	359	953	870	660
APBB2_CCDS43224.1_ex2_4:40825692-40825715:-_10-5	APBB2	239	414	189	458
APBB2_CCDS43224.1_ex10_4:40947038-40947061:-_10-6	APBB2	950	1467	1040	897
APBB2_CCDS43224.1_ex11_4:41015684-41015707:+_10-7	APBB2	431	607	580	667
APBB2_CCDS43224.1_ex11_4:41015714-41015737:-_10-8	APBB2	142	98	204	116
APBB2_CCDS43224.1_ex11_4:41015882-41015905:-_10-9	APBB2	399	517	805	662
APBB2_CCDS43224.1_ex11_4:41016202-41016225:-_10-10	APBB2	425	379	495	546
APC_CCDS4107.1_ex2_5:112102939-112102962:-_5-1	APC	283	126	26	16
APC_CCDS4107.1_ex7_5:112151187-112151210:+_5-2	APC	49	56	0	18
APC_CCDS4107.1_ex8_5:112154758-112154781:+_5-3	APC	370	103	16	84
APC_CCDS4107.1_ex14_5:112174290-112174313:-_5-4	APC	551	121	38	48
APC_CCDS4107.1_ex14_5:112174627-112174650:+_5-5	APC	131	117	50	96
APEH_CCDS2801.1_ex1_3:49712015-49712038:-_5-1	APEH	657	642	660	598
APEH_CCDS2801.1_ex2_3:49712652-49712675:+_5-2	APEH	688	773	485	646
APEH_CCDS2801.1_ex5_3:49713506-49713529:-_5-3	APEH	752	613	514	851
APEH_CCDS2801.1_ex7_3:49714095-49714118:-_5-4	APEH	308	637	560	600
APEH_CCDS2801.1_ex8_3:49714220-49714243:+_5-5	APEH	341	572	123	184
APEX2_CCDS14365.1_ex1_X:55028045-55028068:-_5-1	APEX2	269	424	135	242
APEX2_CCDS14365.1_ex3_X:55029430-55029453:+_5-2	APEX2	752	984	925	1192
APEX2_CCDS14365.1_ex3_X:55029464-55029487:-_5-3	APEX2	493	521	708	643
APEX2_CCDS14365.1_ex4_X:55030263-55030286:+_5-4	APEX2	602	1199	1229	990
APEX2_CCDS14365.1_ex5_X:55033034-55033057:-_5-5	APEX2	179	86	345	266
APH1A_CCDS41390.1_ex2_1:150239557-150239580:+_5-1	APH1A	350	369	132	173
APH1A_CCDS41390.1_ex3_1:150239784-150239807:+_5-2	APH1A	488	486	477	477
APH1A_CCDS41390.1_ex3_1:150239808-150239831:-_5-3	APH1A	425	311	293	179
APH1A_CCDS41390.1_ex3_1:150239860-150239883:+_5-4	APH1A	107	0	0	0
APH1A_CCDS41390.1_ex6_1:150241096-150241119:-_5-5	APH1A	1015	420	661	354
APIP_CCDS7895.1_ex2_11:34909832-34909855:+_5-1	APIP	11	53	66	10
APIP_CCDS7895.1_ex2_11:34909893-34909916:+_5-2	APIP	355	255	231	96
APIP_CCDS7895.1_ex2_11:34909931-34909954:+_5-3	APIP	303	257	412	291
APIP_CCDS7895.1_ex3_11:34910316-34910339:+_5-4	APIP	114	300	96	121
APIP_CCDS7895.1_ex5_11:34916555-34916578:-_5-5	APIP	207	332	194	162
APLP1_CCDS32997.1_ex1_19:36360613-36360636:+_5-1	APLP1	552	470	597	499
APLP1_CCDS32997.1_ex1_19:36360652-36360675:-_5-2	APLP1	275	142	192	425
APLP1_CCDS32997.1_ex3_19:36362208-36362231:-_5-3	APLP1	315	240	251	370
APLP1_CCDS32997.1_ex4_19:36362561-36362584:-_5-4	APLP1	358	300	380	566
APLP1_CCDS32997.1_ex5_19:36362835-36362858:-_5-5	APLP1	426	375	256	861
APMAP_CCDS13166.1_ex4_20:24952122-24952145:-_5-1	APMAP	368	413	551	645
[truncated: 42,994 more rows]

## Sheet: Brunello_8948
gRNA	Gene	Plasmid	Rep1	Rep2	Rep3
A1CF_36947	A1CF	445	879	891	541
A1CF_36948	A1CF	361	254	355	272
A1CF_36949	A1CF	539	657	1040	968
A1CF_36950	A1CF	569	379	467	610
A2ML1_61349	A2ML1	469	393	240	263
A2ML1_61350	A2ML1	271	770	568	296
A2ML1_61351	A2ML1	321	131	426	751
A2ML1_61352	A2ML1	397	341	336	421
A4GALT_39715	A4GALT	401	301	559	382
A4GALT_39716	A4GALT	346	313	363	416
A4GALT_39717	A4GALT	522	451	858	425
A4GALT_39718	A4GALT	94	268	123	165
A4GNT_37955	A4GNT	227	237	273	290
A4GNT_37956	A4GNT	397	822	1061	511
A4GNT_37957	A4GNT	277	562	381	293
A4GNT_37958	A4GNT	213	351	549	249
AAAS_21269	AAAS	250	398	594	283
AAAS_21270	AAAS	453	1043	798	719
AAAS_21271	AAAS	300	269	260	272
AAAS_21272	AAAS	156	107	122	44
AACS_48543	AACS	377	225	243	163
AACS_48544	AACS	592	735	835	979
AACS_48545	AACS	341	443	671	397
AACS_48546	AACS	266	101	177	241
AADAC_21	AADAC	688	799	1044	626
AADAC_22	AADAC	569	373	314	487
AADAC_23	AADAC	640	476	744	515
AADAC_24	AADAC	392	240	430	157
AADACL3_59221	AADACL3	401	487	434	503
AADACL3_59222	AADACL3	182	129	256	160
AADACL3_59223	AADACL3	474	426	665	441
AADACL3_59224	AADACL3	387	375	533	305
AAMDC_36255	AAMDC	255	282	176	134
AAMDC_36256	AAMDC	333	428	215	586
AAMDC_36257	AAMDC	438	502	573	476
AAMDC_36258	AAMDC	151	240	489	179
AAMP_25	AAMP	730	40	320	104
AAMP_26	AAMP	510	302	504	430
AAMP_27	AAMP	350	33	66	38
AAMP_28	AAMP	280	196	238	85
AANAT_29	AANAT	582	799	827	644
AANAT_30	AANAT	768	1107	1330	1132
AANAT_31	AANAT	527	485	408	479
AANAT_32	AANAT	923	717	1041	822
AAR2_34255	AAR2	673	938	1139	839
AAR2_34256	AAR2	610	748	702	443
AAR2_34257	AAR2	372	606	461	434
AAR2_34258	AAR2	701	833	681	438
AASDHPPT_46927	AASDHPPT	652	487	884	266
AASDHPPT_46928	AASDHPPT	148	126	38	16
AASDHPPT_46929	AASDHPPT	731	1138	1092	870
AASDHPPT_46930	AASDHPPT	440	528	333	355
AATK_25397	AATK	878	1003	1375	980
AATK_25398	AATK	652	973	666	952
AATK_25399	AATK	290	306	257	118
AATK_25400	AATK	504	695	416	631
ABCA10_27825	ABCA10	631	732	591	689
ABCA10_27826	ABCA10	609	502	770	687
ABCA10_27827	ABCA10	131	111	64	166
ABCA10_27828	ABCA10	160	187	88	164
ABCA5_32859	ABCA5	293	127	167	152
ABCA5_32860	ABCA5	226	286	310	217
ABCA5_32861	ABCA5	86	130	229	124
ABCA5_32862	ABCA5	253	325	119	222
ABCB5_69133	ABCB5	0	1	2	0
ABCB5_69134	ABCB5	602	607	795	747
ABCB5_69135	ABCB5	499	853	608	551
ABCB5_69136	ABCB5	235	205	261	139
ABCB6_26865	ABCB6	322	302	147	363
ABCB6_26866	ABCB6	696	929	827	791
ABCB6_26867	ABCB6	284	272	359	512
ABCB6_26868	ABCB6	501	701	798	618
ABCB8_30439	ABCB8	358	209	158	192
ABCB8_30440	ABCB8	292	541	384	582
ABCB8_30441	ABCB8	290	433	541	447
ABCB8_30442	ABCB8	130	205	61	75
ABCC10_55151	ABCC10	317	288	187	183
ABCC10_55152	ABCC10	259	324	335	192
ABCC10_55153	ABCC10	311	334	416	411
ABCC10_55154	ABCC10	169	290	392	221
ABCC11_54807	ABCC11	662	755	677	736
ABCC11_54808	ABCC11	415	394	489	483
ABCC11_54809	ABCC11	560	443	404	489
ABCC11_54810	ABCC11	245	259	159	231
ABCC12_56725	ABCC12	690	940	1124	759
ABCC12_56726	ABCC12	946	873	1226	697
ABCC12_56727	ABCC12	685	663	661	461
ABCC12_56728	ABCC12	777	1200	941	1008
ABCC4_27541	ABCC4	577	920	1022	600
ABCC4_27542	ABCC4	265	197	266	269
ABCC4_27543	ABCC4	238	291	231	164
ABCC4_27544	ABCC4	235	206	271	166
ABCC5_26861	ABCC5	454	770	653	411
ABCC5_26862	ABCC5	334	198	348	507
ABCC5_26863	ABCC5	284	419	523	208
ABCC5_26864	ABCC5	162	168	132	38
ABCC9_26873	ABCC9	310	218	294	215
ABCC9_26874	ABCC9	392	412	312	392
ABCC9_26875	ABCC9	315	467	593	481
ABCC9_26876	ABCC9	517	403	559	374
ABCD1_597	ABCD1	477	529	724	289
ABCD1_598	ABCD1	465	616	434	283
ABCD1_599	ABCD1	484	357	288	346
ABCD1_600	ABCD1	592	784	1230	1048
ABCD2_637	ABCD2	619	421	927	743
ABCD2_638	ABCD2	469	571	595	776
ABCD2_639	ABCD2	589	762	810	334
ABCD2_640	ABCD2	669	711	604	917
ABCD3_15573	ABCD3	401	227	359	426
ABCD3_15574	ABCD3	479	404	717	454
ABCD3_15575	ABCD3	261	518	329	178
ABCD3_15576	ABCD3	303	105	262	106
ABCD4_15577	ABCD4	225	128	288	318
ABCD4_15578	ABCD4	326	341	249	336
ABCD4_15579	ABCD4	336	357	485	518
ABCD4_15580	ABCD4	315	413	518	202
ABCF1_57	ABCF1	640	9	16	36
ABCF1_58	ABCF1	634	108	133	140
ABCF1_59	ABCF1	394	90	111	30
ABCF1_60	ABCF1	407	11	22	7
ABCF3_42323	ABCF3	381	691	744	396
ABCF3_42324	ABCF3	565	792	843	849
ABCF3_42325	ABCF3	469	425	333	304
ABCF3_42326	ABCF3	294	569	585	324
ABCG1_25381	ABCG1	241	177	579	314
ABCG1_25382	ABCG1	328	716	566	688
ABCG1_25383	ABCG1	567	652	631	381
ABCG1_25384	ABCG1	142	191	135	170
ABCG2_24809	ABCG2	899	1081	897	894
ABCG2_24810	ABCG2	548	761	380	432
ABCG2_24811	ABCG2	595	835	959	1041
ABCG2_24812	ABCG2	893	613	641	853
ABCG4_47459	ABCG4	842	1193	1377	1003
ABCG4_47460	ABCG4	80	184	51	41
ABCG4_47461	ABCG4	724	782	743	847
ABCG4_47462	ABCG4	743	1095	942	1291
ABCG5_47583	ABCG5	326	487	430	434
ABCG5_47584	ABCG5	354	182	473	280
ABCG5_47585	ABCG5	169	166	123	125
ABCG5_47586	ABCG5	445	396	292	315
ABCG8_47587	ABCG8	662	763	943	611
ABCG8_47588	ABCG8	589	1045	1148	1046
ABCG8_47589	ABCG8	664	885	1139	988
ABCG8_47590	ABCG8	746	955	1080	776
ABHD10_42411	ABHD10	254	389	249	271
ABHD10_42412	ABHD10	317	189	340	269
ABHD10_42413	ABHD10	243	160	239	235
ABHD10_42414	ABHD10	296	328	470	240
ABHD11_52127	ABHD11	624	455	599	628
ABHD11_52128	ABHD11	488	1007	740	639
ABHD11_52129	ABHD11	512	355	480	504
ABHD11_52130	ABHD11	396	168	190	224
ABHD12_34539	ABHD12	358	542	407	288
ABHD12_34540	ABHD12	423	446	528	400
ABHD12_34541	ABHD12	699	966	423	1122
ABHD12_34542	ABHD12	220	237	249	308
ABHD12B_61421	ABHD12B	283	545	469	508
ABHD12B_61422	ABHD12B	229	353	237	171
ABHD12B_61423	ABHD12B	258	96	318	93
ABHD12B_61424	ABHD12B	316	114	263	274
ABHD13_54567	ABHD13	1139	1540	1431	1354
ABHD13_54568	ABHD13	662	950	955	967
ABHD13_54569	ABHD13	524	360	384	968
ABHD13_54570	ABHD13	635	539	481	578
ABHD14A_33935	ABHD14A	860	1054	707	524
ABHD14A_33936	ABHD14A	746	1125	905	915
ABHD14A_33937	ABHD14A	680	436	449	302
ABHD14A_33938	ABHD14A	535	860	753	637
ABHD14B_54259	ABHD14B	1078	707	880	895
ABHD14B_54260	ABHD14B	802	1350	1258	689
ABHD14B_54261	ABHD14B	717	855	857	394
ABHD14B_54262	ABHD14B	876	1266	1370	1355
ABHD16A_21085	ABHD16A	742	977	1134	870
ABHD16A_21086	ABHD16A	793	1009	941	1004
ABHD16A_21087	ABHD16A	463	548	724	751
ABHD16A_21088	ABHD16A	353	283	462	373
ABHD3_64313	ABHD3	334	229	533	379
ABHD3_64314	ABHD3	276	150	272	421
ABHD3_64315	ABHD3	336	749	375	420
ABHD3_64316	ABHD3	277	65	189	239
ABHD4_47051	ABHD4	605	574	723	476
ABHD4_47052	ABHD4	197	62	193	322
ABHD4_47053	ABHD4	131	74	87	157
ABHD4_47054	ABHD4	555	534	470	533
ABHD6_45423	ABHD6	286	238	301	238
ABHD6_45424	ABHD6	922	1190	1060	804
ABHD6_45425	ABHD6	616	912	832	888
ABHD6_45426	ABHD6	140	162	144	135
ABI2_27173	ABI2	288	340	355	290
ABI2_27174	ABI2	250	332	587	229
ABI2_27175	ABI2	240	236	395	81
ABI2_27176	ABI2	259	246	424	170
ABI3_38171	ABI3	596	509	749	621
ABI3_38172	ABI3	763	1505	1454	1311
ABI3_38173	ABI3	697	815	733	637
ABI3_38174	ABI3	726	585	770	691
ABI3BP_33995	ABI3BP	222	158	102	282
ABI3BP_33996	ABI3BP	192	191	219	272
ABI3BP_33997	ABI3BP	166	170	311	96
ABI3BP_33998	ABI3BP	238	151	469	321
ABL2_73	ABL2	368	348	407	499
ABL2_74	ABL2	399	593	429	601
ABL2_75	ABL2	289	323	457	458
ABL2_76	ABL2	251	327	434	505
ABRA_60493	ABRA	514	631	693	470
ABRA_60494	ABRA	641	652	880	653
ABRA_60495	ABRA	426	480	623	454
ABRA_60496	ABRA	434	532	484	660
ABRACL_46675	ABRACL	418	429	224	455
ABRACL_46676	ABRACL	276	292	418	398
ABRACL_46677	ABRACL	263	469	420	238
ABRACL_46678	ABRACL	317	650	606	594
ABTB2_33875	ABTB2	995	1104	1492	1090
ABTB2_33876	ABTB2	745	1336	1475	966
ABTB2_33877	ABTB2	426	887	552	507
ABTB2_33878	ABTB2	612	844	864	620
ACAA1_85	ACAA1	228	179	50	130
ACAA1_86	ACAA1	446	581	724	655
ACAA1_87	ACAA1	295	313	246	368
ACAA1_88	ACAA1	439	568	475	464
ACAA2_28113	ACAA2	191	424	353	148
ACAA2_28114	ACAA2	238	392	400	266
ACAA2_28115	ACAA2	272	194	99	229
ACAA2_28116	ACAA2	254	130	298	235
ACACA_89	ACACA	683	509	374	134
ACACA_90	ACACA	410	390	216	163
ACACA_91	ACACA	561	128	237	264
ACACA_92	ACACA	406	184	109	75
ACAD8_35443	ACAD8	539	606	1271	1125
ACAD8_35444	ACAD8	617	468	651	640
ACAD8_35445	ACAD8	826	1361	920	979
ACAD8_35446	ACAD8	771	565	580	695
ACAD9_36271	ACAD9	495	546	904	631
ACAD9_36272	ACAD9	502	499	598	728
ACAD9_36273	ACAD9	368	294	202	258
ACAD9_36274	ACAD9	373	247	275	385
ACADL_97	ACADL	242	262	387	297
ACADL_98	ACADL	330	518	289	312
ACADL_99	ACADL	248	408	464	439
ACADL_100	ACADL	144	60	123	131
ACADS_105	ACADS	781	1418	1232	1264
ACADS_106	ACADS	542	580	557	666
ACADS_107	ACADS	364	557	480	499
ACADS_108	ACADS	404	489	580	409
ACADSB_109	ACADSB	251	502	252	235
ACADSB_110	ACADSB	281	514	391	427
ACADSB_111	ACADSB	251	154	296	272
ACADSB_112	ACADSB	270	210	301	409
ACADVL_113	ACADVL	327	311	516	357
ACADVL_114	ACADVL	146	80	195	257
ACADVL_115	ACADVL	157	132	256	370
ACADVL_116	ACADVL	145	219	59	159
ACAN_493	ACAN	316	475	857	611
ACAN_494	ACAN	201	261	333	232
ACAN_495	ACAN	243	439	382	125
ACAN_496	ACAN	209	293	155	197
ACAP1_25821	ACAP1	664	987	574	817
ACAP1_25822	ACAP1	177	184	70	352
ACAP1_25823	ACAP1	372	360	269	322
ACAP1_25824	ACAP1	641	1007	793	699
ACAP2_33055	ACAP2	465	442	401	544
ACAP2_33056	ACAP2	321	371	208	238
ACAP2_33057	ACAP2	525	960	843	793
ACAP2_33058	ACAP2	517	586	941	525
ACAT1_117	ACAT1	123	371	351	180
ACAT1_118	ACAT1	116	127	99	127
ACAT1_119	ACAT1	387	259	644	535
ACAT1_120	ACAT1	540	704	1075	577
ACAT2_121	ACAT2	205	178	350	204
ACAT2_122	ACAT2	236	453	616	146
ACAT2_123	ACAT2	123	60	235	284
ACAT2_124	ACAT2	263	369	290	263
ACBD5_55853	ACBD5	459	772	400	431
ACBD5_55854	ACBD5	631	947	1233	852
ACBD5_55855	ACBD5	513	902	736	471
ACBD5_55856	ACBD5	541	807	894	620
ACBD6_53475	ACBD6	666	570	502	473
ACBD6_53476	ACBD6	664	1518	920	1062
ACBD6_53477	ACBD6	881	1336	1319	1290
ACBD6_53478	ACBD6	440	507	646	709
ACCS_54015	ACCS	578	1002	971	985
ACCS_54016	ACCS	495	664	689	693
ACCS_54017	ACCS	517	896	446	521
ACCS_54018	ACCS	432	339	446	341
ACE2_46731	ACE2	514	600	562	450
ACE2_46732	ACE2	305	411	339	303
ACE2_46733	ACE2	379	438	700	238
ACE2_46734	ACE2	317	487	514	575
ACER2_69181	ACER2	125	174	158	293
ACER2_69182	ACER2	242	394	425	307
ACER2_69183	ACER2	392	777	527	690
ACER2_69184	ACER2	441	679	475	450
ACHE_133	ACHE	144	91	227	192
ACHE_134	ACHE	210	180	110	243
ACHE_135	ACHE	297	232	264	254
ACHE_136	ACHE	254	330	441	170
ACIN1_31375	ACIN1	376	440	635	395
ACIN1_31376	ACIN1	207	183	236	218
ACIN1_31377	ACIN1	614	858	561	1222
ACIN1_31378	ACIN1	438	218	474	564
ACKR2_3469	ACKR2	664	1164	1142	1062
ACKR2_3470	ACKR2	783	1450	1416	1674
ACKR2_3471	ACKR2	515	613	789	424
ACKR2_3472	ACKR2	313	125	195	110
ACLY_137	ACLY	349	160	84	109
ACLY_138	ACLY	232	19	179	42
ACLY_139	ACLY	437	566	416	405
ACLY_140	ACLY	191	104	81	93
ACMSD_59757	ACMSD	152	207	99	100
ACMSD_59758	ACMSD	480	601	753	687
ACMSD_59759	ACMSD	438	322	362	363
ACMSD_59760	ACMSD	88	62	42	238
ACOT11_34379	ACOT11	1199	1155	1449	1053
ACOT11_34380	ACOT11	972	1511	1623	1355
ACOT11_34381	ACOT11	737	1203	1159	1037
ACOT11_34382	ACOT11	456	660	588	589
ACOT2_29699	ACOT2	869	1301	885	644
ACOT2_29700	ACOT2	960	1096	1085	774
ACOT2_29701	ACOT2	672	864	1159	659
ACOT2_29702	ACOT2	719	813	723	884
ACOT4_58565	ACOT4	284	398	197	197
ACOT4_58566	ACOT4	451	514	435	566
ACOT4_58567	ACOT4	689	886	1127	830
ACOT4_58568	ACOT4	505	653	519	514
ACOT6_73654	ACOT6	683	898	1421	862
ACOT6_73655	ACOT6	835	857	841	782
ACOT6_73656	ACOT6	680	1102	903	824
ACOT6_73657	ACOT6	585	442	529	474
ACOT8_26701	ACOT8	365	360	734	316
ACOT8_26702	ACOT8	171	109	252	201
ACOT8_26703	ACOT8	381	435	428	304
ACOT8_26704	ACOT8	438	466	527	301
ACOX2_21553	ACOX2	521	540	589	728
ACOX2_21554	ACOX2	682	885	843	868
ACOX2_21555	ACOX2	502	492	625	425
ACOX2_21556	ACOX2	260	55	121	105
ACOX3_21557	ACOX3	524	901	887	938
ACOX3_21558	ACOX3	485	835	641	833
ACOX3_21559	ACOX3	411	378	312	179
ACOX3_21560	ACOX3	376	313	650	526
ACP1_157	ACP1	157	181	91	176
ACP1_158	ACP1	287	560	798	594
ACP1_159	ACP1	950	1537	1434	1501
ACP1_160	ACP1	171	109	219	204
ACP5_165	ACP5	474	407	1085	602
ACP5_166	ACP5	690	987	1064	1246
ACP5_167	ACP5	325	532	281	247
ACP5_168	ACP5	293	435	124	449
ACPP_169	ACPP	371	574	759	477
ACPP_170	ACPP	429	723	578	912
ACPP_171	ACPP	343	351	524	581
ACPP_172	ACPP	476	674	1014	694
ACPT_56581	ACPT	422	494	493	343
ACPT_56582	ACPT	292	156	215	254
ACPT_56583	ACPT	645	628	350	453
ACPT_56584	ACPT	442	432	346	216
ACRBP_53727	ACRBP	607	642	404	400
ACRBP_53728	ACRBP	486	665	721	615
ACRBP_53729	ACRBP	188	168	197	122
ACRBP_53730	ACRBP	582	270	283	494
ACSBG1_32071	ACSBG1	565	301	592	514
ACSBG1_32072	ACSBG1	499	778	968	685
ACSBG1_32073	ACSBG1	320	184	143	269
ACSBG1_32074	ACSBG1	192	325	102	259
ACSF3_64513	ACSF3	480	535	925	651
ACSF3_64514	ACSF3	506	995	683	481
ACSF3_64515	ACSF3	680	918	1007	835
ACSF3_64516	ACSF3	407	605	493	345
ACSL6_32395	ACSL6	726	911	958	955
ACSL6_32396	ACSL6	608	790	840	554
ACSL6_32397	ACSL6	742	714	666	999
ACSL6_32398	ACSL6	441	740	399	340
ACSM2B_69921	ACSM2B	281	329	176	271
ACSM2B_69922	ACSM2B	312	365	273	279
ACSM2B_69923	ACSM2B	101	12	44	156
ACSM2B_69924	ACSM2B	226	322	170	196
ACSM4_69317	ACSM4	523	442	547	651
ACSM4_69318	ACSM4	110	192	104	120
ACSM4_69319	ACSM4	302	269	294	357
ACSM4_69320	ACSM4	304	505	616	399
ACSM5_41239	ACSM5	403	314	513	449
ACSM5_41240	ACSM5	174	126	80	245
ACSM5_41241	ACSM5	307	586	341	668
ACSM5_41242	ACSM5	315	493	373	653
ACTA1_177	ACTA1	202	199	252	237
ACTA1_178	ACTA1	199	325	344	186
ACTA1_179	ACTA1	126	136	131	153
ACTA1_180	ACTA1	330	429	119	637
ACTA2_181	ACTA2	241	281	294	164
ACTA2_182	ACTA2	202	297	433	300
ACTA2_183	ACTA2	255	541	150	234
ACTA2_184	ACTA2	195	366	305	322
ACTB_185	ACTB	628	326	423	272
ACTB_186	ACTB	219	152	61	208
ACTB_187	ACTB	455	172	94	178
ACTB_188	ACTB	720	584	247	261
ACTG1_193	ACTG1	838	946	653	1055
ACTG1_194	ACTG1	282	294	454	102
ACTG1_195	ACTG1	170	298	346	192
ACTG1_196	ACTG1	121	59	220	42
ACTL10_64161	ACTL10	456	671	460	398
ACTL10_64162	ACTL10	898	821	642	966
ACTL10_64163	ACTL10	295	695	537	368
ACTL10_64164	ACTL10	496	960	965	817
ACTL6B_38715	ACTL6B	157	152	322	182
ACTL6B_38716	ACTL6B	875	1179	1285	1224
ACTL6B_38717	ACTL6B	436	714	486	326
ACTL6B_38718	ACTL6B	204	329	281	141
ACTL8_51715	ACTL8	615	894	518	650
ACTL8_51716	ACTL8	707	930	768	834
ACTL8_51717	ACTL8	535	497	473	370
ACTL8_51718	ACTL8	783	642	1287	417
ACTL9_67813	ACTL9	275	218	473	318
ACTL9_67814	ACTL9	159	193	350	313
ACTL9_67815	ACTL9	171	82	72	99
ACTL9_67816	ACTL9	210	311	243	289
ACTN1_209	ACTN1	198	235	231	176
ACTN1_210	ACTN1	681	1056	883	800
ACTN1_211	ACTN1	154	61	86	71
ACTN1_212	ACTN1	524	1045	557	466
ACTN2_213	ACTN2	395	316	300	318
ACTN2_214	ACTN2	136	157	222	384
ACTN2_215	ACTN2	140	100	67	79
ACTN2_216	ACTN2	500	542	987	856
ACTN4_201	ACTN4	354	265	235	170
ACTN4_202	ACTN4	646	577	324	854
ACTN4_203	ACTN4	290	302	267	283
ACTN4_204	ACTN4	266	107	265	238
ACTR5_50339	ACTR5	311	515	640	361
ACTR5_50340	ACTR5	345	379	200	247
ACTR5_50341	ACTR5	417	494	411	397
ACTR5_50342	ACTR5	310	154	87	127
ACTR6_47795	ACTR6	305	400	285	245
ACTR6_47796	ACTR6	256	195	334	153
ACTR6_47797	ACTR6	259	215	457	312
ACTR6_47798	ACTR6	240	39	13	10
ACTRT1_60749	ACTRT1	225	362	342	209
ACTRT1_60750	ACTRT1	261	339	286	254
ACTRT1_60751	ACTRT1	122	20	67	33
ACTRT1_60752	ACTRT1	248	177	65	146
ACVR2A_229	ACVR2A	386	315	346	239
ACVR2A_230	ACVR2A	428	545	394	350
ACVR2A_231	ACVR2A	352	693	472	270
ACVR2A_232	ACVR2A	533	478	439	579
ACVR2B_233	ACVR2B	424	416	376	443
ACVR2B_234	ACVR2B	408	710	828	213
ACVR2B_235	ACVR2B	234	255	213	239
ACVR2B_236	ACVR2B	151	289	264	75
ACYP1_245	ACYP1	506	809	1259	1144
ACYP1_246	ACYP1	185	410	341	271
ACYP1_247	ACYP1	262	392	282	275
ACYP1_248	ACYP1	276	417	353	461
ACYP2_249	ACYP2	346	573	633	528
ACYP2_250	ACYP2	340	684	737	498
ACYP2_251	ACYP2	349	278	289	433
ACYP2_252	ACYP2	305	480	275	274
ADAD1_60069	ADAD1	872	795	876	813
ADAD1_60070	ADAD1	317	349	413	453
ADAD1_60071	ADAD1	396	314	463	708
ADAD1_60072	ADAD1	422	750	555	538
ADAM10_261	ADAM10	192	359	308	204
ADAM10_262	ADAM10	198	284	408	123
ADAM10_263	ADAM10	346	460	392	330
ADAM10_264	ADAM10	187	207	82	174
ADAM11_11265	ADAM11	529	660	542	408
ADAM11_11266	ADAM11	657	593	630	668
ADAM11_11267	ADAM11	577	317	375	380
ADAM11_11268	ADAM11	248	200	178	300
ADAM17_18613	ADAM17	244	221	260	314
ADAM17_18614	ADAM17	380	624	387	695
ADAM17_18615	ADAM17	422	789	637	604
ADAM17_18616	ADAM17	195	345	345	267
ADAM19_22809	ADAM19	552	582	852	997
ADAM19_22810	ADAM19	175	455	202	183
ADAM19_22811	ADAM19	258	475	442	368
ADAM19_22812	ADAM19	266	539	251	280
ADAM20_22877	ADAM20	930	996	842	759
ADAM20_22878	ADAM20	991	1058	982	1186
ADAM20_22879	ADAM20	507	780	412	728
ADAM20_22880	ADAM20	582	983	737	1109
ADAM22_39599	ADAM22	234	154	213	144
ADAM22_39600	ADAM22	202	395	219	229
ADAM22_39601	ADAM22	409	562	244	186
ADAM22_39602	ADAM22	243	223	191	122
ADAM28_29351	ADAM28	349	270	123	344
ADAM28_29352	ADAM28	325	333	195	171
ADAM28_29353	ADAM28	307	321	251	254
ADAM28_29354	ADAM28	420	439	702	359
ADAM30_30075	ADAM30	318	558	485	258
ADAM30_30076	ADAM30	289	166	142	339
ADAM30_30077	ADAM30	286	308	483	334
ADAM30_30078	ADAM30	140	142	21	199
ADAM32_65049	ADAM32	277	364	335	259
ADAM32_65050	ADAM32	408	628	504	580
ADAM32_65051	ADAM32	424	554	474	539
ADAM32_65052	ADAM32	181	74	78	38
ADAMDEC1_35971	ADAMDEC1	258	181	197	363
ADAMDEC1_35972	ADAMDEC1	116	218	75	112
ADAMDEC1_35973	ADAMDEC1	656	1006	828	687
ADAMDEC1_35974	ADAMDEC1	255	216	186	133
ADAMTS10_51915	ADAMTS10	630	479	731	647
ADAMTS10_51916	ADAMTS10	283	327	211	198
ADAMTS10_51917	ADAMTS10	289	105	166	119
ADAMTS10_51918	ADAMTS10	175	155	141	325
ADAMTS14_60965	ADAMTS14	281	167	316	335
ADAMTS14_60966	ADAMTS14	319	437	451	216
ADAMTS14_60967	ADAMTS14	288	253	110	357
ADAMTS14_60968	ADAMTS14	237	227	170	482
ADAMTS15_64209	ADAMTS15	432	536	530	726
ADAMTS15_64210	ADAMTS15	795	1209	1133	1217
ADAMTS15_64211	ADAMTS15	638	673	726	976
ADAMTS15_64212	ADAMTS15	668	834	916	724
ADAMTS17_64217	ADAMTS17	657	432	732	613
ADAMTS17_64218	ADAMTS17	591	822	849	830
ADAMTS17_64219	ADAMTS17	794	885	748	708
ADAMTS17_64220	ADAMTS17	723	936	775	672
ADAMTS2_25045	ADAMTS2	1132	1678	1923	1439
ADAMTS2_25046	ADAMTS2	617	702	1082	901
ADAMTS2_25047	ADAMTS2	786	699	805	504
ADAMTS2_25048	ADAMTS2	627	799	526	727
ADAMTS4_25037	ADAMTS4	790	1423	1494	1158
ADAMTS4_25038	ADAMTS4	298	460	132	267
ADAMTS4_25039	ADAMTS4	507	723	763	574
ADAMTS4_25040	ADAMTS4	299	242	392	254
ADAMTS5_30103	ADAMTS5	799	1173	1045	653
ADAMTS5_30104	ADAMTS5	577	859	580	640
ADAMTS5_30105	ADAMTS5	220	263	358	343
ADAMTS5_30106	ADAMTS5	524	676	593	486
ADAMTS6_30371	ADAMTS6	670	958	958	1051
ADAMTS6_30372	ADAMTS6	266	202	220	59
ADAMTS6_30373	ADAMTS6	420	435	279	347
ADAMTS6_30374	ADAMTS6	512	295	415	288
ADAMTS9_44819	ADAMTS9	470	461	593	669
ADAMTS9_44820	ADAMTS9	329	773	332	555
ADAMTS9_44821	ADAMTS9	397	357	486	294
ADAMTS9_44822	ADAMTS9	388	263	267	182
ADAMTSL1_56393	ADAMTSL1	375	467	353	427
ADAMTSL1_56394	ADAMTSL1	134	229	80	127
ADAMTSL1_56395	ADAMTSL1	235	281	279	386
ADAMTSL1_56396	ADAMTSL1	250	342	198	331
ADAP2_43431	ADAP2	352	745	525	355
ADAP2_43432	ADAP2	456	315	146	431
ADAP2_43433	ADAP2	233	250	77	182
ADAP2_43434	ADAP2	139	56	60	5
ADAT1_33087	ADAT1	770	961	1098	796
ADAT1_33088	ADAT1	316	503	412	445
ADAT1_33089	ADAT1	291	466	270	445
ADAT1_33090	ADAT1	253	165	294	244
ADAT2_60293	ADAT2	715	694	941	759
ADAT2_60294	ADAT2	639	195	155	222
ADAT2_60295	ADAT2	493	230	335	383
ADAT2_60296	ADAT2	492	166	131	199
ADCK1_45107	ADCK1	264	224	392	554
ADCK1_45108	ADCK1	267	288	223	185
ADCK1_45109	ADCK1	118	151	49	59
ADCK1_45110	ADCK1	304	568	643	275
ADCK2_55683	ADCK2	583	802	857	645
ADCK2_55684	ADCK2	553	689	543	461
ADCK2_55685	ADCK2	603	475	587	515
ADCK2_55686	ADCK2	719	838	762	812
ADCK3_44811	ADCK3	114	48	268	164
ADCK3_44812	ADCK3	787	812	740	1152
ADCK3_44813	ADCK3	213	407	291	469
ADCK3_44814	ADCK3	249	487	192	348
ADCK4_50403	ADCK4	109	215	245	50
ADCK4_50404	ADCK4	630	679	444	624
ADCK4_50405	ADCK4	319	349	315	255
ADCK4_50406	ADCK4	458	374	373	439
ADCK5_65021	ADCK5	503	907	980	792
ADCK5_65022	ADCK5	597	920	1229	714
ADCK5_65023	ADCK5	865	1500	1417	1114
ADCK5_65024	ADCK5	268	603	253	479
ADCY1_277	ADCY1	405	704	661	305
ADCY1_278	ADCY1	443	566	645	522
ADCY1_279	ADCY1	805	1031	1118	1253
ADCY1_280	ADCY1	384	436	559	604
ADCY10_43455	ADCY10	669	770	701	564
ADCY10_43456	ADCY10	1078	1125	1822	1016
ADCY10_43457	ADCY10	669	1079	1131	610
ADCY10_43458	ADCY10	658	908	922	923
ADCY5_289	ADCY5	347	205	509	245
ADCY5_290	ADCY5	767	687	446	743
ADCY5_291	ADCY5	403	535	523	467
ADCY5_292	ADCY5	292	505	433	402
ADCY6_293	ADCY6	755	760	1107	823
ADCY6_294	ADCY6	552	916	589	558
ADCY6_295	ADCY6	145	153	217	143
ADCY6_296	ADCY6	150	153	264	222
ADCYAP1_309	ADCYAP1	213	359	255	286
ADCYAP1_310	ADCYAP1	268	257	394	263
ADCYAP1_311	ADCYAP1	129	162	78	52
ADCYAP1_312	ADCYAP1	215	282	227	408
ADH1B_337	ADH1B	372	605	271	334
ADH1B_338	ADH1B	353	414	411	470
ADH1B_339	ADH1B	277	334	714	338
ADH1B_340	ADH1B	234	476	259	568
ADH6_353	ADH6	963	1813	1714	1179
ADH6_354	ADH6	900	1133	1474	1325
ADH6_355	ADH6	782	1105	1126	1063
ADH6_356	ADH6	752	1171	1232	977
ADH7_357	ADH7	570	380	570	507
ADH7_358	ADH7	221	282	201	262
ADH7_359	ADH7	209	355	156	228
ADH7_360	ADH7	186	418	270	205
ADI1_42103	ADI1	262	469	196	364
ADI1_42104	ADI1	201	213	164	134
ADI1_42105	ADI1	326	244	480	368
ADI1_42106	ADI1	184	86	66	87
ADIG_62217	ADIG	643	606	774	546
ADIG_62218	ADIG	509	926	1271	754
ADIG_62219	ADIG	90	160	80	49
ADIG_62220	ADIG	389	528	721	518
ADIPOR1_37775	ADIPOR1	168	214	349	381
ADIPOR1_37776	ADIPOR1	579	876	1064	1023
ADIPOR1_37777	ADIPOR1	216	215	283	270
ADIPOR1_37778	ADIPOR1	217	115	166	215
ADIPOR2_49363	ADIPOR2	580	603	698	1058
ADIPOR2_49364	ADIPOR2	614	566	718	728
ADIPOR2_49365	ADIPOR2	595	657	805	599
ADIPOR2_49366	ADIPOR2	571	486	606	407
ADIRF_29727	ADIRF	206	290	408	122
ADIRF_29728	ADIRF	183	268	112	224
ADIRF_29729	ADIRF	254	391	184	322
ADIRF_29730	ADIRF	104	283	356	218
ADK_361	ADK	775	464	852	702
ADK_362	ADK	1007	1385	983	983
ADK_363	ADK	332	243	454	492
ADK_364	ADK	437	496	387	293
ADM_365	ADM	246	192	244	361
ADM_366	ADM	308	663	532	351
ADM_367	ADM	350	488	484	559
ADM_368	ADM	256	268	203	118
ADM2_50371	ADM2	1172	1149	1209	1160
ADM2_50372	ADM2	194	297	121	383
ADM2_50373	ADM2	507	879	653	640
ADM2_50374	ADM2	309	421	299	244
ADNP_32675	ADNP	470	784	544	731
ADNP_32676	ADNP	328	178	162	498
ADNP_32677	ADNP	239	422	254	601
ADNP_32678	ADNP	575	1067	892	646
ADNP2_30995	ADNP2	434	526	624	542
ADNP2_30996	ADNP2	93	152	102	120
ADNP2_30997	ADNP2	232	239	248	218
ADNP2_30998	ADNP2	353	397	447	385
ADORA2A_373	ADORA2A	538	581	741	581
ADORA2A_374	ADORA2A	345	306	443	402
ADORA2A_375	ADORA2A	262	330	525	392
ADORA2A_376	ADORA2A	267	341	191	424
ADORA2B_377	ADORA2B	591	1032	1214	1099
ADORA2B_378	ADORA2B	177	136	86	218
ADORA2B_379	ADORA2B	0	0	0	0
ADORA2B_380	ADORA2B	372	833	626	468
ADORA3_381	ADORA3	1034	1122	1236	1418
ADORA3_382	ADORA3	305	198	415	393
ADORA3_383	ADORA3	225	194	208	140
ADORA3_384	ADORA3	586	641	592	627
ADPRHL1_57029	ADPRHL1	212	421	206	371
ADPRHL1_57030	ADPRHL1	291	319	250	498
ADPRHL1_57031	ADPRHL1	409	421	483	609
ADPRHL1_57032	ADPRHL1	344	596	633	401
ADPRHL2_41055	ADPRHL2	414	380	178	514
ADPRHL2_41056	ADPRHL2	284	331	417	373
ADPRHL2_41057	ADPRHL2	280	399	163	485
ADPRHL2_41058	ADPRHL2	208	318	289	249
ADRA1B_401	ADRA1B	231	261	339	237
ADRA1B_402	ADRA1B	218	203	385	336
ADRA1B_403	ADRA1B	390	489	706	455
ADRA1B_404	ADRA1B	196	182	250	255
ADRA1D_397	ADRA1D	225	115	262	47
ADRA1D_398	ADRA1D	276	287	224	390
ADRA1D_399	ADRA1D	310	253	335	318
ADRA1D_400	ADRA1D	141	396	85	151
ADRA2B_413	ADRA2B	702	431	535	606
ADRA2B_414	ADRA2B	753	399	739	691
ADRA2B_415	ADRA2B	543	506	464	629
ADRA2B_416	ADRA2B	836	702	1087	886
ADRA2C_417	ADRA2C	395	672	516	470
ADRA2C_418	ADRA2C	133	194	112	88
ADRA2C_419	ADRA2C	187	112	256	53
ADRA2C_420	ADRA2C	442	480	655	414
ADRB3_429	ADRB3	534	426	661	544
ADRB3_430	ADRB3	220	221	278	171
ADRB3_431	ADRB3	342	470	518	737
ADRB3_432	ADRB3	423	889	727	757
ADRM1_29951	ADRM1	1024	750	945	836
ADRM1_29952	ADRM1	174	291	333	195
ADRM1_29953	ADRM1	777	523	1214	561
ADRM1_29954	ADRM1	570	436	445	417
ADSL_441	ADSL	258	144	54	70
ADSL_442	ADSL	225	193	139	73
ADSL_443	ADSL	198	0	27	41
ADSL_444	ADSL	194	22	5	0
ADSS_445	ADSS	309	233	227	425
ADSS_446	ADSS	167	291	189	230
ADSS_447	ADSS	262	87	60	53
ADSS_448	ADSS	138	152	72	166
ADSSL1_58493	ADSSL1	587	684	505	507
ADSSL1_58494	ADSSL1	578	893	896	454
ADSSL1_58495	ADSSL1	340	281	543	337
ADSSL1_58496	ADSSL1	538	485	1013	556
AEBP2_58401	AEBP2	133	125	279	301
AEBP2_58402	AEBP2	186	299	351	308
AEBP2_58403	AEBP2	193	216	326	49
AEBP2_58404	AEBP2	274	541	320	326
AES_473	AES	178	95	326	161
AES_474	AES	152	157	165	233
AES_475	AES	169	254	140	159
AES_476	AES	686	746	622	753
AFAP1_46827	AFAP1	369	407	410	258
AFAP1_46828	AFAP1	154	217	174	174
AFAP1_46829	AFAP1	115	65	168	98
AFAP1_46830	AFAP1	505	615	566	416
AFAP1L1_60233	AFAP1L1	124	59	319	57
AFAP1L1_60234	AFAP1L1	356	447	457	178
AFAP1L1_60235	AFAP1L1	271	434	312	638
AFAP1L1_60236	AFAP1L1	515	943	409	413
AFAP1L2_53891	AFAP1L2	561	406	302	514
AFAP1L2_53892	AFAP1L2	272	388	381	338
AFAP1L2_53893	AFAP1L2	345	259	204	201
AFAP1L2_53894	AFAP1L2	388	491	561	502
AFF1_11553	AFF1	610	920	711	850
AFF1_11554	AFF1	386	797	500	752
AFF1_11555	AFF1	424	561	496	575
AFF1_11556	AFF1	295	555	321	379
AFF4_35627	AFF4	464	652	475	796
AFF4_35628	AFF4	205	500	453	193
AFF4_35629	AFF4	365	379	508	563
AFF4_35630	AFF4	118	54	148	75
AFM_481	AFM	364	352	281	342
AFM_482	AFM	483	398	389	483
AFM_483	AFM	264	438	733	452
AFM_484	AFM	174	188	93	91
AFP_485	AFP	264	309	454	134
AFP_486	AFP	182	254	366	189
AFP_487	AFP	244	334	500	262
AFP_488	AFP	291	318	249	403
AFTPH_40639	AFTPH	348	337	516	521
AFTPH_40640	AFTPH	305	211	236	316
AFTPH_40641	AFTPH	238	280	128	171
AFTPH_40642	AFTPH	290	177	132	110
AGAP2_57869	AGAP2	335	164	409	279
AGAP2_57870	AGAP2	323	285	523	205
AGAP2_57871	AGAP2	498	775	705	401
AGAP2_57872	AGAP2	211	337	316	327
AGAP3_57877	AGAP3	303	447	486	358
AGAP3_57878	AGAP3	241	183	336	127
AGAP3_57879	AGAP3	330	517	724	533
AGAP3_57880	AGAP3	291	132	476	270
AGAP5_74832	AGAP5	324	318	108	174
AGAP5_74833	AGAP5	844	412	307	228
AGAP5_74834	AGAP5	326	127	337	182
AGAP5_74835	AGAP5	715	1186	1026	1480
AGBL2_50115	AGBL2	317	109	88	304
AGBL2_50116	AGBL2	410	417	617	616
AGBL2_50117	AGBL2	860	1377	1357	874
AGBL2_50118	AGBL2	365	430	727	688
AGER_497	AGER	361	367	549	582
AGER_498	AGER	580	776	1011	820
AGER_499	AGER	705	1126	1267	1190
AGER_500	AGER	257	335	301	161
AGFG1_8829	AGFG1	394	618	349	324
AGFG1_8830	AGFG1	255	358	288	218
AGFG1_8831	AGFG1	567	618	783	480
AGFG1_8832	AGFG1	140	267	110	176
AGK_43243	AGK	148	170	86	206
AGK_43244	AGK	272	164	185	153
AGK_43245	AGK	198	192	196	118
AGK_43246	AGK	196	150	67	116
AGL_501	AGL	400	373	888	416
AGL_502	AGL	443	369	602	403
AGL_503	AGL	214	95	525	159
AGL_504	AGL	471	589	828	792
AGMAT_50023	AGMAT	225	278	171	270
AGMAT_50024	AGMAT	607	998	617	591
AGMAT_50025	AGMAT	18	61	55	40
AGMAT_50026	AGMAT	409	516	725	454
AGMO_72061	AGMO	451	462	579	262
AGMO_72062	AGMO	173	90	155	106
AGMO_72063	AGMO	564	657	746	589
AGMO_72064	AGMO	245	164	84	239
AGO1_35119	AGO1	620	545	328	332
AGO1_35120	AGO1	520	558	791	517
AGO1_35121	AGO1	367	488	381	419
AGO1_35122	AGO1	170	201	138	147
AGO2_35719	AGO2	440	164	167	219
AGO2_35720	AGO2	521	406	364	382
AGO2_35721	AGO2	699	985	1005	1140
AGO2_35722	AGO2	429	122	260	242
AGO3_64341	AGO3	240	200	194	184
AGO3_64342	AGO3	257	354	159	206
AGO3_64343	AGO3	433	487	237	588
AGO3_64344	AGO3	167	162	254	346
AGPAT1_28465	AGPAT1	240	270	131	200
AGPAT1_28466	AGPAT1	324	465	431	455
AGPAT1_28467	AGPAT1	302	377	271	611
AGPAT1_28468	AGPAT1	294	263	465	296
AGPAT2_28469	AGPAT2	364	281	465	309
AGPAT2_28470	AGPAT2	174	36	173	144
AGPAT2_28471	AGPAT2	135	165	112	180
AGPAT2_28472	AGPAT2	126	214	135	27
AGPAT6_60525	AGPAT6	250	142	283	286
AGPAT6_60526	AGPAT6	319	228	395	428
AGPAT6_60527	AGPAT6	393	362	491	391
AGPAT6_60528	AGPAT6	294	402	356	246
AGPS_22253	AGPS	221	145	261	311
AGPS_22254	AGPS	361	320	278	215
AGPS_22255	AGPS	317	539	490	220
AGPS_22256	AGPS	222	206	186	328
AGTPBP1_32347	AGTPBP1	414	510	548	593
AGTPBP1_32348	AGTPBP1	297	360	411	207
AGTPBP1_32349	AGTPBP1	561	459	653	421
AGTPBP1_32350	AGTPBP1	615	872	362	838
AGTR1_517	AGTR1	281	233	230	289
AGTR1_518	AGTR1	89	155	216	191
AGTR1_519	AGTR1	161	143	206	178
AGTR1_520	AGTR1	308	268	542	538
AGTR2_521	AGTR2	820	1523	1412	1208
AGTR2_522	AGTR2	650	698	725	639
AGTR2_523	AGTR2	581	864	872	698
AGTR2_524	AGTR2	1017	904	893	1305
AGTRAP_44931	AGTRAP	200	246	137	179
AGTRAP_44932	AGTRAP	249	325	392	518
AGTRAP_44933	AGTRAP	226	201	212	193
AGTRAP_44934	AGTRAP	153	173	315	297
AGXT2_48239	AGXT2	284	243	320	235
AGXT2_48240	AGXT2	189	92	239	140
AGXT2_48241	AGXT2	224	267	276	290
AGXT2_48242	AGXT2	320	470	373	363
AHCY_537	AHCY	470	254	178	182
AHCY_538	AHCY	249	460	197	239
AHCY_539	AHCY	304	130	125	193
AHCY_540	AHCY	230	323	178	418
AHDC1_35863	AHDC1	124	370	124	11
AHDC1_35864	AHDC1	659	1012	1104	987
AHDC1_35865	AHDC1	234	430	477	375
AHDC1_35866	AHDC1	243	394	610	282
AHNAK_48747	AHNAK	263	328	272	224
AHNAK_48748	AHNAK	268	238	419	385
AHNAK_48749	AHNAK	274	344	376	510
AHNAK_48750	AHNAK	339	402	236	164
AHR_541	AHR	863	784	1050	692
AHR_542	AHR	759	519	712	578
AHR_543	AHR	803	1059	865	1016
AHR_544	AHR	814	585	801	499
AHRR_45615	AHRR	354	404	327	306
AHRR_45616	AHRR	310	214	227	266
AHRR_45617	AHRR	600	600	879	531
AHRR_45618	AHRR	409	666	447	489
AHSA1_28617	AHSA1	733	772	786	725
AHSA1_28618	AHSA1	226	108	83	290
AHSA1_28619	AHSA1	641	833	557	582
AHSA1_28620	AHSA1	574	490	395	390
AHSG_545	AHSG	357	587	310	283
AHSG_546	AHSG	277	315	207	293
AHSG_547	AHSG	281	389	299	365
AHSG_548	AHSG	239	231	143	86
AICDA_45387	AICDA	604	988	1083	1104
AICDA_45388	AICDA	380	558	680	445
AICDA_45389	AICDA	0	0	0	0
AICDA_45390	AICDA	376	530	609	567
AIF1L_52203	AIF1L	390	412	226	437
AIF1L_52204	AIF1L	210	243	291	248
AIF1L_52205	AIF1L	243	305	247	218
AIF1L_52206	AIF1L	183	249	180	125
AIFM1_23961	AIFM1	381	50	65	21
AIFM1_23962	AIFM1	359	175	179	117
AIFM1_23963	AIFM1	376	429	221	182
AIFM1_23964	AIFM1	314	68	176	30
AIFM3_62273	AIFM3	631	793	1021	614
AIFM3_62274	AIFM3	524	720	368	496
AIFM3_62275	AIFM3	404	458	510	352
AIFM3_62276	AIFM3	645	655	515	684
AIG1_38679	AIG1	262	445	369	396
AIG1_38680	AIG1	256	150	119	111
AIG1_38681	AIG1	487	411	389	770
AIG1_38682	AIG1	295	419	440	215
AIM1_553	AIM1	336	493	258	254
AIM1_554	AIM1	382	454	513	493
AIM1_555	AIM1	239	364	279	359
AIM1_556	AIM1	387	768	521	378
AIMP1_24321	AIMP1	305	250	156	235
AIMP1_24322	AIMP1	870	1358	1287	1139
AIMP1_24323	AIMP1	184	161	218	122
AIMP1_24324	AIMP1	169	310	221	394
AIMP2_21121	AIMP2	183	210	75	395
AIMP2_21122	AIMP2	307	27	80	45
AIMP2_21123	AIMP2	152	201	267	216
AIMP2_21124	AIMP2	299	487	365	350
AIRE_905	AIRE	235	161	240	172
AIRE_906	AIRE	533	788	987	822
AIRE_907	AIRE	255	272	428	390
AIRE_908	AIRE	0	0	0	0
AJUBA_54627	AJUBA	540	642	593	562
AJUBA_54628	AJUBA	424	490	502	409
AJUBA_54629	AJUBA	409	745	1175	742
AJUBA_54630	AJUBA	370	631	385	351
AK2_561	AK2	300	400	264	211
AK2_562	AK2	1051	1261	982	842
AK2_563	AK2	438	411	582	377
AK2_564	AK2	747	763	1681	1053
AK5_34959	AK5	251	270	197	320
AK5_34960	AK5	288	268	519	309
AK5_34961	AK5	126	94	224	215
AK5_34962	AK5	384	357	369	431
AK6_76394	AK6	138	180	155	57
AK6_76395	AK6	474	393	373	285
AK6_76396	AK6	253	131	109	61
AK6_76397	AK6	167	118	93	177
AK7_58469	AK7	363	379	425	298
AK7_58470	AK7	376	697	245	742
AK7_58471	AK7	292	520	594	341
AK7_58472	AK7	163	408	287	420
AK9_65733	AK9	803	1343	1059	1004
AK9_65734	AK9	449	503	572	539
AK9_65735	AK9	734	874	825	747
AK9_65736	AK9	468	708	479	643
AKAP1_21349	AKAP1	453	268	259	328
AKAP1_21350	AKAP1	199	278	130	90
AKAP1_21351	AKAP1	390	386	389	357
AKAP1_21352	AKAP1	291	470	205	383
AKAP11_30487	AKAP11	240	110	350	134
AKAP11_30488	AKAP11	206	146	99	291
AKAP11_30489	AKAP11	195	245	229	149
AKAP11_30490	AKAP11	242	330	231	251
AKAP12_25313	AKAP12	198	381	261	242
AKAP12_25314	AKAP12	308	310	398	453
AKAP12_25315	AKAP12	254	175	148	279
AKAP12_25316	AKAP12	223	225	400	227
AKAP14_63221	AKAP14	529	508	532	596
AKAP14_63222	AKAP14	481	517	267	491
AKAP14_63223	AKAP14	780	714	698	804
AKAP14_63224	AKAP14	628	707	678	655
AKAP17A_21441	AKAP17A	880	1565	1212	1303
AKAP17A_21442	AKAP17A	628	795	624	757
AKAP17A_21443	AKAP17A	943	1112	897	908
AKAP17A_21444	AKAP17A	858	964	1070	1224
AKAP2_30495	AKAP2	457	778	329	462
AKAP2_30496	AKAP2	315	490	683	175
AKAP2_30497	AKAP2	340	579	734	501
AKAP2_30498	AKAP2	373	337	524	294
AKAP3_28513	AKAP3	379	491	346	581
AKAP3_28514	AKAP3	277	286	134	419
AKAP3_28515	AKAP3	255	313	434	232
AKAP3_28516	AKAP3	171	133	128	176
AKAP6_24937	AKAP6	1144	1585	1579	1130
AKAP6_24938	AKAP6	595	513	724	576
AKAP6_24939	AKAP6	874	952	1077	885
AKAP6_24940	AKAP6	576	427	817	779
AKIRIN2_41635	AKIRIN2	225	41	58	21
AKIRIN2_41636	AKIRIN2	175	24	52	52
AKIRIN2_41637	AKIRIN2	187	199	128	65
AKIRIN2_41638	AKIRIN2	176	143	63	40
AKNA_51235	AKNA	207	302	169	280
AKNA_51236	AKNA	273	471	204	301
AKNA_51237	AKNA	248	200	211	136
AKNA_51238	AKNA	208	493	544	398
AKR1B1_653	AKR1B1	233	192	481	176
AKR1B1_654	AKR1B1	190	193	214	126
AKR1B1_655	AKR1B1	514	671	696	384
AKR1B1_656	AKR1B1	314	318	279	209
AKR1B15_73093	AKR1B15	741	934	645	1263
AKR1B15_73094	AKR1B15	735	813	928	871
AKR1B15_73095	AKR1B15	738	1169	962	924
AKR1B15_73096	AKR1B15	655	587	647	641
AKR1C4_3137	AKR1C4	444	487	403	414
AKR1C4_3138	AKR1C4	605	743	314	656
AKR1C4_3139	AKR1C4	443	772	742	637
AKR1C4_3140	AKR1C4	450	569	448	768
AKR1D1_18173	AKR1D1	445	363	340	567
AKR1D1_18174	AKR1D1	875	791	1137	793
AKR1D1_18175	AKR1D1	581	582	788	773
AKR1D1_18176	AKR1D1	630	646	417	449
AKR7A3_31343	AKR7A3	819	1333	2064	1460
AKR7A3_31344	AKR7A3	719	1022	1133	779
AKR7A3_31345	AKR7A3	757	803	870	611
AKR7A3_31346	AKR7A3	535	1359	1002	842
AKT1_569	AKT1	522	471	639	723
AKT1_570	AKT1	559	471	368	479
AKT1_571	AKT1	470	609	564	407
AKT1_572	AKT1	424	321	225	278
AKT1S1_53523	AKT1S1	168	242	286	295
AKT1S1_53524	AKT1S1	180	76	243	311
AKT1S1_53525	AKT1S1	228	82	223	205
AKT1S1_53526	AKT1S1	277	375	266	276
ALAS1_581	ALAS1	536	512	614	697
ALAS1_582	ALAS1	691	1558	1559	927
ALAS1_583	ALAS1	746	725	675	745
ALAS1_584	ALAS1	454	342	625	614
ALAS2_585	ALAS2	325	345	508	443
ALAS2_586	ALAS2	372	327	475	643
ALAS2_587	ALAS2	525	815	890	428
ALAS2_588	ALAS2	380	450	262	517
ALDH16A1_59049	ALDH16A1	196	200	212	105
ALDH16A1_59050	ALDH16A1	189	136	313	173
ALDH16A1_59051	ALDH16A1	756	431	501	444
ALDH16A1_59052	ALDH16A1	845	837	663	537
ALDH1A1_601	ALDH1A1	781	755	979	790
ALDH1A1_602	ALDH1A1	691	1128	994	954
ALDH1A1_603	ALDH1A1	561	987	1036	521
ALDH1A1_604	ALDH1A1	351	294	500	399
ALDH1A2_23205	ALDH1A2	345	279	351	505
ALDH1A2_23206	ALDH1A2	378	478	572	556
ALDH1A2_23207	ALDH1A2	333	497	320	350
ALDH1A2_23208	ALDH1A2	601	473	354	486
ALDH1A3_617	ALDH1A3	466	1171	842	951
ALDH1A3_618	ALDH1A3	276	481	256	390
ALDH1A3_619	ALDH1A3	309	557	426	415
ALDH1A3_620	ALDH1A3	227	161	399	245
ALDH1B1_613	ALDH1B1	359	375	441	566
ALDH1B1_614	ALDH1B1	373	752	567	522
ALDH1B1_615	ALDH1B1	562	1295	1352	862
ALDH1B1_616	ALDH1B1	282	655	420	604
ALDH1L1_29287	ALDH1L1	270	232	252	275
ALDH1L1_29288	ALDH1L1	191	208	325	237
ALDH1L1_29289	ALDH1L1	262	288	208	274
ALDH1L1_29290	ALDH1L1	204	275	443	382
ALDH1L2_63341	ALDH1L2	394	505	476	353
ALDH1L2_63342	ALDH1L2	117	132	175	106
ALDH1L2_63343	ALDH1L2	542	483	638	616
ALDH1L2_63344	ALDH1L2	447	525	613	410
ALDH2_605	ALDH2	1011	1264	1126	1118
ALDH2_606	ALDH2	1088	1531	1611	1025
ALDH2_607	ALDH2	609	966	1060	929
ALDH2_608	ALDH2	850	1554	1430	1056
ALDH3A1_609	ALDH3A1	423	414	387	508
ALDH3A1_610	ALDH3A1	303	615	444	333
ALDH3A1_611	ALDH3A1	395	648	438	457
ALDH3A1_612	ALDH3A1	443	206	183	259
ALDH3A2_633	ALDH3A2	218	323	216	308
ALDH3A2_634	ALDH3A2	0	0	0	0
ALDH3A2_635	ALDH3A2	379	647	287	483
ALDH3A2_636	ALDH3A2	868	921	885	1038
ALDH3B2_625	ALDH3B2	866	1467	1370	1029
ALDH3B2_626	ALDH3B2	738	493	814	560
ALDH3B2_627	ALDH3B2	421	484	400	478
ALDH3B2_628	ALDH3B2	552	428	699	763
ALDH4A1_22589	ALDH4A1	548	427	925	443
ALDH4A1_22590	ALDH4A1	608	1081	868	743
ALDH4A1_22591	ALDH4A1	195	185	248	263
ALDH4A1_22592	ALDH4A1	292	305	172	223
ALDH7A1_1405	ALDH7A1	363	454	390	484
ALDH7A1_1406	ALDH7A1	307	331	97	122
ALDH7A1_1407	ALDH7A1	476	502	352	337
ALDH7A1_1408	ALDH7A1	235	165	224	190
ALDH9A1_629	ALDH9A1	408	439	318	278
ALDH9A1_630	ALDH9A1	477	588	450	508
ALDH9A1_631	ALDH9A1	557	431	490	519
ALDH9A1_632	ALDH9A1	238	290	268	310
ALDOB_645	ALDOB	524	644	366	341
ALDOB_646	ALDOB	300	218	371	381
ALDOB_647	ALDOB	494	437	654	390
ALDOB_648	ALDOB	227	470	170	319
ALDOC_649	ALDOC	613	566	260	241
ALDOC_650	ALDOC	823	1005	1021	835
ALDOC_651	ALDOC	463	425	382	323
ALDOC_652	ALDOC	770	732	449	216
ALG10B_61297	ALG10B	553	215	116	197
ALG10B_61298	ALG10B	181	249	343	347
ALG10B_61299	ALG10B	464	597	436	547
ALG10B_61300	ALG10B	513	445	355	280
ALG11_72885	ALG11	316	89	13	14
ALG11_72886	ALG11	193	7	2	8
ALG11_72887	ALG11	139	8	94	142
ALG11_72888	ALG11	415	161	231	104
ALG12_48903	ALG12	345	435	295	351
ALG12_48904	ALG12	409	437	619	560
ALG12_48905	ALG12	349	336	558	427
ALG12_48906	ALG12	148	68	26	180
ALG13_50199	ALG13	240	14	8	11
ALG13_50200	ALG13	683	101	71	134
ALG13_50201	ALG13	196	17	25	33
ALG13_50202	ALG13	247	158	365	268
ALG1L_64761	ALG1L	204	143	98	255
ALG1L_64762	ALG1L	321	360	401	217
ALG1L_64763	ALG1L	233	240	254	84
ALG1L_64764	ALG1L	413	477	276	416
ALG2_54839	ALG2	722	42	111	68
ALG2_54840	ALG2	327	52	11	22
ALG2_54841	ALG2	170	0	0	2
ALG2_54842	ALG2	9	0	0	0
ALG5_36679	ALG5	750	924	814	662
ALG5_36680	ALG5	484	182	202	259
ALG5_36681	ALG5	714	374	457	354
ALG5_36682	ALG5	773	570	490	617
ALG8_48811	ALG8	537	307	283	302
ALG8_48812	ALG8	214	278	583	308
ALG8_48813	ALG8	245	290	288	358
ALG8_48814	ALG8	237	195	262	180
ALK_657	ALK	448	315	490	624
ALK_658	ALK	173	456	158	169
ALK_659	ALK	516	858	664	457
ALK_660	ALK	132	80	209	137
ALKBH1_23181	ALKBH1	310	433	145	204
ALKBH1_23182	ALKBH1	287	399	722	303
ALKBH1_23183	ALKBH1	327	105	188	148
ALKBH1_23184	ALKBH1	330	386	644	318
ALKBH2_58421	ALKBH2	755	1099	1050	824
ALKBH2_58422	ALKBH2	524	805	579	787
ALKBH2_58423	ALKBH2	561	781	600	897
ALKBH2_58424	ALKBH2	684	1090	565	827
ALKBH3_65697	ALKBH3	313	311	219	515
ALKBH3_65698	ALKBH3	113	51	161	250
ALKBH3_65699	ALKBH3	233	524	413	356
ALKBH3_65700	ALKBH3	266	277	259	436
ALKBH4_40559	ALKBH4	941	1372	1167	1372
ALKBH4_40560	ALKBH4	875	1245	1016	1199
ALKBH4_40561	ALKBH4	1051	1905	1632	1749
ALKBH4_40562	ALKBH4	551	612	874	450
ALKBH5_40907	ALKBH5	309	260	465	361
ALKBH5_40908	ALKBH5	201	295	282	357
ALKBH5_40909	ALKBH5	204	168	102	79
ALKBH5_40910	ALKBH5	250	233	299	217
ALKBH6_54631	ALKBH6	572	352	671	498
ALKBH6_54632	ALKBH6	390	752	470	527
ALKBH6_54633	ALKBH6	386	351	259	403
ALKBH6_54634	ALKBH6	505	678	693	718
ALKBH7_53275	ALKBH7	133	51	29	73
ALKBH7_53276	ALKBH7	311	281	250	231
ALKBH7_53277	ALKBH7	186	98	218	134
ALKBH7_53278	ALKBH7	172	191	153	158
ALKBH8_56009	ALKBH8	412	492	399	467
ALKBH8_56010	ALKBH8	816	991	840	1151
ALKBH8_56011	ALKBH8	244	178	127	135
ALKBH8_56012	ALKBH8	330	383	481	315
ALOX5_665	ALOX5	458	244	513	406
ALOX5_666	ALOX5	328	307	543	562
ALOX5_667	ALOX5	341	280	239	344
ALOX5_668	ALOX5	387	326	319	229
ALOX5AP_669	ALOX5AP	762	1108	1009	1005
ALOX5AP_670	ALOX5AP	946	1226	1040	1009
ALOX5AP_671	ALOX5AP	572	739	972	860
ALOX5AP_672	ALOX5AP	790	824	1603	939
ALPP_693	ALPP	659	896	1003	778
ALPP_694	ALPP	222	416	366	272
ALPP_695	ALPP	916	1417	1141	1147
ALPP_696	ALPP	978	1179	1184	1079
ALX1_21285	ALX1	352	287	205	424
ALX1_21286	ALX1	428	529	606	587
ALX1_21287	ALX1	666	564	636	404
ALX1_21288	ALX1	77	144	97	174
ALX4_46947	ALX4	211	205	178	188
ALX4_46948	ALX4	245	357	516	381
ALX4_46949	ALX4	311	378	267	432
ALX4_46950	ALX4	334	447	365	384
ALYREF_27289	ALYREF	32	51	8	27
ALYREF_27290	ALYREF	166	159	147	116
ALYREF_27291	ALYREF	786	181	306	292
ALYREF_27292	ALYREF	968	84	155	106
AMBN_705	AMBN	641	773	617	537
AMBN_706	AMBN	593	780	843	859
AMBN_707	AMBN	533	387	290	316
AMBN_708	AMBN	542	360	323	330
AMBP_709	AMBP	283	309	398	329
AMBP_710	AMBP	212	198	365	135
AMBP_711	AMBP	132	310	270	306
AMBP_712	AMBP	319	342	499	294
AMDHD1_61285	AMDHD1	969	1407	1330	1002
AMDHD1_61286	AMDHD1	651	948	644	1068
AMDHD1_61287	AMDHD1	689	658	1004	880
AMDHD1_61288	AMDHD1	132	77	78	171
AMDHD2_37503	AMDHD2	477	585	356	462
AMDHD2_37504	AMDHD2	633	438	800	397
AMDHD2_37505	AMDHD2	307	310	312	185
AMDHD2_37506	AMDHD2	466	364	512	537
AMELY_721	AMELY	339	405	373	362
AMELY_722	AMELY	638	699	621	386
AMELY_723	AMELY	362	422	423	654
AMELY_724	AMELY	230	669	549	447
AMER3_65157	AMER3	852	1040	850	1024
AMER3_65158	AMER3	186	204	212	283
AMER3_65159	AMER3	373	239	489	331
AMER3_65160	AMER3	222	371	327	262
AMFR_725	AMFR	1024	1116	946	1023
AMFR_726	AMFR	786	994	1000	847
AMFR_727	AMFR	631	377	413	520
AMFR_728	AMFR	523	779	305	744
AMH_729	AMH	458	460	624	720
AMH_730	AMH	448	873	862	498
AMH_731	AMH	593	714	767	502
AMH_732	AMH	394	300	232	406
AMHR2_733	AMHR2	372	372	820	275
AMHR2_734	AMHR2	364	452	477	401
AMHR2_735	AMHR2	424	477	611	352
AMHR2_736	AMHR2	370	528	650	751
AMIGO1_45519	AMIGO1	427	519	535	415
AMIGO1_45520	AMIGO1	233	631	171	221
AMIGO1_45521	AMIGO1	428	271	323	264
AMIGO1_45522	AMIGO1	513	411	482	448
AMIGO2_69901	AMIGO2	267	323	277	175
AMIGO2_69902	AMIGO2	999	743	512	603
AMIGO2_69903	AMIGO2	378	351	342	294
AMIGO2_69904	AMIGO2	464	798	671	536
AMMECR1_26537	AMMECR1	415	462	597	631
AMMECR1_26538	AMMECR1	290	592	623	365
AMMECR1_26539	AMMECR1	236	307	276	162
AMMECR1_26540	AMMECR1	183	359	352	290
AMN1_64401	AMN1	862	1027	1046	1179
AMN1_64402	AMN1	414	569	552	664
AMN1_64403	AMN1	439	346	360	713
AMN1_64404	AMN1	276	230	390	489
AMPD1_737	AMPD1	443	577	274	497
AMPD1_738	AMPD1	138	174	180	175
AMPD1_739	AMPD1	96	81	34	150
AMPD1_740	AMPD1	198	198	126	201
AMPD3_745	AMPD3	534	786	670	641
AMPD3_746	AMPD3	602	1181	891	822
AMPD3_747	AMPD3	266	378	384	392
AMPD3_748	AMPD3	282	167	397	166
AMT_757	AMT	679	656	549	590
AMT_758	AMT	772	1257	990	828
AMT_759	AMT	258	318	385	197
AMT_760	AMT	177	182	449	105
AMY2A_773	AMY2A	222	42	44	113
AMY2A_774	AMY2A	264	422	354	224
AMY2A_775	AMY2A	465	358	545	257
AMY2A_776	AMY2A	222	165	78	263
AMZ1_62977	AMZ1	192	122	134	187
AMZ1_62978	AMZ1	99	49	81	32
AMZ1_62979	AMZ1	50	49	14	50
AMZ1_62980	AMZ1	274	259	448	323
ANAPC1_47883	ANAPC1	656	111	360	137
ANAPC1_47884	ANAPC1	660	69	67	75
ANAPC1_47885	ANAPC1	451	64	31	162
ANAPC1_47886	ANAPC1	525	1232	711	779
ANAPC10_27933	ANAPC10	667	39	1	17
ANAPC10_27934	ANAPC10	585	353	750	345
ANAPC10_27935	ANAPC10	576	582	544	622
ANAPC10_27936	ANAPC10	499	448	716	317
ANAPC11_38955	ANAPC11	818	8	24	30
ANAPC11_38956	ANAPC11	770	107	0	18
ANAPC11_38957	ANAPC11	782	166	182	83
ANAPC11_38958	ANAPC11	732	95	14	9
ANAPC16_58141	ANAPC16	460	380	331	585
ANAPC16_58142	ANAPC16	488	347	463	384
ANAPC16_58143	ANAPC16	675	704	658	737
ANAPC16_58144	ANAPC16	340	333	252	269
ANAPC2_36687	ANAPC2	460	98	7	18
ANAPC2_36688	ANAPC2	502	67	104	74
ANAPC2_36689	ANAPC2	603	13	7	0
ANAPC2_36690	ANAPC2	463	563	667	310
ANAPC5_38747	ANAPC5	543	226	253	141
ANAPC5_38748	ANAPC5	393	12	38	1
ANAPC5_38749	ANAPC5	393	376	483	449
ANAPC5_38750	ANAPC5	539	31	112	17
ANG_781	ANG	938	995	1006	755
ANG_782	ANG	927	1060	1126	1238
ANG_783	ANG	682	921	1612	878
ANG_784	ANG	542	473	367	791
ANGEL1_32559	ANGEL1	391	838	624	559
ANGEL1_32560	ANGEL1	381	303	395	267
ANGEL1_32561	ANGEL1	372	243	256	264
ANGEL1_32562	ANGEL1	302	213	391	389
ANGEL2_55623	ANGEL2	219	277	283	156
ANGEL2_55624	ANGEL2	396	590	554	441
ANGEL2_55625	ANGEL2	274	288	245	448
ANGEL2_55626	ANGEL2	391	263	597	206
ANGPT2_789	ANGPT2	484	469	351	679
ANGPT2_790	ANGPT2	235	400	203	175
ANGPT2_791	ANGPT2	432	603	355	566
ANGPT2_792	ANGPT2	548	650	615	494
ANGPT4_38643	ANGPT4	790	898	915	1038
ANGPT4_38644	ANGPT4	631	931	1227	1099
ANGPT4_38645	ANGPT4	179	325	78	236
ANGPT4_38646	ANGPT4	696	685	1090	643
ANGPTL1_23753	ANGPTL1	334	584	425	279
ANGPTL1_23754	ANGPTL1	520	1180	568	406
ANGPTL1_23755	ANGPTL1	336	538	481	270
ANGPTL1_23756	ANGPTL1	148	467	190	184
ANGPTL4_37903	ANGPTL4	343	487	630	741
ANGPTL4_37904	ANGPTL4	199	132	202	417
ANGPTL4_37905	ANGPTL4	255	368	358	203
ANGPTL4_37906	ANGPTL4	195	295	500	346
ANK2_797	ANK2	571	757	732	764
ANK2_798	ANK2	280	268	254	132
ANK2_799	ANK2	138	205	136	215
ANK2_800	ANK2	313	284	385	167
ANKAR_62385	ANKAR	339	443	199	285
ANKAR_62386	ANKAR	424	379	610	354
ANKAR_62387	ANKAR	292	469	487	224
ANKAR_62388	ANKAR	290	366	269	320
ANKDD1A_69913	ANKDD1A	289	135	198	228
ANKDD1A_69914	ANKDD1A	331	780	604	459
ANKDD1A_69915	ANKDD1A	102	200	96	176
ANKDD1A_69916	ANKDD1A	220	171	134	175
ANKEF1_47155	ANKEF1	150	175	155	178
ANKEF1_47156	ANKEF1	166	99	291	312
ANKEF1_47157	ANKEF1	708	857	668	459
ANKEF1_47158	ANKEF1	542	553	363	422
ANKHD1_40879	ANKHD1	293	260	161	105
ANKHD1_40880	ANKHD1	902	1144	764	582
ANKHD1_40881	ANKHD1	259	215	291	84
ANKHD1_40882	ANKHD1	422	484	826	360
ANKLE1_59181	ANKLE1	369	350	342	295
ANKLE1_59182	ANKLE1	232	278	67	268
ANKLE1_59183	ANKLE1	209	137	237	155
ANKLE1_59184	ANKLE1	227	158	241	295
ANKLE2_31851	ANKLE2	264	56	66	0
ANKLE2_31852	ANKLE2	424	66	34	12
ANKLE2_31853	ANKLE2	306	206	140	232
ANKLE2_31854	ANKLE2	293	130	246	95
ANKMY1_38343	ANKMY1	491	441	899	485
ANKMY1_38344	ANKMY1	262	386	230	359
ANKMY1_38345	ANKMY1	612	838	668	795
ANKMY1_38346	ANKMY1	712	1078	825	691
ANKMY2_44875	ANKMY2	306	355	268	351
ANKMY2_44876	ANKMY2	278	153	301	279
ANKMY2_44877	ANKMY2	172	350	305	155
ANKMY2_44878	ANKMY2	791	997	703	783
ANKRA2_46375	ANKRA2	315	559	310	399
ANKRA2_46376	ANKRA2	222	65	213	249
ANKRA2_46377	ANKRA2	308	360	248	231
ANKRA2_46378	ANKRA2	211	283	204	167
ANKRD11_36551	ANKRD11	589	460	619	477
ANKRD11_36552	ANKRD11	658	567	654	556
ANKRD11_36553	ANKRD11	538	389	368	566
ANKRD11_36554	ANKRD11	214	127	152	187
ANKRD13A_55071	ANKRD13A	503	588	867	553
ANKRD13A_55072	ANKRD13A	243	341	249	214
ANKRD13A_55073	ANKRD13A	170	70	133	178
ANKRD13A_55074	ANKRD13A	103	50	107	102
ANKRD13B_58857	ANKRD13B	243	173	257	300
ANKRD13B_58858	ANKRD13B	157	73	62	117
ANKRD13B_58859	ANKRD13B	709	873	912	723
ANKRD13B_58860	ANKRD13B	213	51	295	148
ANKRD13C_51727	ANKRD13C	738	1206	866	785
ANKRD13C_51728	ANKRD13C	655	603	588	554
ANKRD13C_51729	ANKRD13C	542	527	569	651
ANKRD13C_51730	ANKRD13C	362	180	200	355
ANKRD16_40147	ANKRD16	491	759	663	707
ANKRD16_40148	ANKRD16	243	214	355	282
ANKRD16_40149	ANKRD16	719	903	881	776
ANKRD16_40150	ANKRD16	632	759	534	583
ANKRD2_34955	ANKRD2	673	623	707	813
ANKRD2_34956	ANKRD2	306	387	376	171
ANKRD2_34957	ANKRD2	307	401	414	353
ANKRD2_34958	ANKRD2	266	231	295	195
ANKRD27_52875	ANKRD27	947	1039	961	922
ANKRD27_52876	ANKRD27	484	486	381	488
ANKRD27_52877	ANKRD27	451	530	1014	627
ANKRD27_52878	ANKRD27	549	311	391	561
ANKRD28_32203	ANKRD28	175	151	62	184
ANKRD28_32204	ANKRD28	270	126	269	131
ANKRD28_32205	ANKRD28	213	200	52	179
ANKRD28_32206	ANKRD28	176	217	198	280
ANKRD30A_55727	ANKRD30A	208	397	297	272
ANKRD30A_55728	ANKRD30A	360	408	366	549
ANKRD30A_55729	ANKRD30A	616	1093	715	761
ANKRD30A_55730	ANKRD30A	422	372	317	223
ANKRD30B_70333	ANKRD30B	869	1492	1122	1053
ANKRD30B_70334	ANKRD30B	899	864	430	605
ANKRD30B_70335	ANKRD30B	608	1010	519	741
ANKRD30B_70336	ANKRD30B	646	374	505	756
ANKRD32_53219	ANKRD32	203	415	128	145
ANKRD32_53220	ANKRD32	163	236	103	209
ANKRD32_53221	ANKRD32	332	329	199	375
ANKRD32_53222	ANKRD32	187	186	154	163
ANKRD33_69321	ANKRD33	755	942	658	884
ANKRD33_69322	ANKRD33	578	614	843	581
ANKRD33_69323	ANKRD33	218	404	336	272
ANKRD33_69324	ANKRD33	390	294	343	670
ANKRD33B_74218	ANKRD33B	277	246	311	500
ANKRD33B_74219	ANKRD33B	58	73	45	83
ANKRD33B_74220	ANKRD33B	511	319	299	342
ANKRD33B_74221	ANKRD33B	422	333	260	368
ANKRD34B_69093	ANKRD34B	347	590	405	269
ANKRD34B_69094	ANKRD34B	260	87	84	120
ANKRD34B_69095	ANKRD34B	382	271	353	198
ANKRD34B_69096	ANKRD34B	488	445	392	230
ANKRD35_62061	ANKRD35	570	785	1282	657
ANKRD35_62062	ANKRD35	114	105	140	76
ANKRD35_62063	ANKRD35	211	214	159	432
ANKRD35_62064	ANKRD35	334	425	210	428
ANKRD36_70449	ANKRD36	267	162	199	156
ANKRD36_70450	ANKRD36	259	233	545	247
ANKRD36_70451	ANKRD36	388	374	181	227
ANKRD36_70452	ANKRD36	258	249	130	268
ANKRD39_38215	ANKRD39	314	382	481	522
ANKRD39_38216	ANKRD39	251	263	256	193
ANKRD39_38217	ANKRD39	213	285	102	157
ANKRD39_38218	ANKRD39	170	139	177	113
ANKRD42_68785	ANKRD42	699	744	759	975
ANKRD42_68786	ANKRD42	880	1420	1100	1076
ANKRD42_68787	ANKRD42	674	670	884	648
ANKRD42_68788	ANKRD42	8	0	0	0
ANKRD44_55873	ANKRD44	294	410	287	401
ANKRD44_55874	ANKRD44	195	132	338	142
ANKRD44_55875	ANKRD44	315	479	429	307
ANKRD44_55876	ANKRD44	148	153	79	175
ANKRD50_45223	ANKRD50	382	576	547	216
ANKRD50_45224	ANKRD50	320	323	206	246
ANKRD50_45225	ANKRD50	499	782	555	792
ANKRD50_45226	ANKRD50	383	359	279	388
ANKRD52_67329	ANKRD52	360	144	597	495
ANKRD52_67330	ANKRD52	295	439	448	267
ANKRD52_67331	ANKRD52	133	173	125	150
ANKRD52_67332	ANKRD52	183	225	420	300
ANKRD53_50551	ANKRD53	216	313	222	251
ANKRD53_50552	ANKRD53	266	371	299	319
ANKRD53_50553	ANKRD53	97	135	240	287
ANKRD53_50554	ANKRD53	339	257	280	431
ANKRD54_59669	ANKRD54	253	194	348	311
ANKRD54_59670	ANKRD54	340	372	364	445
ANKRD54_59671	ANKRD54	330	644	360	296
ANKRD54_59672	ANKRD54	530	370	612	530
ANKRD55_49743	ANKRD55	393	371	292	335
ANKRD55_49744	ANKRD55	290	476	323	474
ANKRD55_49745	ANKRD55	212	111	330	209
ANKRD55_49746	ANKRD55	291	310	775	386
ANKRD65_73201	ANKRD65	184	207	497	146
ANKRD65_73202	ANKRD65	61	66	24	55
ANKRD65_73203	ANKRD65	308	127	465	632
ANKRD65_73204	ANKRD65	155	71	160	138
ANKRD7_44227	ANKRD7	296	474	289	235
ANKRD7_44228	ANKRD7	424	425	459	327
ANKRD7_44229	ANKRD7	215	286	320	183
ANKRD7_44230	ANKRD7	372	317	292	457
ANKRD9_58465	ANKRD9	782	1295	1093	971
ANKRD9_58466	ANKRD9	565	566	753	613
ANKRD9_58467	ANKRD9	428	414	336	466
ANKRD9_58468	ANKRD9	574	481	388	451
ANKS3_58721	ANKS3	390	599	598	300
ANKS3_58722	ANKS3	277	166	121	285
ANKS3_58723	ANKS3	214	272	526	314
ANKS3_58724	ANKS3	361	180	357	409
ANKZF1_41687	ANKZF1	144	243	179	156
ANKZF1_41688	ANKZF1	672	585	711	746
ANKZF1_41689	ANKZF1	505	632	540	754
ANKZF1_41690	ANKZF1	570	485	733	707
ANLN_39939	ANLN	610	377	157	303
ANLN_39940	ANLN	626	727	963	559
ANLN_39941	ANLN	115	1	14	70
ANLN_39942	ANLN	215	173	251	194
ANO5_65133	ANO5	1230	1307	1258	1047
ANO5_65134	ANO5	1019	1426	1274	1384
ANO5_65135	ANO5	711	657	1029	1069
ANO5_65136	ANO5	462	694	516	553
ANO8_46327	ANO8	340	108	346	139
ANO8_46328	ANO8	133	190	133	49
ANO8_46329	ANO8	330	293	330	235
ANO8_46330	ANO8	222	409	669	228
ANTXR1_53039	ANTXR1	321	408	164	231
ANTXR1_53040	ANTXR1	288	339	511	409
ANTXR1_53041	ANTXR1	394	521	507	682
ANTXR1_53042	ANTXR1	267	326	132	74
ANXA1_821	ANXA1	428	970	479	485
ANXA1_822	ANXA1	225	405	322	268
ANXA1_823	ANXA1	420	529	632	272
ANXA1_824	ANXA1	193	233	342	248
ANXA11_849	ANXA11	429	539	780	413
ANXA11_850	ANXA11	534	714	661	467
ANXA11_851	ANXA11	163	419	160	183
ANXA11_852	ANXA11	375	671	467	482
ANXA2_825	ANXA2	535	352	452	498
ANXA2_826	ANXA2	521	912	604	751
ANXA2_827	ANXA2	241	544	432	313
ANXA2_828	ANXA2	369	454	900	408
ANXA4_833	ANXA4	778	640	806	1386
ANXA4_834	ANXA4	496	672	522	659
ANXA4_835	ANXA4	602	493	374	502
ANXA4_836	ANXA4	390	350	442	371
ANXA5_837	ANXA5	527	533	660	539
ANXA5_838	ANXA5	165	194	301	130
ANXA5_839	ANXA5	758	1122	990	499
ANXA5_840	ANXA5	691	1422	1257	896
ANXA7_845	ANXA7	332	410	431	567
ANXA7_846	ANXA7	676	663	446	464
ANXA7_847	ANXA7	289	422	444	388
ANXA7_848	ANXA7	391	761	570	324
ANXA8L1_74570	ANXA8L1	167	320	121	51
ANXA8L1_74571	ANXA8L1	252	180	137	365
ANXA8L1_74572	ANXA8L1	260	424	223	184
ANXA8L1_74573	ANXA8L1	247	243	430	405
ANXA9_21877	ANXA9	252	282	460	422
ANXA9_21878	ANXA9	124	129	131	93
ANXA9_21879	ANXA9	144	181	335	110
ANXA9_21880	ANXA9	645	455	636	745
AOAH_857	AOAH	600	435	595	697
AOAH_858	AOAH	194	200	140	126
AOAH_859	AOAH	275	461	529	295
AOAH_860	AOAH	506	901	1052	523
AOC2_861	AOC2	510	543	477	576
AOC2_862	AOC2	570	467	630	614
AOC2_863	AOC2	747	686	1021	984
AOC2_864	AOC2	444	446	208	260
AOX1_865	AOX1	226	163	77	201
AOX1_866	AOX1	108	50	357	224
AOX1_867	AOX1	366	233	321	201
AOX1_868	AOX1	192	180	168	209
AP1AR_42511	AP1AR	872	707	611	758
AP1AR_42512	AP1AR	187	306	445	332
AP1AR_42513	AP1AR	789	1150	1052	872
AP1AR_42514	AP1AR	532	866	728	877
AP2A2_453	AP2A2	232	466	402	177
AP2A2_454	AP2A2	171	299	300	220
AP2A2_455	AP2A2	216	249	284	329
AP2A2_456	AP2A2	285	556	417	373
AP2B1_461	AP2B1	414	578	395	268
AP2B1_462	AP2B1	244	171	367	242
AP2B1_463	AP2B1	17	22	29	0
AP2B1_464	AP2B1	396	468	416	420
AP2S1_3325	AP2S1	1091	207	174	288
AP2S1_3326	AP2S1	824	206	243	346
AP2S1_3327	AP2S1	641	25	107	52
AP2S1_3328	AP2S1	628	50	69	45
AP3B1_22277	AP3B1	552	234	317	389
AP3B1_22278	AP3B1	323	421	263	193
AP3B1_22279	AP3B1	138	86	98	82
AP3B1_22280	AP3B1	191	30	4	45
AP3D1_23477	AP3D1	458	273	359	415
AP3D1_23478	AP3D1	689	445	589	232
AP3D1_23479	AP3D1	558	560	454	313
AP3D1_23480	AP3D1	580	564	626	465
AP3M1_35351	AP3M1	429	264	194	475
AP3M1_35352	AP3M1	196	120	193	138
AP3M1_35353	AP3M1	431	322	138	151
AP3M1_35354	AP3M1	428	379	139	160
AP3S1_3329	AP3S1	153	302	128	208
AP3S1_3330	AP3S1	356	398	288	349
AP3S1_3331	AP3S1	338	436	296	317
AP3S1_3332	AP3S1	286	355	181	262
AP3S2_27473	AP3S2	259	286	455	323
AP3S2_27474	AP3S2	141	175	368	204
AP3S2_27475	AP3S2	278	235	147	196
AP3S2_27476	AP3S2	201	184	330	123
AP4M1_24101	AP4M1	401	528	393	621
AP4M1_24102	AP4M1	138	114	92	108
AP4M1_24103	AP4M1	275	244	433	537
AP4M1_24104	AP4M1	211	412	472	316
APAF1_869	APAF1	544	847	393	636
APAF1_870	APAF1	441	549	557	439
APAF1_871	APAF1	617	928	783	849
APAF1_872	APAF1	459	594	484	456
APBA2_885	APBA2	259	466	658	349
APBA2_886	APBA2	190	323	403	315
APBA2_887	APBA2	313	353	415	267
APBA2_888	APBA2	244	336	414	321
APBA3_25173	APBA3	299	443	274	234
APBA3_25174	APBA3	262	274	527	215
APBA3_25175	APBA3	321	424	261	343
APBA3_25176	APBA3	186	153	186	131
APBB1_889	APBB1	549	743	428	762
APBB1_890	APBB1	334	352	253	198
APBB1_891	APBB1	167	76	87	305
APBB1_892	APBB1	258	340	301	452
APBB2_893	APBB2	227	288	388	350
APBB2_894	APBB2	320	407	314	223
APBB2_895	APBB2	201	50	175	185
APBB2_896	APBB2	388	532	530	603
APC_897	APC	667	53	45	174
APC_898	APC	367	136	79	150
APC_899	APC	615	483	700	486
APC_900	APC	303	221	278	94
APEH_909	APEH	590	507	452	624
APEH_910	APEH	739	1217	1052	922
APEH_911	APEH	608	995	640	716
APEH_912	APEH	505	504	876	527
APEX2_35979	APEX2	952	1236	1364	1067
APEX2_35980	APEX2	732	845	1247	1325
APEX2_35981	APEX2	743	617	972	1019
APEX2_35982	APEX2	430	387	545	560
APH1A_37827	APH1A	473	287	130	203
APH1A_37828	APH1A	179	254	217	55
APH1A_37829	APH1A	253	338	161	60
APH1A_37830	APH1A	219	65	134	66
APIP_37703	APIP	713	974	745	626
APIP_37704	APIP	225	136	163	160
APIP_37705	APIP	138	196	145	218
APIP_37706	APIP	200	92	100	142
APLP1_933	APLP1	217	211	111	109
APLP1_934	APLP1	521	619	831	579
APLP1_935	APLP1	593	620	1537	1054
APLP1_936	APLP1	493	394	538	415
APMAP_45091	APMAP	320	732	496	371
APMAP_45092	APMAP	716	968	808	664
APMAP_45093	APMAP	357	582	464	395
APMAP_45094	APMAP	737	745	638	711
APOA1BP_59485	APOA1BP	341	551	419	489
APOA1BP_59486	APOA1BP	558	153	249	321
APOA1BP_59487	APOA1BP	466	607	555	381
APOA1BP_59488	APOA1BP	496	579	802	346
APOA4_949	APOA4	638	287	513	460
APOA4_950	APOA4	772	901	1003	941
APOA4_951	APOA4	473	530	378	518
APOA4_952	APOA4	772	894	889	804
APOA5_57793	APOA5	552	746	546	644
APOA5_57794	APOA5	317	496	404	314
APOA5_57795	APOA5	340	251	250	313
APOA5_57796	APOA5	260	212	371	294
APOBEC3A_64693	APOBEC3A	299	444	279	249
APOBEC3A_64694	APOBEC3A	231	432	314	304
APOBEC3A_64695	APOBEC3A	156	214	215	156
APOBEC3A_64696	APOBEC3A	370	586	359	428
APOBEC3C_36107	APOBEC3C	441	443	348	642
APOBEC3C_36108	APOBEC3C	782	978	835	812
APOBEC3C_36109	APOBEC3C	802	543	578	949
APOBEC3C_36110	APOBEC3C	301	427	188	394
APOBEC3D_60833	APOBEC3D	76	105	162	27
APOBEC3D_60834	APOBEC3D	191	254	130	196
APOBEC3D_60835	APOBEC3D	119	141	40	93
APOBEC3D_60836	APOBEC3D	373	666	663	377
APOBEC3H_63789	APOBEC3H	583	810	780	786
APOBEC3H_63790	APOBEC3H	630	617	559	917
APOBEC3H_63791	APOBEC3H	389	498	339	323
APOBEC3H_63792	APOBEC3H	251	280	326	267
APOBR_43723	APOBR	828	1370	781	612
APOBR_43724	APOBR	321	663	1013	532
APOBR_43725	APOBR	384	543	595	415
APOBR_43726	APOBR	393	634	463	756
APOC1_961	APOC1	696	597	718	516
APOC1_962	APOC1	399	397	148	213
APOC1_963	APOC1	336	164	190	190
APOC1_964	APOC1	431	536	573	763
APOC3_973	APOC3	834	1172	1305	1109
APOC3_974	APOC3	734	985	876	908
APOC3_975	APOC3	1058	1346	1058	813
APOC3_976	APOC3	951	1040	995	735
APOC4_977	APOC4	335	262	246	120
APOC4_978	APOC4	543	627	591	389
APOC4_979	APOC4	532	746	1214	1027
APOC4_980	APOC4	352	169	518	216
APOD_981	APOD	514	733	476	518
APOD_982	APOD	274	279	320	562
APOD_983	APOD	209	303	130	228
APOD_984	APOD	138	19	79	218
APOE_985	APOE	379	236	746	416
APOE_986	APOE	216	155	295	78
APOE_987	APOE	319	515	233	509
APOE_988	APOE	250	224	434	342
APOH_989	APOH	215	299	333	518
APOH_990	APOH	896	632	789	902
APOH_991	APOH	213	316	158	225
APOH_992	APOH	300	433	405	327
APOL2_33571	APOL2	250	461	221	341
APOL2_33572	APOL2	220	396	312	336
APOL2_33573	APOL2	171	132	126	195
APOL2_33574	APOL2	187	284	247	272
APOL3_51419	APOL3	616	803	499	748
APOL3_51420	APOL3	700	616	489	935
APOL3_51421	APOL3	836	904	1369	777
APOL3_51422	APOL3	760	441	952	438
APOL6_51407	APOL6	367	485	560	376
APOL6_51408	APOL6	233	224	497	307
APOL6_51409	APOL6	197	217	160	269
APOL6_51410	APOL6	266	292	208	231
APOLD1_51731	APOLD1	335	359	365	261
APOLD1_51732	APOLD1	785	1225	1110	1120
APOLD1_51733	APOLD1	89	130	61	95
APOLD1_51734	APOLD1	160	324	475	273
APOOL_60689	APOOL	256	351	284	189
APOOL_60690	APOOL	453	433	539	530
APOOL_60691	APOOL	283	346	166	273
APOOL_60692	APOOL	461	597	473	312
APPL1_34487	APPL1	596	502	582	485
APPL1_34488	APPL1	696	560	539	374
APPL1_34489	APPL1	720	527	593	692
APPL1_34490	APPL1	508	742	495	481
APPL2_41895	APPL2	353	185	466	309
APPL2_41896	APPL2	512	762	537	604
APPL2_41897	APPL2	201	235	422	104
APPL2_41898	APPL2	40	43	44	45
APRT_997	APRT	565	304	542	493
APRT_998	APRT	571	543	395	803
APRT_999	APRT	762	861	990	742
APRT_1000	APRT	704	861	997	581
APTX_40727	APTX	250	270	305	191
APTX_40728	APTX	1032	669	574	425
APTX_40729	APTX	494	997	915	546
APTX_40730	APTX	682	678	605	898
AQP1_1017	AQP1	441	463	438	767
AQP1_1018	AQP1	262	407	223	170
AQP1_1019	AQP1	91	76	133	95
AQP1_1020	AQP1	276	415	203	95
AQP10_55191	AQP10	349	277	482	506
AQP10_55192	AQP10	192	304	332	211
AQP10_55193	AQP10	318	347	492	269
AQP10_55194	AQP10	355	393	465	435
AQP12B_74314	AQP12B	371	336	534	663
AQP12B_74315	AQP12B	290	635	521	484
AQP12B_74316	AQP12B	396	423	346	387
AQP12B_74317	AQP12B	607	1190	1158	725
AQP2_1021	AQP2	161	249	335	298
AQP2_1022	AQP2	240	267	222	309
AQP2_1023	AQP2	495	1154	760	494
AQP2_1024	AQP2	10	30	93	0
AQP4_1029	AQP4	418	514	311	255
AQP4_1030	AQP4	235	419	504	401
AQP4_1031	AQP4	205	375	373	294
AQP4_1032	AQP4	498	308	830	545
AQP6_1037	AQP6	173	200	200	229
AQP6_1038	AQP6	399	542	1157	370
AQP6_1039	AQP6	515	467	642	479
AQP6_1040	AQP6	153	178	253	137
AQP7_1041	AQP7	542	208	195	525
AQP7_1042	AQP7	570	847	829	542
AQP7_1043	AQP7	341	471	773	532
AQP7_1044	AQP7	382	82	70	10
AQP8_965	AQP8	617	982	1212	1143
AQP8_966	AQP8	482	603	652	504
AQP8_967	AQP8	511	647	670	488
AQP8_968	AQP8	660	705	584	874
ARAF_1057	ARAF	216	239	247	297
ARAF_1058	ARAF	248	364	369	282
ARAF_1059	ARAF	123	120	81	70
ARAF_1060	ARAF	254	190	202	167
ARAP2_57861	ARAP2	230	279	138	133
ARAP2_57862	ARAP2	294	564	325	308
ARAP2_57863	ARAP2	246	341	278	444
ARAP2_57864	ARAP2	407	513	522	513
ARC_32183	ARC	765	660	842	766
ARC_32184	ARC	824	1120	1358	581
ARC_32185	ARC	1106	1293	1518	700
ARC_32186	ARC	759	1201	1052	1335
AREG_1069	AREG	195	260	332	239
AREG_1070	AREG	576	650	596	603
AREG_1071	AREG	211	389	217	204
AREG_1072	AREG	197	137	280	205
AREL1_26253	AREL1	330	195	649	384
AREL1_26254	AREL1	536	278	622	552
AREL1_26255	AREL1	246	271	144	186
AREL1_26256	AREL1	325	367	387	459
ARF3_1077	ARF3	1026	1626	1594	808
ARF3_1078	ARF3	302	605	332	339
ARF3_1079	ARF3	504	272	653	537
ARF3_1080	ARF3	463	435	750	671
ARF4_1081	ARF4	317	357	346	369
ARF4_1082	ARF4	230	240	138	415
ARF4_1083	ARF4	258	307	257	174
ARF4_1084	ARF4	164	127	174	135
ARF5_1089	ARF5	351	364	414	260
ARF5_1090	ARF5	505	548	749	668
ARF5_1091	ARF5	147	168	227	393
ARF5_1092	ARF5	150	119	19	72
ARFGAP1_43199	ARFGAP1	334	448	312	422
ARFGAP1_43200	ARFGAP1	475	599	454	343
ARFGAP1_43201	ARFGAP1	45	45	121	53
ARFGAP1_43202	ARFGAP1	501	694	906	614
ARFGAP2_53547	ARFGAP2	664	1005	1060	1074
ARFGAP2_53548	ARFGAP2	616	973	798	922
ARFGAP2_53549	ARFGAP2	265	398	452	379
ARFGAP2_53550	ARFGAP2	341	643	577	266
ARFGEF2_28505	ARFGEF2	827	969	624	1007
ARFGEF2_28506	ARFGEF2	387	422	460	352
ARFGEF2_28507	ARFGEF2	5	0	1	0
ARFGEF2_28508	ARFGEF2	499	605	360	521
ARFIP2_33411	ARFIP2	328	477	553	362
ARFIP2_33412	ARFIP2	276	310	627	231
ARFIP2_33413	ARFIP2	190	218	222	297
ARFIP2_33414	ARFIP2	400	812	696	509
ARG1_1097	ARG1	244	303	539	180
ARG1_1098	ARG1	527	466	694	477
ARG1_1099	ARG1	155	288	77	213
ARG1_1100	ARG1	221	361	216	347
ARG2_1101	ARG2	0	0	0	0
ARG2_1102	ARG2	444	557	593	487
ARG2_1103	ARG2	351	388	375	299
ARG2_1104	ARG2	375	408	577	400
ARGLU1_41511	ARGLU1	206	6	7	60
ARGLU1_41512	ARGLU1	280	192	63	83
ARGLU1_41513	ARGLU1	124	80	58	3
ARGLU1_41514	ARGLU1	162	94	51	56
ARHGAP10_49539	ARHGAP10	729	926	1344	961
ARHGAP10_49540	ARHGAP10	267	233	312	226
ARHGAP10_49541	ARHGAP10	378	561	636	514
ARHGAP10_49542	ARHGAP10	161	191	178	161
ARHGAP12_56717	ARHGAP12	218	347	354	203
ARHGAP12_56718	ARHGAP12	225	386	440	279
ARHGAP12_56719	ARHGAP12	229	376	131	258
ARHGAP12_56720	ARHGAP12	291	539	616	549
ARHGAP15_43547	ARHGAP15	468	484	752	543
ARHGAP15_43548	ARHGAP15	597	1089	863	742
ARHGAP15_43549	ARHGAP15	310	461	440	572
ARHGAP15_43550	ARHGAP15	353	422	439	244
ARHGAP20_45871	ARHGAP20	665	756	442	824
ARHGAP20_45872	ARHGAP20	659	923	1327	1104
ARHGAP20_45873	ARHGAP20	749	1111	1548	731
ARHGAP20_45874	ARHGAP20	293	268	295	361
ARHGAP21_45927	ARHGAP21	272	183	157	138
ARHGAP21_45928	ARHGAP21	349	636	280	499
ARHGAP21_45929	ARHGAP21	433	439	659	551
ARHGAP21_45930	ARHGAP21	472	785	654	729
ARHGAP27_64837	ARHGAP27	719	772	595	875
ARHGAP27_64838	ARHGAP27	210	468	400	297
ARHGAP27_64839	ARHGAP27	141	325	135	55
ARHGAP27_64840	ARHGAP27	255	305	330	261
ARHGAP31_45695	ARHGAP31	890	1064	726	967
ARHGAP31_45696	ARHGAP31	590	1371	974	980
ARHGAP31_45697	ARHGAP31	487	709	829	704
ARHGAP31_45698	ARHGAP31	210	279	43	208
ARHGAP32_25817	ARHGAP32	333	418	341	320
ARHGAP32_25818	ARHGAP32	330	388	224	363
ARHGAP32_25819	ARHGAP32	241	459	735	198
ARHGAP32_25820	ARHGAP32	175	170	154	158
ARHGAP44_26405	ARHGAP44	603	845	697	540
ARHGAP44_26406	ARHGAP44	235	233	307	191
ARHGAP44_26407	ARHGAP44	515	802	1041	631
ARHGAP44_26408	ARHGAP44	553	616	522	490
ARHGAP6_1137	ARHGAP6	927	1638	1929	1336
ARHGAP6_1138	ARHGAP6	600	792	729	915
ARHGAP6_1139	ARHGAP6	745	1184	969	811
ARHGAP6_1140	ARHGAP6	587	682	499	608
ARHGAP8_33567	ARHGAP8	580	554	896	385
ARHGAP8_33568	ARHGAP8	355	348	344	610
ARHGAP8_33569	ARHGAP8	201	314	397	324
ARHGAP8_33570	ARHGAP8	206	147	82	239
ARHGAP9_47647	ARHGAP9	213	267	303	118
ARHGAP9_47648	ARHGAP9	590	875	472	696
ARHGAP9_47649	ARHGAP9	181	90	208	249
ARHGAP9_47650	ARHGAP9	200	249	85	103
ARHGDIA_1141	ARHGDIA	1231	811	590	610
ARHGDIA_1142	ARHGDIA	302	265	264	160
ARHGDIA_1143	ARHGDIA	155	174	212	133
ARHGDIA_1144	ARHGDIA	233	120	142	282
ARHGEF10L_41759	ARHGEF10L	844	1054	1265	1136
ARHGEF10L_41760	ARHGEF10L	812	898	1266	797
ARHGEF10L_41761	ARHGEF10L	765	1091	730	1053
ARHGEF10L_41762	ARHGEF10L	459	834	538	489
ARHGEF11_26101	ARHGEF11	366	466	630	291
ARHGEF11_26102	ARHGEF11	366	314	627	339
ARHGEF11_26103	ARHGEF11	591	957	1004	488
ARHGEF11_26104	ARHGEF11	383	342	540	394
ARHGEF12_32587	ARHGEF12	316	239	325	270
ARHGEF12_32588	ARHGEF12	165	134	60	190
ARHGEF12_32589	ARHGEF12	394	365	330	336
ARHGEF12_32590	ARHGEF12	343	528	503	336
ARHGEF16_35831	ARHGEF16	0	0	0	0
ARHGEF16_35832	ARHGEF16	336	259	240	296
ARHGEF16_35833	ARHGEF16	84	29	55	89
ARHGEF16_35834	ARHGEF16	98	237	46	122
ARHGEF3_37307	ARHGEF3	365	372	423	479
ARHGEF3_37308	ARHGEF3	844	693	782	635
ARHGEF3_37309	ARHGEF3	300	204	472	316
ARHGEF3_37310	ARHGEF3	147	202	122	149
ARHGEF33_75556	ARHGEF33	99	66	46	33
ARHGEF33_75557	ARHGEF33	347	356	294	329
ARHGEF33_75558	ARHGEF33	207	140	130	193
ARHGEF33_75559	ARHGEF33	291	391	206	326
ARHGEF35_73297	ARHGEF35	684	401	533	413
ARHGEF35_73298	ARHGEF35	370	138	200	214
ARHGEF35_73299	ARHGEF35	550	637	400	377
ARHGEF35_73300	ARHGEF35	583	244	297	307
ARHGEF37_71361	ARHGEF37	402	403	247	380
ARHGEF37_71362	ARHGEF37	128	17	93	101
ARHGEF37_71363	ARHGEF37	248	304	194	253
ARHGEF37_71364	ARHGEF37	380	726	722	742
ARHGEF39_54431	ARHGEF39	442	217	481	410
ARHGEF39_54432	ARHGEF39	397	586	237	427
ARHGEF39_54433	ARHGEF39	492	717	879	340
ARHGEF39_54434	ARHGEF39	376	346	293	264
ARHGEF4_37303	ARHGEF4	231	298	281	417
ARHGEF4_37304	ARHGEF4	147	198	244	341
ARHGEF4_37305	ARHGEF4	366	351	274	424
ARHGEF4_37306	ARHGEF4	169	340	198	146
ARHGEF40_43079	ARHGEF40	594	846	1075	854
ARHGEF40_43080	ARHGEF40	703	1192	551	811
ARHGEF40_43081	ARHGEF40	432	639	544	513
ARHGEF40_43082	ARHGEF40	599	986	690	485
ARHGEF5_21149	ARHGEF5	1297	740	582	1039
ARHGEF5_21150	ARHGEF5	257	322	265	176
ARHGEF5_21151	ARHGEF5	780	882	969	857
ARHGEF5_21152	ARHGEF5	458	286	296	180
ARHGEF9_32151	ARHGEF9	226	481	228	302
ARHGEF9_32152	ARHGEF9	371	378	505	346
ARHGEF9_32153	ARHGEF9	233	243	214	183
ARHGEF9_32154	ARHGEF9	503	395	330	479
ARID2_64449	ARID2	591	444	393	384
ARID2_64450	ARID2	344	168	90	439
ARID2_64451	ARID2	468	234	336	245
ARID2_64452	ARID2	236	110	89	46
ARID3B_28693	ARID3B	929	735	978	931
ARID3B_28694	ARID3B	648	381	426	289
ARID3B_28695	ARID3B	775	995	798	669
ARID3B_28696	ARID3B	490	611	428	470
ARID4A_15877	ARID4A	332	231	275	450
ARID4A_15878	ARID4A	281	583	444	267
ARID4A_15879	ARID4A	217	307	171	227
ARID4A_15880	ARID4A	210	71	251	129
ARID5A_29359	ARID5A	205	90	241	187
ARID5A_29360	ARID5A	370	323	180	125
ARID5A_29361	ARID5A	424	333	234	339
ARID5A_29362	ARID5A	169	338	230	224
ARL1_1157	ARL1	624	80	89	40
ARL1_1158	ARL1	462	51	41	99
ARL1_1159	ARL1	421	477	801	471
ARL1_1160	ARL1	386	375	433	459
ARL11_57561	ARL11	258	669	188	352
ARL11_57562	ARL11	546	775	741	993
ARL11_57563	ARL11	95	360	157	79
ARL11_57564	ARL11	292	167	366	384
ARL13B_64777	ARL13B	752	505	597	643
ARL13B_64778	ARL13B	858	621	725	1018
ARL13B_64779	ARL13B	519	366	401	622
ARL13B_64780	ARL13B	724	686	621	537
ARL14EPL_73902	ARL14EPL	342	518	635	421
ARL14EPL_73903	ARL14EPL	470	710	697	489
ARL14EPL_73904	ARL14EPL	338	379	427	336
ARL14EPL_73905	ARL14EPL	318	337	424	224
ARL2_1165	ARL2	369	53	142	55
ARL2_1166	ARL2	190	9	58	30
ARL2_1167	ARL2	282	36	3	26
ARL2_1168	ARL2	489	236	378	336
ARL2BP_33199	ARL2BP	273	228	99	432
ARL2BP_33200	ARL2BP	229	128	79	176
ARL2BP_33201	ARL2BP	303	415	306	488
ARL2BP_33202	ARL2BP	338	389	174	260
ARL3_1169	ARL3	274	299	290	493
ARL3_1170	ARL3	367	717	1180	412
ARL3_1171	ARL3	202	461	298	123
ARL3_1172	ARL3	238	242	151	185
ARL4C_27073	ARL4C	139	141	107	95
ARL4C_27074	ARL4C	197	431	159	252
ARL4C_27075	ARL4C	190	188	176	105
ARL4C_27076	ARL4C	305	123	369	354
ARL4D_1085	ARL4D	34	84	7	42
ARL4D_1086	ARL4D	947	1108	1040	679
ARL4D_1087	ARL4D	276	131	88	182
ARL4D_1088	ARL4D	414	521	252	449
ARL5A_34775	ARL5A	514	744	584	570
ARL5A_34776	ARL5A	279	70	114	336
ARL5A_34777	ARL5A	808	587	870	793
ARL5A_34778	ARL5A	261	291	63	212
ARL5C_71849	ARL5C	339	329	193	267
ARL5C_71850	ARL5C	583	456	442	356
ARL5C_71851	ARL5C	397	313	336	348
ARL5C_71852	ARL5C	423	251	286	268
ARL6IP4_38519	ARL6IP4	678	1138	793	791
ARL6IP4_38520	ARL6IP4	457	598	545	419
ARL6IP4_38521	ARL6IP4	332	332	554	603
ARL6IP4_38522	ARL6IP4	365	420	445	248
ARL6IP5_28449	ARL6IP5	1197	1313	1565	1282
ARL6IP5_28450	ARL6IP5	881	1098	1206	1213
ARL6IP5_28451	ARL6IP5	711	1023	763	576
ARL6IP5_28452	ARL6IP5	569	348	361	705
ARL6IP6_62449	ARL6IP6	174	215	78	318
ARL6IP6_62450	ARL6IP6	235	210	409	146
ARL6IP6_62451	ARL6IP6	284	500	222	257
ARL6IP6_62452	ARL6IP6	439	562	263	278
ARL8A_59429	ARL8A	283	326	477	731
ARL8A_59430	ARL8A	291	380	156	473
ARL8A_59431	ARL8A	233	355	546	181
ARL8A_59432	ARL8A	261	213	247	215
ARL8B_41927	ARL8B	176	258	198	179
ARL8B_41928	ARL8B	435	294	671	437
ARL8B_41929	ARL8B	349	269	256	241
ARL8B_41930	ARL8B	262	188	68	204
ARL9_60109	ARL9	352	467	513	309
ARL9_60110	ARL9	258	234	309	227
ARL9_60111	ARL9	183	69	162	139
ARL9_60112	ARL9	576	852	410	626
ARMC1_41747	ARMC1	856	1131	1276	601
ARMC1_41748	ARMC1	859	943	957	1000
ARMC1_41749	ARMC1	554	485	798	751
ARMC1_41750	ARMC1	349	613	552	476
ARMC10_52495	ARMC10	369	345	442	310
ARMC10_52496	ARMC10	435	336	143	531
ARMC10_52497	ARMC10	190	157	28	94
ARMC10_52498	ARMC10	358	335	477	241
ARMC12_65821	ARMC12	525	492	745	745
ARMC12_65822	ARMC12	676	795	1326	840
ARMC12_65823	ARMC12	133	119	162	184
ARMC12_65824	ARMC12	607	492	607	351
ARMC5_49971	ARMC5	258	319	171	261
ARMC5_49972	ARMC5	338	154	255	88
ARMC5_49973	ARMC5	147	169	244	106
ARMC5_49974	ARMC5	470	439	505	384
ARMCX2_26089	ARMCX2	411	426	403	252
ARMCX2_26090	ARMCX2	242	304	432	323
ARMCX2_26091	ARMCX2	261	389	311	164
ARMCX2_26092	ARMCX2	223	297	458	343
ARMCX3_39047	ARMCX3	698	983	986	828
ARMCX3_39048	ARMCX3	426	444	122	305
ARMCX3_39049	ARMCX3	272	572	349	248
ARMCX3_39050	ARMCX3	97	242	63	70
ARMCX4_75392	ARMCX4	334	392	394	540
ARMCX4_75393	ARMCX4	223	158	489	252
ARMCX4_75394	ARMCX4	207	364	197	519
ARMCX4_75395	ARMCX4	101	221	69	108
ARNTL_1177	ARNTL	540	544	594	778
ARNTL_1178	ARNTL	602	639	540	774
ARNTL_1179	ARNTL	358	490	442	333
ARNTL_1180	ARNTL	398	537	604	357
ARPC1A_28457	ARPC1A	256	422	359	286
ARPC1A_28458	ARPC1A	220	310	308	148
ARPC1A_28459	ARPC1A	287	162	253	255
ARPC1A_28460	ARPC1A	242	177	151	176
ARPC2_27033	ARPC2	805	350	525	180
ARPC2_27034	ARPC2	491	272	201	222
ARPC2_27035	ARPC2	814	807	924	746
ARPC2_27036	ARPC2	785	857	399	469
ARPC3_26981	ARPC3	464	113	120	175
ARPC3_26982	ARPC3	356	116	91	79
ARPC3_26983	ARPC3	273	270	285	298
ARPC3_26984	ARPC3	415	235	38	154
ARPC4_26977	ARPC4	436	310	166	173
ARPC4_26978	ARPC4	599	186	246	136
ARPC4_26979	ARPC4	582	85	67	138
ARPC4_26980	ARPC4	338	50	4	112
ARPC5L_52003	ARPC5L	253	152	146	144
ARPC5L_52004	ARPC5L	191	307	249	319
ARPC5L_52005	ARPC5L	303	299	394	284
[truncated: 33,793 more rows]

## Sheet: Whitehead_conv_8948
gRNA	Gene	Plasmid	Rep1	Rep2	Rep3
sgA1CF_1	A1CF	234	208	298	210
sgA1CF_2	A1CF	563	511	573	467
sgA1CF_3	A1CF	271	525	151	384
sgA1CF_4	A1CF	631	852	923	1095
sgA1CF_5	A1CF	198	430	374	434
sgA1CF_6	A1CF	164	228	123	188
sgA1CF_7	A1CF	293	230	214	229
sgA1CF_8	A1CF	607	873	611	839
sgA1CF_9	A1CF	183	121	266	114
sgA1CF_10	A1CF	1211	744	929	607
sgA2ML1_1	A2ML1	504	671	644	583
sgA2ML1_2	A2ML1	682	699	739	584
sgA2ML1_3	A2ML1	447	519	329	1042
sgA2ML1_4	A2ML1	240	4	123	0
sgA2ML1_5	A2ML1	249	164	115	73
sgA2ML1_6	A2ML1	358	722	493	299
sgA2ML1_7	A2ML1	338	339	444	471
sgA2ML1_8	A2ML1	311	315	284	175
sgA2ML1_9	A2ML1	786	782	780	467
sgA2ML1_10	A2ML1	379	372	341	586
sgA4GALT_1	A4GALT	596	115	180	160
sgA4GALT_2	A4GALT	309	326	367	504
sgA4GALT_3	A4GALT	653	639	1063	737
sgA4GALT_4	A4GALT	144	159	262	48
sgA4GALT_5	A4GALT	1270	628	821	545
sgA4GALT_6	A4GALT	389	127	158	149
sgA4GALT_7	A4GALT	1011	1231	1281	1569
sgA4GALT_8	A4GALT	280	241	126	256
sgA4GALT_9	A4GALT	623	308	352	295
sgA4GALT_10	A4GALT	1758	1811	2386	1895
sgA4GNT_1	A4GNT	312	298	164	180
sgA4GNT_2	A4GNT	525	382	374	498
sgA4GNT_3	A4GNT	220	263	157	351
sgA4GNT_4	A4GNT	366	249	276	290
sgA4GNT_5	A4GNT	254	303	315	384
sgA4GNT_6	A4GNT	265	258	93	207
sgA4GNT_7	A4GNT	1028	729	963	848
sgA4GNT_8	A4GNT	354	716	562	303
sgA4GNT_9	A4GNT	580	638	383	583
sgA4GNT_10	A4GNT	300	411	398	697
sgAAAS_1	AAAS	250	320	361	298
sgAAAS_2	AAAS	563	471	496	503
sgAAAS_3	AAAS	590	506	561	507
sgAAAS_4	AAAS	639	609	437	372
sgAAAS_5	AAAS	671	450	264	301
sgAAAS_6	AAAS	479	483	704	241
sgAAAS_7	AAAS	322	539	559	312
sgAAAS_8	AAAS	912	468	286	398
sgAAAS_9	AAAS	522	685	625	465
sgAAAS_10	AAAS	262	7	22	183
sgAACS_1	AACS	799	676	864	663
sgAACS_2	AACS	143	135	50	163
sgAACS_3	AACS	282	318	216	202
sgAACS_4	AACS	420	730	512	376
sgAACS_5	AACS	577	401	618	340
sgAACS_6	AACS	456	345	624	340
sgAACS_7	AACS	638	737	453	685
sgAACS_8	AACS	435	524	450	500
sgAACS_9	AACS	566	737	689	1084
sgAACS_10	AACS	324	601	427	416
sgAADAC_1	AADAC	548	510	463	495
sgAADAC_2	AADAC	491	355	504	551
sgAADAC_3	AADAC	785	1189	854	633
sgAADAC_4	AADAC	320	361	303	376
sgAADAC_5	AADAC	296	295	278	231
sgAADAC_6	AADAC	243	83	212	145
sgAADAC_7	AADAC	300	383	297	289
sgAADAC_8	AADAC	602	635	639	586
sgAADAC_9	AADAC	400	402	398	348
sgAADAC_10	AADAC	308	243	469	494
sgAADACL3_1	AADACL3	242	183	349	159
sgAADACL3_2	AADACL3	359	490	370	389
sgAADACL3_3	AADACL3	364	676	544	767
sgAADACL3_4	AADACL3	419	274	149	268
sgAADACL3_5	AADACL3	323	190	702	408
sgAADACL3_6	AADACL3	461	491	372	204
sgAADACL3_7	AADACL3	741	945	726	1107
sgAADACL3_8	AADACL3	440	519	804	765
sgAADACL3_9	AADACL3	396	509	467	313
sgAADACL3_10	AADACL3	386	393	362	559
sgAAMDC_1	AAMDC	284	350	560	351
sgAAMDC_2	AAMDC	419	349	146	309
sgAAMDC_3	AAMDC	582	1067	723	580
sgAAMDC_4	AAMDC	251	317	403	380
sgAAMDC_5	AAMDC	442	430	494	466
sgAAMDC_6	AAMDC	701	657	720	665
sgAAMDC_7	AAMDC	274	247	214	338
sgAAMDC_8	AAMDC	240	340	160	211
sgAAMDC_9	AAMDC	273	141	296	266
sgAAMDC_10	AAMDC	461	455	446	659
sgAAMP_1	AAMP	936	80	292	110
sgAAMP_2	AAMP	230	61	21	14
sgAAMP_3	AAMP	124	41	137	172
sgAAMP_4	AAMP	369	229	228	157
sgAAMP_5	AAMP	339	5	6	0
sgAAMP_6	AAMP	328	45	8	44
sgAAMP_7	AAMP	282	24	16	63
sgAAMP_8	AAMP	770	160	80	86
sgAAMP_9	AAMP	842	39	104	53
sgAAMP_10	AAMP	482	64	108	128
sgAANAT_1	AANAT	754	445	827	915
sgAANAT_2	AANAT	287	76	136	172
sgAANAT_3	AANAT	350	435	454	219
sgAANAT_4	AANAT	712	655	609	491
sgAANAT_5	AANAT	553	586	577	404
sgAANAT_6	AANAT	231	203	292	119
sgAANAT_7	AANAT	724	755	373	778
sgAANAT_8	AANAT	677	834	445	590
sgAANAT_9	AANAT	299	359	404	308
sgAANAT_10	AANAT	793	970	994	758
sgAAR2_1	AAR2	101	38	74	103
sgAAR2_2	AAR2	348	508	232	426
sgAAR2_3	AAR2	702	924	1061	864
sgAAR2_4	AAR2	401	603	604	450
sgAAR2_5	AAR2	317	469	489	411
sgAAR2_6	AAR2	333	700	116	370
sgAAR2_7	AAR2	577	766	531	917
sgAAR2_8	AAR2	339	478	404	530
sgAAR2_9	AAR2	1248	1189	1232	1609
sgAAR2_10	AAR2	597	958	548	661
sgAASDHPPT_1	AASDHPPT	509	273	363	456
sgAASDHPPT_2	AASDHPPT	629	445	443	452
sgAASDHPPT_3	AASDHPPT	320	203	115	282
sgAASDHPPT_4	AASDHPPT	289	202	234	213
sgAASDHPPT_5	AASDHPPT	442	278	340	231
sgAASDHPPT_6	AASDHPPT	719	535	723	360
sgAASDHPPT_7	AASDHPPT	248	275	375	224
sgAASDHPPT_8	AASDHPPT	357	560	358	574
sgAASDHPPT_9	AASDHPPT	1318	1602	1252	1465
sgAASDHPPT_10	AASDHPPT	376	310	220	356
sgAATK_1	AATK	719	829	843	600
sgAATK_2	AATK	297	355	344	310
sgAATK_3	AATK	643	603	793	896
sgAATK_4	AATK	964	1137	894	906
sgAATK_5	AATK	261	252	297	386
sgAATK_6	AATK	409	449	340	187
sgAATK_7	AATK	332	29	64	174
sgAATK_8	AATK	539	416	410	471
sgAATK_9	AATK	223	203	163	163
sgAATK_10	AATK	436	763	362	518
sgABCA10_1	ABCA10	103	61	230	136
sgABCA10_2	ABCA10	453	483	215	386
sgABCA10_3	ABCA10	223	402	299	364
sgABCA10_4	ABCA10	381	537	304	639
sgABCA10_5	ABCA10	509	557	310	483
sgABCA10_6	ABCA10	428	467	675	526
sgABCA10_7	ABCA10	713	984	1087	731
sgABCA10_8	ABCA10	177	221	220	190
sgABCA10_9	ABCA10	188	173	390	69
sgABCA10_10	ABCA10	632	484	616	673
sgABCA5_1	ABCA5	295	284	226	274
sgABCA5_2	ABCA5	230	225	219	240
sgABCA5_3	ABCA5	226	200	169	260
sgABCA5_4	ABCA5	158	258	58	244
sgABCA5_5	ABCA5	151	251	113	123
sgABCA5_6	ABCA5	454	193	224	547
sgABCA5_7	ABCA5	352	318	406	359
sgABCA5_8	ABCA5	306	527	406	423
sgABCA5_9	ABCA5	605	831	911	771
sgABCA5_10	ABCA5	524	636	776	1133
sgABCB5_1	ABCB5	185	246	332	139
sgABCB5_2	ABCB5	191	48	117	40
sgABCB5_3	ABCB5	444	307	495	499
sgABCB5_4	ABCB5	179	139	311	190
sgABCB5_5	ABCB5	693	1151	480	745
sgABCB5_6	ABCB5	723	472	438	548
sgABCB5_7	ABCB5	208	213	374	364
sgABCB5_8	ABCB5	202	176	737	437
sgABCB5_9	ABCB5	643	674	772	543
sgABCB5_10	ABCB5	517	627	454	678
sgABCB6_1	ABCB6	689	605	457	280
sgABCB6_2	ABCB6	625	547	452	654
sgABCB6_3	ABCB6	709	1073	615	1212
sgABCB6_4	ABCB6	1239	1606	1753	1344
sgABCB6_5	ABCB6	230	493	302	165
sgABCB6_6	ABCB6	187	298	89	122
sgABCB6_7	ABCB6	245	202	227	242
sgABCB6_8	ABCB6	384	272	422	489
sgABCB6_9	ABCB6	284	354	268	277
sgABCB6_10	ABCB6	206	321	321	397
sgABCB8_1	ABCB8	342	258	393	450
sgABCB8_2	ABCB8	740	715	580	725
sgABCB8_3	ABCB8	180	409	189	127
sgABCB8_4	ABCB8	609	502	594	553
sgABCB8_5	ABCB8	846	869	770	611
sgABCB8_6	ABCB8	445	361	299	193
sgABCB8_7	ABCB8	494	340	326	142
sgABCB8_8	ABCB8	592	400	378	331
sgABCB8_9	ABCB8	704	556	638	504
sgABCB8_10	ABCB8	771	856	808	868
sgABCC10_1	ABCC10	577	898	546	852
sgABCC10_2	ABCC10	436	318	467	344
sgABCC10_3	ABCC10	499	663	393	401
sgABCC10_4	ABCC10	491	708	617	492
sgABCC10_5	ABCC10	1745	2061	2362	2634
sgABCC10_6	ABCC10	373	469	371	470
sgABCC10_7	ABCC10	659	536	754	896
sgABCC10_8	ABCC10	248	248	369	356
sgABCC10_9	ABCC10	353	381	106	270
sgABCC10_10	ABCC10	176	126	138	117
sgABCC11_1	ABCC11	326	552	319	330
sgABCC11_2	ABCC11	383	254	591	440
sgABCC11_3	ABCC11	402	464	466	426
sgABCC11_4	ABCC11	774	657	783	744
sgABCC11_5	ABCC11	542	583	792	564
sgABCC11_6	ABCC11	353	248	138	391
sgABCC11_7	ABCC11	238	214	315	324
sgABCC11_8	ABCC11	454	662	368	530
sgABCC11_9	ABCC11	241	189	155	186
sgABCC11_10	ABCC11	266	86	325	329
sgABCC12_1	ABCC12	444	538	404	467
sgABCC12_2	ABCC12	720	532	754	894
sgABCC12_3	ABCC12	478	605	820	598
sgABCC12_4	ABCC12	4	0	0	0
sgABCC12_5	ABCC12	313	390	443	312
sgABCC12_6	ABCC12	0	0	0	0
sgABCC12_7	ABCC12	445	616	527	314
sgABCC12_8	ABCC12	376	307	509	519
sgABCC12_9	ABCC12	368	343	386	554
sgABCC12_10	ABCC12	362	565	292	478
sgABCC4_1	ABCC4	366	433	355	556
sgABCC4_2	ABCC4	291	317	286	265
sgABCC4_3	ABCC4	215	228	231	302
sgABCC4_4	ABCC4	551	757	677	1108
sgABCC4_5	ABCC4	341	384	385	374
sgABCC4_6	ABCC4	321	375	381	274
sgABCC4_7	ABCC4	298	675	397	469
sgABCC4_8	ABCC4	666	730	848	757
sgABCC4_9	ABCC4	1750	1905	2310	2040
sgABCC4_10	ABCC4	338	230	267	135
sgABCC5_1	ABCC5	368	736	637	524
sgABCC5_2	ABCC5	269	300	352	354
sgABCC5_3	ABCC5	607	793	770	599
sgABCC5_4	ABCC5	274	250	501	525
sgABCC5_5	ABCC5	285	519	251	252
sgABCC5_6	ABCC5	597	821	1033	866
sgABCC5_7	ABCC5	486	786	471	674
sgABCC5_8	ABCC5	559	556	487	617
sgABCC5_9	ABCC5	576	531	566	368
sgABCC5_10	ABCC5	682	652	587	663
sgABCC9_1	ABCC9	193	44	45	62
sgABCC9_2	ABCC9	452	489	461	481
sgABCC9_3	ABCC9	418	313	626	486
sgABCC9_4	ABCC9	559	588	545	777
sgABCC9_5	ABCC9	361	278	240	302
sgABCC9_6	ABCC9	159	136	202	230
sgABCC9_7	ABCC9	1768	647	878	692
sgABCC9_8	ABCC9	337	252	336	438
sgABCC9_9	ABCC9	423	545	423	435
sgABCC9_10	ABCC9	594	460	449	326
sgABCD1_1	ABCD1	884	652	555	534
sgABCD1_2	ABCD1	424	154	195	151
sgABCD1_3	ABCD1	316	545	417	385
sgABCD1_4	ABCD1	1106	882	939	969
sgABCD1_5	ABCD1	517	504	503	344
sgABCD1_6	ABCD1	273	244	143	133
sgABCD1_7	ABCD1	295	76	195	229
sgABCD1_8	ABCD1	379	41	51	27
sgABCD1_9	ABCD1	463	538	662	406
sgABCD1_10	ABCD1	234	169	108	104
sgABCD2_1	ABCD2	243	104	263	158
sgABCD2_2	ABCD2	112	223	75	194
sgABCD2_3	ABCD2	519	694	569	693
sgABCD2_4	ABCD2	381	545	311	226
sgABCD2_5	ABCD2	297	147	79	68
sgABCD2_6	ABCD2	560	527	553	323
sgABCD2_7	ABCD2	311	218	323	249
sgABCD2_8	ABCD2	337	181	327	216
sgABCD2_9	ABCD2	392	194	454	247
sgABCD2_10	ABCD2	289	614	400	710
sgABCD3_1	ABCD3	235	175	198	264
sgABCD3_2	ABCD3	853	1083	693	690
sgABCD3_3	ABCD3	318	222	312	335
sgABCD3_4	ABCD3	432	236	475	441
sgABCD3_5	ABCD3	811	1149	1494	877
sgABCD3_6	ABCD3	384	310	499	382
sgABCD3_7	ABCD3	153	235	145	266
sgABCD3_8	ABCD3	120	156	116	366
sgABCD3_9	ABCD3	71	28	98	95
sgABCD3_10	ABCD3	464	355	730	445
sgABCD4_1	ABCD4	455	261	294	454
sgABCD4_2	ABCD4	498	277	367	574
sgABCD4_3	ABCD4	1032	100	33	79
sgABCD4_4	ABCD4	250	159	105	162
sgABCD4_5	ABCD4	806	753	1082	995
sgABCD4_6	ABCD4	848	1233	597	849
sgABCD4_7	ABCD4	746	692	545	739
sgABCD4_8	ABCD4	743	791	883	750
sgABCD4_9	ABCD4	327	373	323	433
sgABCD4_10	ABCD4	0	12	7	0
sgABCF1_1	ABCF1	582	99	239	452
sgABCF1_2	ABCF1	620	509	855	806
sgABCF1_3	ABCF1	373	13	1	3
sgABCF1_4	ABCF1	190	78	162	167
sgABCF1_5	ABCF1	343	38	73	18
sgABCF1_6	ABCF1	147	112	120	92
sgABCF1_7	ABCF1	734	599	725	403
sgABCF1_8	ABCF1	207	34	0	1
sgABCF1_9	ABCF1	197	14	36	32
sgABCF1_10	ABCF1	557	18	34	23
sgABCF3_1	ABCF3	724	1135	1056	908
sgABCF3_2	ABCF3	829	1006	984	921
sgABCF3_3	ABCF3	613	589	444	763
sgABCF3_4	ABCF3	280	438	180	214
sgABCF3_5	ABCF3	290	196	194	130
sgABCF3_6	ABCF3	178	205	168	245
sgABCF3_7	ABCF3	556	1350	945	1176
sgABCF3_8	ABCF3	310	311	260	278
sgABCF3_9	ABCF3	467	882	601	621
sgABCF3_10	ABCF3	367	544	468	383
sgABCG1_1	ABCG1	270	257	328	351
sgABCG1_2	ABCG1	435	401	587	487
sgABCG1_3	ABCG1	320	164	220	292
sgABCG1_4	ABCG1	281	584	524	208
sgABCG1_5	ABCG1	901	1466	1309	1145
sgABCG1_6	ABCG1	872	1086	782	1075
sgABCG1_7	ABCG1	346	104	194	334
sgABCG1_8	ABCG1	368	368	292	237
sgABCG1_9	ABCG1	466	531	381	624
sgABCG1_10	ABCG1	299	441	260	421
sgABCG2_1	ABCG2	580	509	507	269
sgABCG2_2	ABCG2	280	120	23	6
sgABCG2_3	ABCG2	206	174	366	273
sgABCG2_4	ABCG2	648	899	643	1077
sgABCG2_5	ABCG2	221	230	160	232
sgABCG2_6	ABCG2	165	210	139	175
sgABCG2_7	ABCG2	143	152	78	78
sgABCG2_8	ABCG2	165	119	185	198
sgABCG2_9	ABCG2	466	854	575	587
sgABCG2_10	ABCG2	318	498	564	365
sgABCG4_1	ABCG4	259	189	160	265
sgABCG4_2	ABCG4	322	65	49	95
sgABCG4_3	ABCG4	1121	1136	1565	1011
sgABCG4_4	ABCG4	309	307	340	345
sgABCG4_5	ABCG4	405	392	376	851
sgABCG4_6	ABCG4	293	459	196	433
sgABCG4_7	ABCG4	297	175	130	472
sgABCG4_8	ABCG4	787	953	938	1176
sgABCG4_9	ABCG4	778	1062	1093	1137
sgABCG4_10	ABCG4	536	257	707	408
sgABCG5_1	ABCG5	248	357	302	163
sgABCG5_2	ABCG5	493	594	708	394
sgABCG5_3	ABCG5	322	527	204	214
sgABCG5_4	ABCG5	731	31	89	2
sgABCG5_5	ABCG5	106	154	56	177
sgABCG5_6	ABCG5	275	296	196	310
sgABCG5_7	ABCG5	745	655	781	1318
sgABCG5_8	ABCG5	260	208	250	163
sgABCG5_9	ABCG5	497	300	575	591
sgABCG5_10	ABCG5	303	383	270	431
sgABCG8_1	ABCG8	260	124	119	190
sgABCG8_2	ABCG8	658	725	769	785
sgABCG8_3	ABCG8	994	1008	1125	964
sgABCG8_4	ABCG8	735	892	1076	800
sgABCG8_5	ABCG8	1053	801	914	865
sgABCG8_6	ABCG8	788	782	469	586
sgABCG8_7	ABCG8	354	168	240	199
sgABCG8_8	ABCG8	667	487	456	500
sgABCG8_9	ABCG8	446	244	123	140
sgABCG8_10	ABCG8	468	309	165	233
sgABHD10_1	ABHD10	737	1118	792	991
sgABHD10_2	ABHD10	688	124	57	66
sgABHD10_3	ABHD10	666	571	583	836
sgABHD10_4	ABHD10	324	379	413	283
sgABHD10_5	ABHD10	517	612	333	356
sgABHD10_6	ABHD10	441	578	416	370
sgABHD10_7	ABHD10	331	393	183	239
sgABHD10_8	ABHD10	500	487	529	528
sgABHD10_9	ABHD10	370	659	295	308
sgABHD10_10	ABHD10	422	368	459	441
sgABHD11_1	ABHD11	275	85	192	15
sgABHD11_2	ABHD11	661	474	739	642
sgABHD11_3	ABHD11	828	1067	670	724
sgABHD11_4	ABHD11	461	259	252	180
sgABHD11_5	ABHD11	694	205	399	383
sgABHD11_6	ABHD11	454	150	115	141
sgABHD11_7	ABHD11	616	477	471	651
sgABHD11_8	ABHD11	439	526	553	424
sgABHD11_9	ABHD11	582	508	507	731
sgABHD11_10	ABHD11	290	294	232	351
sgABHD12_1	ABHD12	207	200	211	237
sgABHD12_2	ABHD12	825	96	98	40
sgABHD12_3	ABHD12	196	243	273	319
sgABHD12_4	ABHD12	442	573	542	540
sgABHD12_5	ABHD12	609	1015	654	751
sgABHD12_6	ABHD12	411	594	649	677
sgABHD12_7	ABHD12	493	401	180	408
sgABHD12_8	ABHD12	243	231	368	283
sgABHD12_9	ABHD12	235	382	104	195
sgABHD12_10	ABHD12	313	289	335	597
sgABHD12B_1	ABHD12B	396	369	218	293
sgABHD12B_2	ABHD12B	686	470	363	558
sgABHD12B_3	ABHD12B	433	340	388	336
sgABHD12B_4	ABHD12B	229	236	250	210
sgABHD12B_5	ABHD12B	154	163	370	245
sgABHD12B_6	ABHD12B	490	569	685	353
sgABHD12B_7	ABHD12B	273	338	255	150
sgABHD12B_8	ABHD12B	165	290	293	293
sgABHD12B_9	ABHD12B	461	328	214	389
sgABHD12B_10	ABHD12B	537	380	485	612
sgABHD13_1	ABHD13	579	509	463	637
sgABHD13_2	ABHD13	265	355	411	409
sgABHD13_3	ABHD13	184	122	122	170
sgABHD13_4	ABHD13	387	557	473	482
sgABHD13_5	ABHD13	555	648	692	483
sgABHD13_6	ABHD13	277	286	143	350
sgABHD13_7	ABHD13	439	385	650	465
sgABHD13_8	ABHD13	592	964	719	1037
sgABHD13_9	ABHD13	199	103	179	272
sgABHD13_10	ABHD13	559	723	716	501
sgABHD14A_1	ABHD14A	589	419	469	641
sgABHD14A_2	ABHD14A	834	948	781	739
sgABHD14A_3	ABHD14A	293	318	137	351
sgABHD14A_4	ABHD14A	526	377	692	1048
sgABHD14A_5	ABHD14A	735	366	442	568
sgABHD14A_6	ABHD14A	397	376	277	338
sgABHD14A_7	ABHD14A	1104	1240	1797	1595
sgABHD14A_8	ABHD14A	219	352	185	111
sgABHD14A_9	ABHD14A	544	690	480	674
sgABHD14A_10	ABHD14A	368	380	389	125
sgABHD14B_1	ABHD14B	184	103	108	186
sgABHD14B_2	ABHD14B	417	496	375	402
sgABHD14B_3	ABHD14B	486	362	376	450
sgABHD14B_4	ABHD14B	567	663	542	350
sgABHD14B_5	ABHD14B	499	301	127	193
sgABHD14B_6	ABHD14B	383	903	366	173
sgABHD14B_7	ABHD14B	608	971	796	549
sgABHD14B_8	ABHD14B	244	413	332	181
sgABHD14B_9	ABHD14B	301	272	117	321
sgABHD14B_10	ABHD14B	730	417	527	696
sgABHD16A_1	ABHD16A	456	301	112	316
sgABHD16A_2	ABHD16A	475	249	239	216
sgABHD16A_3	ABHD16A	309	150	169	340
sgABHD16A_4	ABHD16A	1061	1195	1331	1143
sgABHD16A_5	ABHD16A	495	685	579	809
sgABHD16A_6	ABHD16A	791	923	762	881
sgABHD16A_7	ABHD16A	263	292	182	92
sgABHD16A_8	ABHD16A	974	899	874	623
sgABHD16A_9	ABHD16A	672	309	696	633
sgABHD16A_10	ABHD16A	1190	1176	1194	1629
sgABHD3_1	ABHD3	598	444	555	269
sgABHD3_2	ABHD3	837	535	1190	989
sgABHD3_3	ABHD3	254	163	143	170
sgABHD3_4	ABHD3	289	591	193	264
sgABHD3_5	ABHD3	752	747	912	784
sgABHD3_6	ABHD3	663	520	736	948
sgABHD3_7	ABHD3	231	182	435	172
sgABHD3_8	ABHD3	194	382	231	153
sgABHD3_9	ABHD3	344	261	286	571
sgABHD3_10	ABHD3	221	128	177	122
sgABHD4_1	ABHD4	272	234	394	332
sgABHD4_2	ABHD4	263	247	402	333
sgABHD4_3	ABHD4	436	360	490	517
sgABHD4_4	ABHD4	557	408	327	426
sgABHD4_5	ABHD4	600	840	605	904
sgABHD4_6	ABHD4	421	434	532	310
sgABHD4_7	ABHD4	533	480	485	524
sgABHD4_8	ABHD4	265	352	303	282
sgABHD4_9	ABHD4	495	569	834	822
sgABHD4_10	ABHD4	211	180	138	199
sgABHD6_1	ABHD6	794	684	523	1102
sgABHD6_2	ABHD6	246	36	115	107
sgABHD6_3	ABHD6	319	434	802	285
sgABHD6_4	ABHD6	578	745	715	684
sgABHD6_5	ABHD6	1298	1829	1293	1624
sgABHD6_6	ABHD6	345	453	333	596
sgABHD6_7	ABHD6	569	540	392	948
sgABHD6_8	ABHD6	457	399	411	301
sgABHD6_9	ABHD6	246	215	143	92
sgABHD6_10	ABHD6	271	354	418	446
sgABI2_1	ABI2	755	727	509	910
sgABI2_2	ABI2	187	142	254	366
sgABI2_3	ABI2	267	252	144	194
sgABI2_4	ABI2	533	1034	607	724
sgABI2_5	ABI2	421	484	437	617
sgABI2_6	ABI2	739	772	803	974
sgABI2_7	ABI2	622	646	799	624
sgABI2_8	ABI2	227	252	479	191
sgABI2_9	ABI2	189	336	84	191
sgABI2_10	ABI2	350	365	302	393
sgABI3_1	ABI3	515	270	301	248
sgABI3_2	ABI3	356	44	296	185
sgABI3_3	ABI3	1022	988	876	709
sgABI3_4	ABI3	505	429	294	308
sgABI3_5	ABI3	204	124	134	225
sgABI3_6	ABI3	490	565	578	765
sgABI3_7	ABI3	220	122	207	142
sgABI3_8	ABI3	775	221	224	301
sgABI3_9	ABI3	284	206	165	166
sgABI3_10	ABI3	732	832	652	536
sgABI3BP_1	ABI3BP	611	445	668	557
sgABI3BP_2	ABI3BP	224	530	327	394
sgABI3BP_3	ABI3BP	466	443	333	374
sgABI3BP_4	ABI3BP	1241	1910	1693	1680
sgABI3BP_5	ABI3BP	314	230	175	159
sgABI3BP_6	ABI3BP	453	691	279	521
sgABI3BP_7	ABI3BP	362	381	326	289
sgABI3BP_8	ABI3BP	288	174	321	224
sgABI3BP_9	ABI3BP	280	263	440	322
sgABI3BP_10	ABI3BP	520	691	799	533
sgABL2_1	ABL2	419	186	189	128
sgABL2_2	ABL2	270	255	389	425
sgABL2_3	ABL2	544	362	667	549
sgABL2_4	ABL2	227	400	315	389
sgABL2_5	ABL2	660	640	924	1499
sgABL2_6	ABL2	359	521	393	339
sgABL2_7	ABL2	115	79	135	108
sgABL2_8	ABL2	376	425	560	648
sgABL2_9	ABL2	384	288	719	477
sgABL2_10	ABL2	591	785	489	772
sgABRA_1	ABRA	531	161	74	287
sgABRA_2	ABRA	834	809	974	752
sgABRA_3	ABRA	220	152	142	324
sgABRA_4	ABRA	300	267	542	441
sgABRA_5	ABRA	988	882	1710	1126
sgABRA_6	ABRA	706	670	666	601
sgABRA_7	ABRA	302	337	554	324
sgABRA_8	ABRA	269	207	171	473
sgABRA_9	ABRA	776	469	919	452
sgABRA_10	ABRA	999	409	441	400
sgABRACL_1	ABRACL	181	131	215	161
sgABRACL_2	ABRACL	125	109	87	235
sgABRACL_3	ABRACL	740	911	717	739
sgABRACL_4	ABRACL	195	235	389	315
sgABRACL_5	ABRACL	346	381	415	497
sgABRACL_6	ABRACL	323	349	472	315
sgABRACL_7	ABRACL	184	186	114	110
sgABRACL_8	ABRACL	139	143	50	32
sgABRACL_9	ABRACL	1147	1813	2278	1779
sgABRACL_10	ABRACL	152	147	250	200
sgABTB2_1	ABTB2	329	295	566	329
sgABTB2_2	ABTB2	362	441	381	304
sgABTB2_3	ABTB2	657	764	946	709
sgABTB2_4	ABTB2	610	948	846	662
sgABTB2_5	ABTB2	186	67	86	107
sgABTB2_6	ABTB2	727	1311	1202	990
sgABTB2_7	ABTB2	803	242	455	275
sgABTB2_8	ABTB2	415	476	558	423
sgABTB2_9	ABTB2	338	307	579	368
sgABTB2_10	ABTB2	642	414	589	905
sgACAA1_1	ACAA1	509	464	681	417
sgACAA1_2	ACAA1	623	950	567	746
sgACAA1_3	ACAA1	285	189	162	297
sgACAA1_4	ACAA1	497	679	530	344
sgACAA1_5	ACAA1	672	999	1058	975
sgACAA1_6	ACAA1	287	561	453	545
sgACAA1_7	ACAA1	371	435	557	544
sgACAA1_8	ACAA1	276	385	338	413
sgACAA1_9	ACAA1	191	318	395	294
sgACAA1_10	ACAA1	257	327	142	185
sgACAA2_1	ACAA2	880	1697	1049	1003
sgACAA2_2	ACAA2	257	445	339	377
sgACAA2_3	ACAA2	428	932	262	595
sgACAA2_4	ACAA2	369	420	252	239
sgACAA2_5	ACAA2	687	799	490	746
sgACAA2_6	ACAA2	786	1571	949	1175
sgACAA2_7	ACAA2	535	514	366	541
sgACAA2_8	ACAA2	757	535	696	758
sgACAA2_9	ACAA2	371	591	457	331
sgACAA2_10	ACAA2	230	260	326	248
sgACACA_1	ACACA	881	472	863	791
sgACACA_2	ACACA	2	0	0	0
sgACACA_3	ACACA	354	174	135	45
sgACACA_4	ACACA	229	107	69	26
sgACACA_5	ACACA	144	76	72	43
sgACACA_6	ACACA	628	314	297	277
sgACACA_7	ACACA	565	61	56	22
sgACACA_8	ACACA	230	78	68	91
sgACACA_9	ACACA	294	17	24	52
sgACACA_10	ACACA	484	17	53	6
sgACAD8_1	ACAD8	329	342	178	316
sgACAD8_2	ACAD8	555	964	597	551
sgACAD8_3	ACAD8	678	742	721	1021
sgACAD8_4	ACAD8	226	322	300	336
sgACAD8_5	ACAD8	721	562	225	453
sgACAD8_6	ACAD8	402	407	670	464
sgACAD8_7	ACAD8	403	371	484	392
sgACAD8_8	ACAD8	800	0	91	16
sgACAD8_9	ACAD8	339	257	413	509
sgACAD8_10	ACAD8	312	290	298	318
sgACAD9_1	ACAD9	999	733	699	698
sgACAD9_2	ACAD9	378	413	312	528
sgACAD9_3	ACAD9	399	410	271	228
sgACAD9_4	ACAD9	391	318	101	287
sgACAD9_5	ACAD9	320	259	260	248
sgACAD9_6	ACAD9	532	612	517	633
sgACAD9_7	ACAD9	337	266	369	235
sgACAD9_8	ACAD9	257	189	189	313
sgACAD9_9	ACAD9	657	827	597	896
sgACAD9_10	ACAD9	593	522	875	861
sgACADL_1	ACADL	592	541	529	468
sgACADL_2	ACADL	913	1415	1082	1243
sgACADL_3	ACADL	938	152	82	99
sgACADL_4	ACADL	462	554	498	573
sgACADL_5	ACADL	221	173	379	302
sgACADL_6	ACADL	320	131	360	211
sgACADL_7	ACADL	903	771	825	793
sgACADL_8	ACADL	644	547	527	328
sgACADL_9	ACADL	385	381	396	534
sgACADL_10	ACADL	534	590	857	415
sgACADS_1	ACADS	1028	1180	1016	1453
sgACADS_2	ACADS	759	900	811	693
sgACADS_3	ACADS	921	467	563	547
sgACADS_4	ACADS	555	663	553	654
sgACADS_5	ACADS	391	382	619	483
sgACADS_6	ACADS	760	486	1066	770
sgACADS_7	ACADS	337	314	128	229
sgACADS_8	ACADS	896	952	1210	992
sgACADS_9	ACADS	1005	1388	857	1850
sgACADS_10	ACADS	534	439	479	526
sgACADSB_1	ACADSB	456	569	482	295
sgACADSB_2	ACADSB	439	124	93	278
sgACADSB_3	ACADSB	752	1036	709	1177
sgACADSB_4	ACADSB	507	671	611	741
sgACADSB_5	ACADSB	303	387	274	115
sgACADSB_6	ACADSB	458	370	321	302
sgACADSB_7	ACADSB	244	110	361	413
sgACADSB_8	ACADSB	0	0	0	0
sgACADSB_9	ACADSB	372	645	426	456
sgACADSB_10	ACADSB	413	858	510	670
sgACADVL_1	ACADVL	864	1270	772	923
sgACADVL_2	ACADVL	437	1	13	0
sgACADVL_3	ACADVL	416	330	223	312
sgACADVL_4	ACADVL	250	339	331	356
sgACADVL_5	ACADVL	381	79	215	182
sgACADVL_6	ACADVL	971	1342	1175	1754
sgACADVL_7	ACADVL	321	356	267	200
sgACADVL_8	ACADVL	424	159	280	389
sgACADVL_9	ACADVL	322	214	315	505
sgACADVL_10	ACADVL	435	423	450	316
sgACAN_1	ACAN	412	21	64	71
sgACAN_2	ACAN	494	459	377	427
sgACAN_3	ACAN	399	24	63	24
sgACAN_4	ACAN	734	308	299	393
sgACAN_5	ACAN	288	158	207	290
sgACAN_6	ACAN	760	579	834	773
sgACAN_7	ACAN	471	328	547	521
sgACAN_8	ACAN	484	22	143	10
sgACAN_9	ACAN	271	206	319	349
sgACAN_10	ACAN	1176	1259	1176	917
sgACAP1_1	ACAP1	373	300	250	324
sgACAP1_2	ACAP1	430	346	477	341
sgACAP1_3	ACAP1	312	146	138	97
sgACAP1_4	ACAP1	379	230	434	368
sgACAP1_5	ACAP1	247	172	194	162
sgACAP1_6	ACAP1	373	154	217	153
sgACAP1_7	ACAP1	532	385	227	424
sgACAP1_8	ACAP1	654	770	665	691
sgACAP1_9	ACAP1	1171	1142	1301	1252
sgACAP1_10	ACAP1	796	756	1108	882
sgACAP2_1	ACAP2	687	485	507	376
sgACAP2_2	ACAP2	1184	1212	997	1190
sgACAP2_3	ACAP2	198	47	51	216
sgACAP2_4	ACAP2	331	365	472	357
sgACAP2_5	ACAP2	366	360	419	377
sgACAP2_6	ACAP2	158	124	53	97
sgACAP2_7	ACAP2	469	593	694	551
sgACAP2_8	ACAP2	362	436	415	386
sgACAP2_9	ACAP2	364	333	269	345
sgACAP2_10	ACAP2	701	805	632	694
sgACAT1_1	ACAT1	614	841	794	1080
sgACAT1_2	ACAT1	179	308	210	104
sgACAT1_3	ACAT1	144	104	161	107
sgACAT1_4	ACAT1	770	641	635	286
sgACAT1_5	ACAT1	403	501	478	450
sgACAT1_6	ACAT1	176	135	27	334
sgACAT1_7	ACAT1	600	889	835	1114
sgACAT1_8	ACAT1	400	416	352	333
sgACAT1_9	ACAT1	211	205	338	253
sgACAT1_10	ACAT1	364	689	498	541
sgACAT2_1	ACAT2	335	575	360	411
sgACAT2_2	ACAT2	633	1094	617	815
sgACAT2_3	ACAT2	208	376	193	300
sgACAT2_4	ACAT2	528	789	945	674
sgACAT2_5	ACAT2	147	128	151	110
sgACAT2_6	ACAT2	535	502	905	812
sgACAT2_7	ACAT2	0	0	0	0
sgACAT2_8	ACAT2	689	757	1021	727
sgACAT2_9	ACAT2	530	613	761	1127
sgACAT2_10	ACAT2	280	548	344	417
sgACBD5_1	ACBD5	406	510	489	458
sgACBD5_2	ACBD5	628	518	848	1072
sgACBD5_3	ACBD5	262	307	208	465
sgACBD5_4	ACBD5	174	70	8	31
sgACBD5_5	ACBD5	195	276	81	114
sgACBD5_6	ACBD5	571	838	625	598
sgACBD5_7	ACBD5	1012	514	632	806
sgACBD5_8	ACBD5	596	758	720	854
sgACBD5_9	ACBD5	252	265	340	312
sgACBD5_10	ACBD5	402	216	184	191
sgACBD6_1	ACBD6	419	488	561	880
sgACBD6_2	ACBD6	557	446	455	520
sgACBD6_3	ACBD6	289	346	455	359
sgACBD6_4	ACBD6	136	224	146	252
sgACBD6_5	ACBD6	325	438	408	347
sgACBD6_6	ACBD6	449	437	414	510
sgACBD6_7	ACBD6	489	755	454	609
sgACBD6_8	ACBD6	638	879	990	843
sgACBD6_9	ACBD6	321	394	243	468
sgACBD6_10	ACBD6	729	1012	1113	1357
sgACCS_1	ACCS	358	185	18	100
sgACCS_2	ACCS	681	938	811	1044
sgACCS_3	ACCS	187	485	385	244
sgACCS_4	ACCS	265	240	31	264
sgACCS_5	ACCS	326	347	168	224
sgACCS_6	ACCS	244	516	250	181
sgACCS_7	ACCS	806	903	892	911
sgACCS_8	ACCS	370	609	430	431
sgACCS_9	ACCS	700	1107	1073	510
sgACCS_10	ACCS	630	412	442	467
sgACE2_1	ACE2	463	886	517	661
sgACE2_2	ACE2	456	507	180	296
sgACE2_3	ACE2	456	590	378	450
sgACE2_4	ACE2	577	770	671	614
sgACE2_5	ACE2	587	444	515	644
sgACE2_6	ACE2	285	191	280	296
sgACE2_7	ACE2	273	296	122	340
sgACE2_8	ACE2	587	772	954	873
sgACE2_9	ACE2	239	474	454	444
sgACE2_10	ACE2	159	97	139	176
sgACER2_1	ACER2	583	592	556	574
sgACER2_2	ACER2	712	708	613	899
sgACER2_3	ACER2	251	277	617	216
sgACER2_4	ACER2	372	262	266	156
sgACER2_5	ACER2	399	637	417	600
sgACER2_6	ACER2	203	200	221	175
sgACER2_7	ACER2	455	672	729	600
sgACER2_8	ACER2	408	457	487	404
sgACER2_9	ACER2	368	363	668	465
sgACER2_10	ACER2	655	790	807	595
sgACHE_1	ACHE	345	203	467	331
sgACHE_2	ACHE	456	258	204	322
sgACHE_3	ACHE	760	563	558	195
sgACHE_4	ACHE	264	147	42	83
sgACHE_5	ACHE	614	559	723	363
sgACHE_6	ACHE	204	77	74	156
sgACHE_7	ACHE	1122	1079	1320	1395
sgACHE_8	ACHE	302	225	202	249
sgACHE_9	ACHE	851	1038	917	778
sgACHE_10	ACHE	401	212	414	212
sgACIN1_1	ACIN1	302	195	91	76
sgACIN1_2	ACIN1	311	219	154	197
sgACIN1_3	ACIN1	300	235	231	105
sgACIN1_4	ACIN1	394	23	45	7
sgACIN1_5	ACIN1	280	13	48	2
sgACIN1_6	ACIN1	509	111	276	139
sgACIN1_7	ACIN1	442	342	324	274
sgACIN1_8	ACIN1	457	197	53	98
sgACIN1_9	ACIN1	219	65	83	235
sgACIN1_10	ACIN1	345	98	169	123
sgACKR2_1	ACKR2	492	94	459	464
sgACKR2_2	ACKR2	281	367	286	345
sgACKR2_3	ACKR2	525	641	762	600
sgACKR2_4	ACKR2	773	1427	1148	1476
sgACKR2_5	ACKR2	200	191	319	499
sgACKR2_6	ACKR2	381	459	233	380
sgACKR2_7	ACKR2	439	318	394	540
sgACKR2_8	ACKR2	0	0	0	0
sgACKR2_9	ACKR2	509	308	454	609
sgACKR2_10	ACKR2	910	53	22	64
sgACLY_1	ACLY	876	547	467	386
sgACLY_2	ACLY	417	139	224	164
sgACLY_3	ACLY	759	395	617	187
sgACLY_4	ACLY	339	99	49	73
sgACLY_5	ACLY	741	169	74	57
sgACLY_6	ACLY	338	23	2	33
sgACLY_7	ACLY	553	312	227	382
sgACLY_8	ACLY	358	270	129	85
sgACLY_9	ACLY	290	58	82	104
sgACLY_10	ACLY	367	330	165	164
sgACMSD_1	ACMSD	507	429	249	397
sgACMSD_2	ACMSD	502	595	642	618
sgACMSD_3	ACMSD	304	193	261	267
sgACMSD_4	ACMSD	431	476	419	457
sgACMSD_5	ACMSD	540	738	394	533
sgACMSD_6	ACMSD	369	457	322	197
sgACMSD_7	ACMSD	296	582	201	415
sgACMSD_8	ACMSD	456	418	345	310
sgACMSD_9	ACMSD	634	10	4	53
sgACMSD_10	ACMSD	477	527	605	628
sgACOT11_1	ACOT11	634	537	325	663
sgACOT11_2	ACOT11	805	539	686	533
sgACOT11_3	ACOT11	676	621	667	660
sgACOT11_4	ACOT11	302	349	399	387
sgACOT11_5	ACOT11	348	114	88	249
sgACOT11_6	ACOT11	595	301	207	227
sgACOT11_7	ACOT11	660	428	498	395
sgACOT11_8	ACOT11	402	807	363	419
sgACOT11_9	ACOT11	439	451	459	381
sgACOT11_10	ACOT11	315	260	250	437
sgACOT2_1	ACOT2	1054	1038	1288	1352
sgACOT2_2	ACOT2	418	262	788	300
sgACOT2_3	ACOT2	1053	1197	1382	1245
sgACOT2_4	ACOT2	607	734	787	648
sgACOT2_5	ACOT2	973	749	885	1159
sgACOT2_6	ACOT2	241	268	210	72
sgACOT2_7	ACOT2	846	840	1070	1185
sgACOT2_8	ACOT2	499	137	181	48
sgACOT2_9	ACOT2	388	504	469	606
sgACOT2_10	ACOT2	325	343	727	711
sgACOT4_1	ACOT4	327	367	424	445
sgACOT4_2	ACOT4	392	702	595	508
sgACOT4_3	ACOT4	248	141	199	130
sgACOT4_4	ACOT4	204	174	222	140
sgACOT4_5	ACOT4	609	393	317	302
sgACOT4_6	ACOT4	332	298	359	194
sgACOT4_7	ACOT4	191	310	284	295
sgACOT4_8	ACOT4	557	351	489	740
sgACOT4_9	ACOT4	808	990	995	874
sgACOT4_10	ACOT4	562	586	677	695
sgACOT6_1	ACOT6	329	484	250	436
sgACOT6_2	ACOT6	183	165	265	100
sgACOT6_3	ACOT6	222	292	369	125
sgACOT6_4	ACOT6	986	728	906	632
sgACOT6_5	ACOT6	83	0	5	0
sgACOT6_6	ACOT6	223	208	164	182
sgACOT6_7	ACOT6	388	667	365	526
sgACOT6_8	ACOT6	433	333	587	353
sgACOT6_9	ACOT6	504	633	404	448
sgACOT6_10	ACOT6	255	328	215	339
sgACOT8_1	ACOT8	666	541	401	687
sgACOT8_2	ACOT8	413	618	689	737
sgACOT8_3	ACOT8	173	173	136	99
sgACOT8_4	ACOT8	403	120	156	56
sgACOT8_5	ACOT8	369	499	539	435
sgACOT8_6	ACOT8	730	1108	1052	1153
sgACOT8_7	ACOT8	424	792	553	715
sgACOT8_8	ACOT8	338	394	405	497
sgACOT8_9	ACOT8	237	632	198	219
sgACOT8_10	ACOT8	453	848	636	464
sgACOX2_1	ACOX2	318	333	206	380
sgACOX2_2	ACOX2	421	403	223	264
sgACOX2_3	ACOX2	276	133	225	276
sgACOX2_4	ACOX2	602	455	622	611
sgACOX2_5	ACOX2	1161	1112	1273	1238
sgACOX2_6	ACOX2	214	183	123	122
sgACOX2_7	ACOX2	272	202	429	322
sgACOX2_8	ACOX2	411	580	292	218
sgACOX2_9	ACOX2	1148	703	448	586
sgACOX2_10	ACOX2	428	251	178	339
sgACOX3_1	ACOX3	655	575	1024	732
sgACOX3_2	ACOX3	3	3	0	0
sgACOX3_3	ACOX3	500	558	665	694
sgACOX3_4	ACOX3	708	886	863	825
sgACOX3_5	ACOX3	437	505	526	509
sgACOX3_6	ACOX3	625	372	300	592
sgACOX3_7	ACOX3	483	303	638	538
sgACOX3_8	ACOX3	355	202	73	286
sgACOX3_9	ACOX3	411	585	414	645
sgACOX3_10	ACOX3	194	206	391	303
sgACP1_1	ACP1	348	813	690	718
sgACP1_2	ACP1	353	208	278	220
sgACP1_3	ACP1	515	367	478	627
sgACP1_4	ACP1	276	243	210	297
sgACP1_5	ACP1	167	127	200	192
sgACP1_6	ACP1	1009	1487	961	1370
sgACP1_7	ACP1	621	748	320	752
sgACP1_8	ACP1	416	516	475	566
sgACP1_9	ACP1	657	715	499	702
sgACP1_10	ACP1	202	318	143	255
sgACP5_1	ACP5	603	492	462	355
sgACP5_2	ACP5	325	232	390	281
sgACP5_3	ACP5	351	50	139	108
sgACP5_4	ACP5	675	838	614	701
sgACP5_5	ACP5	492	431	376	181
sgACP5_6	ACP5	1726	1716	1516	1473
sgACP5_7	ACP5	386	275	328	227
sgACP5_8	ACP5	269	245	120	278
sgACP5_9	ACP5	564	378	409	410
sgACP5_10	ACP5	373	484	201	326
sgACPP_1	ACPP	198	175	371	212
sgACPP_2	ACPP	303	469	180	201
sgACPP_3	ACPP	967	1547	1101	1280
sgACPP_4	ACPP	621	150	177	71
sgACPP_5	ACPP	465	427	309	540
sgACPP_6	ACPP	806	946	1211	919
sgACPP_7	ACPP	140	166	135	76
sgACPP_8	ACPP	383	458	682	428
sgACPP_9	ACPP	246	181	212	126
sgACPP_10	ACPP	298	521	516	369
sgACPT_1	ACPT	284	37	56	88
sgACPT_2	ACPT	664	481	399	645
sgACPT_3	ACPT	283	103	127	287
sgACPT_4	ACPT	720	934	666	624
sgACPT_5	ACPT	843	953	774	664
sgACPT_6	ACPT	311	332	383	308
sgACPT_7	ACPT	767	696	455	533
sgACPT_8	ACPT	265	250	137	229
sgACPT_9	ACPT	972	1434	1127	995
sgACPT_10	ACPT	497	333	410	724
sgACRBP_1	ACRBP	352	406	369	467
sgACRBP_2	ACRBP	423	10	0	0
sgACRBP_3	ACRBP	353	149	171	128
sgACRBP_4	ACRBP	636	840	722	514
sgACRBP_5	ACRBP	323	418	321	777
sgACRBP_6	ACRBP	322	136	452	90
sgACRBP_7	ACRBP	529	18	29	44
sgACRBP_8	ACRBP	540	754	286	289
sgACRBP_9	ACRBP	661	310	399	283
sgACRBP_10	ACRBP	195	204	145	181
sgACSBG1_1	ACSBG1	317	426	140	164
sgACSBG1_2	ACSBG1	525	127	296	232
sgACSBG1_3	ACSBG1	345	356	306	458
sgACSBG1_4	ACSBG1	264	246	441	264
sgACSBG1_5	ACSBG1	261	477	361	181
sgACSBG1_6	ACSBG1	382	258	340	340
sgACSBG1_7	ACSBG1	235	161	90	220
sgACSBG1_8	ACSBG1	882	1247	838	1176
sgACSBG1_9	ACSBG1	269	22	109	18
sgACSBG1_10	ACSBG1	286	179	149	172
sgACSF3_1	ACSF3	836	826	883	1156
sgACSF3_2	ACSF3	829	1176	1095	1061
sgACSF3_3	ACSF3	695	1151	887	747
sgACSF3_4	ACSF3	510	257	395	451
sgACSF3_5	ACSF3	543	642	472	535
sgACSF3_6	ACSF3	722	973	586	614
sgACSF3_7	ACSF3	310	347	100	139
sgACSF3_8	ACSF3	295	444	419	443
sgACSF3_9	ACSF3	759	776	841	461
sgACSF3_10	ACSF3	265	293	273	491
sgACSL6_1	ACSL6	1026	299	179	175
sgACSL6_2	ACSL6	541	548	453	703
sgACSL6_3	ACSL6	451	440	387	336
sgACSL6_4	ACSL6	548	718	609	766
sgACSL6_5	ACSL6	626	563	943	908
sgACSL6_6	ACSL6	924	775	737	793
sgACSL6_7	ACSL6	503	129	237	152
sgACSL6_8	ACSL6	480	401	426	324
sgACSL6_9	ACSL6	574	739	1100	294
sgACSL6_10	ACSL6	259	231	437	340
sgACSM2B_1	ACSM2B	205	85	351	390
sgACSM2B_2	ACSM2B	597	574	704	565
sgACSM2B_3	ACSM2B	333	462	371	452
sgACSM2B_4	ACSM2B	780	1399	1461	1072
sgACSM2B_5	ACSM2B	324	372	222	404
sgACSM2B_6	ACSM2B	41	1	30	3
sgACSM2B_7	ACSM2B	627	827	805	789
sgACSM2B_8	ACSM2B	177	430	234	155
sgACSM2B_9	ACSM2B	151	225	236	140
sgACSM2B_10	ACSM2B	572	648	652	799
sgACSM4_1	ACSM4	1055	587	796	653
sgACSM4_2	ACSM4	288	231	279	197
sgACSM4_3	ACSM4	423	428	193	477
sgACSM4_4	ACSM4	319	454	272	473
sgACSM4_5	ACSM4	407	296	553	398
sgACSM4_6	ACSM4	552	16	0	2
sgACSM4_7	ACSM4	498	510	281	439
sgACSM4_8	ACSM4	532	708	621	768
sgACSM4_9	ACSM4	531	715	930	506
sgACSM4_10	ACSM4	315	298	230	258
sgACSM5_1	ACSM5	250	318	305	164
sgACSM5_2	ACSM5	274	335	549	406
sgACSM5_3	ACSM5	360	137	267	271
sgACSM5_4	ACSM5	286	555	383	292
sgACSM5_5	ACSM5	625	731	1078	809
sgACSM5_6	ACSM5	326	340	216	168
sgACSM5_7	ACSM5	830	766	457	662
sgACSM5_8	ACSM5	408	562	424	355
sgACSM5_9	ACSM5	280	571	499	432
sgACSM5_10	ACSM5	316	401	288	182
sgACTA1_1	ACTA1	315	203	383	275
sgACTA1_2	ACTA1	156	232	161	78
sgACTA1_3	ACTA1	433	512	524	407
sgACTA1_4	ACTA1	405	807	604	650
sgACTA1_5	ACTA1	491	454	529	528
sgACTA1_6	ACTA1	267	133	311	229
sgACTA1_7	ACTA1	419	258	136	122
sgACTA1_8	ACTA1	812	858	813	886
sgACTA1_9	ACTA1	464	420	578	745
sgACTA1_10	ACTA1	166	133	266	328
sgACTA2_1	ACTA2	391	187	140	126
sgACTA2_2	ACTA2	868	1083	1100	951
sgACTA2_3	ACTA2	247	367	244	275
sgACTA2_4	ACTA2	292	58	96	61
sgACTA2_5	ACTA2	365	192	102	167
sgACTA2_6	ACTA2	448	751	1285	1207
sgACTA2_7	ACTA2	977	1366	1413	1224
sgACTA2_8	ACTA2	144	270	196	245
sgACTA2_9	ACTA2	361	556	491	556
sgACTA2_10	ACTA2	356	386	372	364
sgACTB_1	ACTB	374	530	388	330
sgACTB_2	ACTB	405	329	287	306
sgACTB_3	ACTB	395	468	265	176
sgACTB_4	ACTB	236	157	42	87
sgACTB_5	ACTB	454	402	530	362
sgACTB_6	ACTB	615	630	559	673
sgACTB_7	ACTB	888	766	395	731
sgACTB_8	ACTB	368	528	202	172
sgACTB_9	ACTB	536	362	707	613
sgACTB_10	ACTB	424	379	514	441
sgACTG1_1	ACTG1	557	336	192	190
sgACTG1_2	ACTG1	468	178	430	450
sgACTG1_3	ACTG1	764	540	1024	663
sgACTG1_4	ACTG1	942	47	41	3
sgACTG1_5	ACTG1	846	59	14	51
sgACTG1_6	ACTG1	627	496	421	497
sgACTG1_7	ACTG1	776	427	602	530
sgACTG1_8	ACTG1	1055	814	844	1023
sgACTG1_9	ACTG1	481	118	11	130
sgACTG1_10	ACTG1	363	178	296	289
sgACTL10_1	ACTL10	391	263	304	542
sgACTL10_2	ACTL10	512	700	580	588
sgACTL10_3	ACTL10	722	978	992	1132
sgACTL10_4	ACTL10	498	548	559	548
sgACTL10_5	ACTL10	607	101	5	27
sgACTL10_6	ACTL10	460	553	433	712
sgACTL10_7	ACTL10	631	956	677	703
sgACTL10_8	ACTL10	392	699	626	741
sgACTL10_9	ACTL10	945	1241	1976	1220
sgACTL10_10	ACTL10	366	356	338	278
sgACTL6B_1	ACTL6B	391	340	259	286
sgACTL6B_2	ACTL6B	1060	719	810	1042
sgACTL6B_3	ACTL6B	235	288	244	208
sgACTL6B_4	ACTL6B	253	44	2	0
sgACTL6B_5	ACTL6B	447	365	526	506
sgACTL6B_6	ACTL6B	295	319	363	264
sgACTL6B_7	ACTL6B	410	236	644	418
sgACTL6B_8	ACTL6B	1034	957	1147	1008
sgACTL6B_9	ACTL6B	592	688	404	743
sgACTL6B_10	ACTL6B	1106	1038	1205	944
sgACTL8_1	ACTL8	535	785	247	423
sgACTL8_2	ACTL8	365	337	135	502
sgACTL8_3	ACTL8	479	595	662	603
sgACTL8_4	ACTL8	183	289	236	411
sgACTL8_5	ACTL8	509	532	678	586
sgACTL8_6	ACTL8	1759	2150	1723	1925
sgACTL8_7	ACTL8	413	405	582	758
sgACTL8_8	ACTL8	417	325	442	515
sgACTL8_9	ACTL8	454	384	290	204
sgACTL8_10	ACTL8	373	721	538	523
sgACTL9_1	ACTL9	680	589	815	974
sgACTL9_2	ACTL9	279	266	276	384
sgACTL9_3	ACTL9	247	38	94	82
sgACTL9_4	ACTL9	1038	1218	1227	913
sgACTL9_5	ACTL9	1181	241	35	99
sgACTL9_6	ACTL9	198	428	175	239
sgACTL9_7	ACTL9	488	533	735	480
sgACTL9_8	ACTL9	451	270	369	632
sgACTL9_9	ACTL9	469	400	448	458
sgACTL9_10	ACTL9	399	427	325	260
sgACTN1_1	ACTN1	747	801	1139	1132
sgACTN1_2	ACTN1	338	49	46	200
sgACTN1_3	ACTN1	359	462	406	426
sgACTN1_4	ACTN1	1108	883	1151	1255
sgACTN1_5	ACTN1	907	707	529	677
sgACTN1_6	ACTN1	481	409	350	431
sgACTN1_7	ACTN1	554	817	641	623
sgACTN1_8	ACTN1	454	438	613	700
sgACTN1_9	ACTN1	311	206	536	359
sgACTN1_10	ACTN1	358	236	186	467
sgACTN2_1	ACTN2	797	973	876	898
sgACTN2_2	ACTN2	341	359	340	411
sgACTN2_3	ACTN2	400	435	478	248
sgACTN2_4	ACTN2	340	457	208	252
sgACTN2_5	ACTN2	800	672	1113	671
sgACTN2_6	ACTN2	313	412	295	387
sgACTN2_7	ACTN2	753	714	749	742
sgACTN2_8	ACTN2	406	577	382	764
sgACTN2_9	ACTN2	272	359	190	381
sgACTN2_10	ACTN2	220	159	209	286
sgACTN4_1	ACTN4	614	210	501	555
sgACTN4_2	ACTN4	496	296	548	550
sgACTN4_3	ACTN4	759	548	640	665
sgACTN4_4	ACTN4	418	264	241	515
sgACTN4_5	ACTN4	476	350	198	384
sgACTN4_6	ACTN4	421	371	214	200
sgACTN4_7	ACTN4	636	742	458	715
sgACTN4_8	ACTN4	374	0	30	27
sgACTN4_9	ACTN4	616	553	416	527
sgACTN4_10	ACTN4	323	224	166	240
sgACTR5_1	ACTR5	421	144	505	306
sgACTR5_2	ACTR5	407	97	102	32
sgACTR5_3	ACTR5	927	946	741	1112
sgACTR5_4	ACTR5	270	45	2	7
sgACTR5_5	ACTR5	411	416	371	345
sgACTR5_6	ACTR5	376	191	562	402
sgACTR5_7	ACTR5	272	416	258	396
sgACTR5_8	ACTR5	373	505	344	375
sgACTR5_9	ACTR5	70	56	74	128
sgACTR5_10	ACTR5	151	115	50	270
sgACTR6_1	ACTR6	125	3	0	0
sgACTR6_2	ACTR6	509	4	17	35
sgACTR6_3	ACTR6	583	263	264	226
sgACTR6_4	ACTR6	327	92	84	15
sgACTR6_5	ACTR6	215	46	199	53
sgACTR6_6	ACTR6	367	11	44	31
sgACTR6_7	ACTR6	446	480	350	407
sgACTR6_8	ACTR6	386	215	166	252
sgACTR6_9	ACTR6	270	451	207	198
sgACTR6_10	ACTR6	345	93	15	80
sgACTRT1_1	ACTRT1	123	93	148	27
sgACTRT1_2	ACTRT1	308	347	135	324
sgACTRT1_3	ACTRT1	788	1001	788	897
sgACTRT1_4	ACTRT1	527	594	482	511
sgACTRT1_5	ACTRT1	485	534	514	230
sgACTRT1_6	ACTRT1	867	818	614	656
sgACTRT1_7	ACTRT1	626	145	133	119
sgACTRT1_8	ACTRT1	1164	1828	1112	1836
sgACTRT1_9	ACTRT1	958	1081	774	928
sgACTRT1_10	ACTRT1	720	741	1030	912
sgACVR2A_1	ACVR2A	176	65	129	86
sgACVR2A_2	ACVR2A	190	168	107	261
sgACVR2A_3	ACVR2A	335	248	179	268
sgACVR2A_4	ACVR2A	144	375	102	54
sgACVR2A_5	ACVR2A	110	182	97	150
sgACVR2A_6	ACVR2A	188	242	76	191
sgACVR2A_7	ACVR2A	211	74	171	132
sgACVR2A_8	ACVR2A	135	209	50	90
sgACVR2A_9	ACVR2A	668	667	674	778
sgACVR2A_10	ACVR2A	768	840	582	759
sgACVR2B_1	ACVR2B	348	379	539	422
sgACVR2B_2	ACVR2B	446	515	721	653
sgACVR2B_3	ACVR2B	947	1250	982	848
sgACVR2B_4	ACVR2B	750	18	1	1
sgACVR2B_5	ACVR2B	266	494	228	193
sgACVR2B_6	ACVR2B	453	399	548	403
sgACVR2B_7	ACVR2B	635	736	698	445
sgACVR2B_8	ACVR2B	545	469	467	321
sgACVR2B_9	ACVR2B	906	342	247	230
sgACVR2B_10	ACVR2B	361	316	104	103
sgACYP1_1	ACYP1	191	244	112	183
sgACYP1_2	ACYP1	408	504	511	717
sgACYP1_3	ACYP1	1025	1031	802	901
sgACYP1_4	ACYP1	404	475	248	354
sgACYP1_5	ACYP1	557	525	406	261
sgACYP1_6	ACYP1	389	442	371	310
sgACYP1_7	ACYP1	532	965	1107	1147
sgACYP1_8	ACYP1	1063	1452	1107	1457
sgACYP1_9	ACYP1	546	843	771	955
sgACYP1_10	ACYP1	996	1076	1172	1675
sgACYP2_1	ACYP2	466	490	419	411
sgACYP2_2	ACYP2	448	146	349	264
sgACYP2_3	ACYP2	301	225	488	289
sgACYP2_4	ACYP2	292	294	435	277
sgACYP2_5	ACYP2	328	421	412	511
sgACYP2_6	ACYP2	299	597	503	489
sgACYP2_7	ACYP2	623	553	491	646
sgACYP2_8	ACYP2	221	370	265	387
sgACYP2_9	ACYP2	365	329	496	400
sgACYP2_10	ACYP2	591	515	651	600
sgADAD1_1	ADAD1	530	59	90	237
sgADAD1_2	ADAD1	563	525	374	508
sgADAD1_3	ADAD1	169	99	221	182
sgADAD1_4	ADAD1	115	182	154	50
sgADAD1_5	ADAD1	445	677	626	491
sgADAD1_6	ADAD1	361	529	440	410
sgADAD1_7	ADAD1	159	99	109	149
sgADAD1_8	ADAD1	238	117	359	480
sgADAD1_9	ADAD1	301	376	603	450
sgADAD1_10	ADAD1	390	248	569	369
sgADAM10_1	ADAM10	500	452	457	294
sgADAM10_2	ADAM10	269	169	218	254
sgADAM10_3	ADAM10	826	292	174	178
sgADAM10_4	ADAM10	575	608	829	536
sgADAM10_5	ADAM10	238	307	200	257
sgADAM10_6	ADAM10	573	456	541	463
sgADAM10_7	ADAM10	688	433	782	493
sgADAM10_8	ADAM10	366	239	299	381
sgADAM10_9	ADAM10	159	155	155	224
sgADAM10_10	ADAM10	383	286	353	338
sgADAM11_1	ADAM11	381	59	230	205
sgADAM11_2	ADAM11	1078	810	699	618
sgADAM11_3	ADAM11	264	230	218	319
sgADAM11_4	ADAM11	379	388	288	168
sgADAM11_5	ADAM11	311	325	139	322
sgADAM11_6	ADAM11	323	289	323	365
sgADAM11_7	ADAM11	471	350	482	340
sgADAM11_8	ADAM11	373	435	507	292
sgADAM11_9	ADAM11	365	121	136	314
sgADAM11_10	ADAM11	1171	1305	1197	1242
sgADAM17_1	ADAM17	130	111	122	196
sgADAM17_2	ADAM17	273	439	380	234
sgADAM17_3	ADAM17	543	989	1014	1006
sgADAM17_4	ADAM17	347	404	439	542
sgADAM17_5	ADAM17	321	524	393	480
sgADAM17_6	ADAM17	481	621	793	444
sgADAM17_7	ADAM17	533	651	479	681
sgADAM17_8	ADAM17	177	304	167	147
sgADAM17_9	ADAM17	728	1326	1503	1221
sgADAM17_10	ADAM17	255	485	435	213
sgADAM19_1	ADAM19	573	829	479	808
sgADAM19_2	ADAM19	349	365	178	421
sgADAM19_3	ADAM19	233	305	435	343
sgADAM19_4	ADAM19	309	324	469	467
sgADAM19_5	ADAM19	330	559	303	488
sgADAM19_6	ADAM19	419	432	370	704
sgADAM19_7	ADAM19	1347	1746	1684	2131
sgADAM19_8	ADAM19	861	993	1018	1152
sgADAM19_9	ADAM19	299	452	393	322
sgADAM19_10	ADAM19	358	130	120	191
sgADAM20_1	ADAM20	165	237	154	224
sgADAM20_2	ADAM20	591	721	824	637
sgADAM20_3	ADAM20	451	837	742	737
sgADAM20_4	ADAM20	301	377	285	562
sgADAM20_5	ADAM20	317	363	240	359
sgADAM20_6	ADAM20	1078	1242	1077	908
sgADAM20_7	ADAM20	467	453	614	490
sgADAM20_8	ADAM20	199	178	277	449
sgADAM20_9	ADAM20	196	378	185	381
sgADAM20_10	ADAM20	657	962	445	834
sgADAM22_1	ADAM22	356	405	507	385
sgADAM22_2	ADAM22	761	722	899	899
sgADAM22_3	ADAM22	370	179	61	40
sgADAM22_4	ADAM22	164	28	10	58
sgADAM22_5	ADAM22	282	179	227	188
sgADAM22_6	ADAM22	1087	1475	1135	906
sgADAM22_7	ADAM22	630	716	839	741
sgADAM22_8	ADAM22	531	421	447	518
sgADAM22_9	ADAM22	202	262	144	206
sgADAM22_10	ADAM22	145	134	138	201
sgADAM28_1	ADAM28	479	953	918	577
sgADAM28_2	ADAM28	467	566	670	463
sgADAM28_3	ADAM28	228	304	249	318
sgADAM28_4	ADAM28	444	436	535	483
sgADAM28_5	ADAM28	148	248	204	219
sgADAM28_6	ADAM28	400	805	585	418
sgADAM28_7	ADAM28	338	259	242	358
sgADAM28_8	ADAM28	571	577	757	748
sgADAM28_9	ADAM28	357	330	394	483
sgADAM28_10	ADAM28	301	360	267	305
sgADAM30_1	ADAM30	272	185	132	347
sgADAM30_2	ADAM30	557	729	505	895
sgADAM30_3	ADAM30	842	871	1041	777
sgADAM30_4	ADAM30	258	273	299	362
sgADAM30_5	ADAM30	178	202	182	263
sgADAM30_6	ADAM30	380	317	451	436
sgADAM30_7	ADAM30	283	186	203	289
sgADAM30_8	ADAM30	161	182	118	252
sgADAM30_9	ADAM30	100	30	114	131
sgADAM30_10	ADAM30	290	310	344	226
sgADAM32_1	ADAM32	113	137	106	105
sgADAM32_2	ADAM32	232	287	457	276
sgADAM32_3	ADAM32	191	248	166	276
sgADAM32_4	ADAM32	158	206	218	360
sgADAM32_5	ADAM32	595	876	709	655
sgADAM32_6	ADAM32	431	604	502	384
sgADAM32_7	ADAM32	331	377	408	300
sgADAM32_8	ADAM32	467	395	335	339
sgADAM32_9	ADAM32	120	132	45	80
sgADAM32_10	ADAM32	557	566	536	728
sgADAMDEC1_1	ADAMDEC1	236	164	289	225
sgADAMDEC1_2	ADAMDEC1	188	203	220	296
sgADAMDEC1_3	ADAMDEC1	206	169	96	197
sgADAMDEC1_4	ADAMDEC1	898	1327	1326	1054
sgADAMDEC1_5	ADAMDEC1	326	254	266	311
sgADAMDEC1_6	ADAMDEC1	249	98	218	237
sgADAMDEC1_7	ADAMDEC1	254	205	596	422
sgADAMDEC1_8	ADAMDEC1	321	403	250	444
sgADAMDEC1_9	ADAMDEC1	566	770	965	969
sgADAMDEC1_10	ADAMDEC1	175	214	125	127
sgADAMTS10_1	ADAMTS10	1218	1245	796	622
sgADAMTS10_2	ADAMTS10	641	479	759	704
sgADAMTS10_3	ADAMTS10	1136	1350	1343	1123
sgADAMTS10_4	ADAMTS10	211	199	125	245
sgADAMTS10_5	ADAMTS10	845	1376	844	1116
sgADAMTS10_6	ADAMTS10	303	309	122	326
sgADAMTS10_7	ADAMTS10	173	46	235	112
sgADAMTS10_8	ADAMTS10	402	429	487	235
sgADAMTS10_9	ADAMTS10	503	347	231	68
sgADAMTS10_10	ADAMTS10	400	335	642	322
sgADAMTS14_1	ADAMTS14	298	259	133	383
sgADAMTS14_2	ADAMTS14	852	764	1034	885
sgADAMTS14_3	ADAMTS14	886	826	899	781
sgADAMTS14_4	ADAMTS14	320	2	5	56
sgADAMTS14_5	ADAMTS14	858	373	266	344
sgADAMTS14_6	ADAMTS14	544	449	503	589
sgADAMTS14_7	ADAMTS14	953	887	790	1163
sgADAMTS14_8	ADAMTS14	217	172	226	349
sgADAMTS14_9	ADAMTS14	671	751	635	1052
sgADAMTS14_10	ADAMTS14	672	520	582	640
sgADAMTS15_1	ADAMTS15	363	671	418	354
sgADAMTS15_2	ADAMTS15	458	679	682	599
sgADAMTS15_3	ADAMTS15	679	1151	871	1007
sgADAMTS15_4	ADAMTS15	1017	1178	1188	979
sgADAMTS15_5	ADAMTS15	1052	1015	1166	802
sgADAMTS15_6	ADAMTS15	204	255	169	301
sgADAMTS15_7	ADAMTS15	319	514	365	497
sgADAMTS15_8	ADAMTS15	358	370	783	194
sgADAMTS15_9	ADAMTS15	486	214	350	452
sgADAMTS15_10	ADAMTS15	683	834	886	1035
sgADAMTS17_1	ADAMTS17	398	216	265	443
sgADAMTS17_2	ADAMTS17	600	224	356	178
sgADAMTS17_3	ADAMTS17	273	328	399	363
sgADAMTS17_4	ADAMTS17	329	261	314	257
sgADAMTS17_5	ADAMTS17	433	335	605	365
sgADAMTS17_6	ADAMTS17	985	1113	1547	1318
sgADAMTS17_7	ADAMTS17	315	211	235	310
sgADAMTS17_8	ADAMTS17	591	605	515	775
sgADAMTS17_9	ADAMTS17	433	663	297	541
sgADAMTS17_10	ADAMTS17	332	420	469	629
sgADAMTS2_1	ADAMTS2	726	701	673	960
sgADAMTS2_2	ADAMTS2	565	584	598	584
sgADAMTS2_3	ADAMTS2	300	214	115	115
sgADAMTS2_4	ADAMTS2	599	879	1043	366
sgADAMTS2_5	ADAMTS2	169	135	216	248
sgADAMTS2_6	ADAMTS2	983	1142	1282	1296
sgADAMTS2_7	ADAMTS2	575	900	1023	661
sgADAMTS2_8	ADAMTS2	551	749	736	483
sgADAMTS2_9	ADAMTS2	322	525	388	556
sgADAMTS2_10	ADAMTS2	400	428	468	399
sgADAMTS4_1	ADAMTS4	350	257	363	569
sgADAMTS4_2	ADAMTS4	267	279	312	215
sgADAMTS4_3	ADAMTS4	703	1252	872	817
sgADAMTS4_4	ADAMTS4	509	518	315	454
sgADAMTS4_5	ADAMTS4	320	865	480	242
sgADAMTS4_6	ADAMTS4	281	136	200	406
sgADAMTS4_7	ADAMTS4	542	741	352	344
sgADAMTS4_8	ADAMTS4	351	529	273	496
sgADAMTS4_9	ADAMTS4	885	747	826	692
sgADAMTS4_10	ADAMTS4	1203	1282	1057	1330
sgADAMTS5_1	ADAMTS5	692	586	1122	617
sgADAMTS5_2	ADAMTS5	405	517	647	303
sgADAMTS5_3	ADAMTS5	377	295	237	346
sgADAMTS5_4	ADAMTS5	366	324	383	288
sgADAMTS5_5	ADAMTS5	472	499	496	454
sgADAMTS5_6	ADAMTS5	283	483	151	374
sgADAMTS5_7	ADAMTS5	710	843	673	901
sgADAMTS5_8	ADAMTS5	467	752	651	678
sgADAMTS5_9	ADAMTS5	458	360	488	490
sgADAMTS5_10	ADAMTS5	865	953	1037	1336
sgADAMTS6_1	ADAMTS6	726	1005	676	870
sgADAMTS6_2	ADAMTS6	188	205	280	238
sgADAMTS6_3	ADAMTS6	355	437	486	326
sgADAMTS6_4	ADAMTS6	239	173	228	211
sgADAMTS6_5	ADAMTS6	436	210	235	351
sgADAMTS6_6	ADAMTS6	1031	1028	1074	1026
sgADAMTS6_7	ADAMTS6	225	337	263	162
sgADAMTS6_8	ADAMTS6	365	427	351	339
sgADAMTS6_9	ADAMTS6	220	490	373	227
sgADAMTS6_10	ADAMTS6	225	180	386	137
sgADAMTS9_1	ADAMTS9	448	773	297	471
sgADAMTS9_2	ADAMTS9	416	731	532	690
sgADAMTS9_3	ADAMTS9	375	300	277	221
sgADAMTS9_4	ADAMTS9	252	133	325	318
sgADAMTS9_5	ADAMTS9	170	37	187	157
sgADAMTS9_6	ADAMTS9	158	270	275	431
sgADAMTS9_7	ADAMTS9	262	622	261	124
sgADAMTS9_8	ADAMTS9	658	744	857	683
sgADAMTS9_9	ADAMTS9	569	481	448	459
sgADAMTS9_10	ADAMTS9	562	921	795	634
sgADAMTSL1_1	ADAMTSL1	585	541	503	505
sgADAMTSL1_2	ADAMTSL1	521	637	625	589
sgADAMTSL1_3	ADAMTSL1	342	572	473	562
sgADAMTSL1_4	ADAMTSL1	650	804	808	384
sgADAMTSL1_5	ADAMTSL1	537	1097	772	729
sgADAMTSL1_6	ADAMTSL1	434	619	547	878
sgADAMTSL1_7	ADAMTSL1	917	1143	1058	1252
sgADAMTSL1_8	ADAMTSL1	208	364	256	202
sgADAMTSL1_9	ADAMTSL1	237	286	358	357
sgADAMTSL1_10	ADAMTSL1	366	436	391	455
sgADAP2_1	ADAP2	572	434	426	436
sgADAP2_2	ADAP2	254	92	171	161
sgADAP2_3	ADAP2	437	339	412	229
sgADAP2_4	ADAP2	1049	596	844	793
sgADAP2_5	ADAP2	342	203	318	227
sgADAP2_6	ADAP2	563	417	334	319
sgADAP2_7	ADAP2	661	528	388	461
sgADAP2_8	ADAP2	530	459	755	631
sgADAP2_9	ADAP2	772	720	316	348
sgADAP2_10	ADAP2	248	184	254	291
sgADAT1_1	ADAT1	650	814	761	1082
sgADAT1_2	ADAT1	485	390	574	602
sgADAT1_3	ADAT1	346	268	493	455
sgADAT1_4	ADAT1	433	683	311	542
sgADAT1_5	ADAT1	230	501	372	337
sgADAT1_6	ADAT1	158	235	333	167
sgADAT1_7	ADAT1	262	503	342	497
sgADAT1_8	ADAT1	236	285	281	178
sgADAT1_9	ADAT1	561	267	293	595
sgADAT1_10	ADAT1	249	363	433	286
sgADAT2_1	ADAT2	734	555	837	502
sgADAT2_2	ADAT2	194	214	182	166
sgADAT2_3	ADAT2	304	107	129	107
sgADAT2_4	ADAT2	724	1227	884	773
sgADAT2_5	ADAT2	159	44	26	30
sgADAT2_6	ADAT2	420	186	382	324
sgADAT2_7	ADAT2	601	79	198	278
sgADAT2_8	ADAT2	840	1029	839	644
sgADAT2_9	ADAT2	413	389	344	421
sgADAT2_10	ADAT2	648	141	252	64
sgADCK1_1	ADCK1	392	388	428	762
sgADCK1_2	ADCK1	397	268	244	270
sgADCK1_3	ADCK1	497	523	727	969
sgADCK1_4	ADCK1	592	734	601	849
sgADCK1_5	ADCK1	996	1305	1003	1352
sgADCK1_6	ADCK1	647	578	654	614
sgADCK1_7	ADCK1	715	755	905	631
sgADCK1_8	ADCK1	287	254	802	245
sgADCK1_9	ADCK1	402	383	505	609
sgADCK1_10	ADCK1	713	1096	441	805
sgADCK2_1	ADCK2	381	496	132	475
sgADCK2_2	ADCK2	190	316	220	323
sgADCK2_3	ADCK2	586	540	555	465
sgADCK2_4	ADCK2	869	648	470	429
sgADCK2_5	ADCK2	501	53	18	75
sgADCK2_6	ADCK2	389	251	525	382
sgADCK2_7	ADCK2	784	801	1059	862
sgADCK2_8	ADCK2	1039	1234	962	856
sgADCK2_9	ADCK2	230	197	222	193
sgADCK2_10	ADCK2	629	806	567	544
sgADCK3_1	ADCK3	352	289	669	637
sgADCK3_2	ADCK3	1084	1583	1296	989
sgADCK3_3	ADCK3	413	270	223	168
sgADCK3_4	ADCK3	512	326	973	478
sgADCK3_5	ADCK3	336	399	384	420
sgADCK3_6	ADCK3	896	890	1254	1021
sgADCK3_7	ADCK3	397	510	539	370
sgADCK3_8	ADCK3	613	603	971	932
sgADCK3_9	ADCK3	710	770	890	681
sgADCK3_10	ADCK3	232	292	134	333
sgADCK4_1	ADCK4	610	419	286	602
sgADCK4_2	ADCK4	274	106	6	25
sgADCK4_3	ADCK4	776	474	535	594
sgADCK4_4	ADCK4	681	983	637	745
sgADCK4_5	ADCK4	311	205	406	318
sgADCK4_6	ADCK4	804	61	44	144
sgADCK4_7	ADCK4	322	268	341	157
sgADCK4_8	ADCK4	503	541	694	679
sgADCK4_9	ADCK4	1150	669	1024	727
sgADCK4_10	ADCK4	300	496	185	275
sgADCK5_1	ADCK5	499	561	306	432
sgADCK5_2	ADCK5	723	629	578	563
sgADCK5_3	ADCK5	396	645	449	350
sgADCK5_4	ADCK5	791	740	818	889
sgADCK5_5	ADCK5	573	703	440	475
sgADCK5_6	ADCK5	168	333	226	371
sgADCK5_7	ADCK5	444	286	373	350
sgADCK5_8	ADCK5	699	981	818	796
sgADCK5_9	ADCK5	207	176	175	144
sgADCK5_10	ADCK5	389	81	10	80
sgADCY1_1	ADCY1	192	193	201	291
sgADCY1_2	ADCY1	662	502	282	609
sgADCY1_3	ADCY1	189	389	286	479
sgADCY1_4	ADCY1	870	1038	878	744
sgADCY1_5	ADCY1	290	232	178	237
sgADCY1_6	ADCY1	266	15	75	14
sgADCY1_7	ADCY1	519	546	377	313
sgADCY1_8	ADCY1	169	135	67	148
sgADCY1_9	ADCY1	288	331	277	509
sgADCY1_10	ADCY1	334	411	374	417
sgADCY10_1	ADCY10	505	565	812	692
sgADCY10_2	ADCY10	430	990	641	724
sgADCY10_3	ADCY10	411	358	461	501
sgADCY10_4	ADCY10	637	396	591	837
sgADCY10_5	ADCY10	137	65	121	319
sgADCY10_6	ADCY10	508	627	770	745
sgADCY10_7	ADCY10	328	663	594	217
sgADCY10_8	ADCY10	221	281	321	436
sgADCY10_9	ADCY10	233	69	116	142
sgADCY10_10	ADCY10	495	903	397	421
sgADCY5_1	ADCY5	633	90	74	74
sgADCY5_2	ADCY5	655	932	677	910
sgADCY5_3	ADCY5	688	579	482	811
sgADCY5_4	ADCY5	521	179	162	134
sgADCY5_5	ADCY5	372	272	201	401
sgADCY5_6	ADCY5	586	1128	990	1149
sgADCY5_7	ADCY5	1099	1270	1421	990
sgADCY5_8	ADCY5	535	293	230	231
sgADCY5_9	ADCY5	233	108	113	54
sgADCY5_10	ADCY5	670	512	269	487
sgADCY6_1	ADCY6	614	525	761	352
sgADCY6_2	ADCY6	671	105	75	54
sgADCY6_3	ADCY6	306	433	369	338
sgADCY6_4	ADCY6	371	523	481	314
sgADCY6_5	ADCY6	464	517	502	928
sgADCY6_6	ADCY6	230	157	361	167
sgADCY6_7	ADCY6	289	237	120	403
sgADCY6_8	ADCY6	913	1029	960	1211
sgADCY6_9	ADCY6	343	347	673	597
sgADCY6_10	ADCY6	360	226	238	222
sgADCYAP1_1	ADCYAP1	873	606	568	662
sgADCYAP1_2	ADCYAP1	1117	1742	1958	1527
sgADCYAP1_3	ADCYAP1	953	1414	1024	1727
sgADCYAP1_4	ADCYAP1	232	126	340	563
sgADCYAP1_5	ADCYAP1	523	713	553	1198
sgADCYAP1_6	ADCYAP1	646	728	644	625
sgADCYAP1_7	ADCYAP1	156	252	89	273
sgADCYAP1_8	ADCYAP1	532	455	467	744
sgADCYAP1_9	ADCYAP1	735	708	915	788
sgADCYAP1_10	ADCYAP1	1613	2141	2087	2132
sgADH1B_1	ADH1B	1711	2322	1638	1702
sgADH1B_2	ADH1B	896	231	114	158
sgADH1B_3	ADH1B	327	186	204	250
sgADH1B_4	ADH1B	329	393	499	437
sgADH1B_5	ADH1B	224	152	220	387
sgADH1B_6	ADH1B	618	905	405	1126
sgADH1B_7	ADH1B	304	252	513	284
sgADH1B_8	ADH1B	606	808	587	551
sgADH1B_9	ADH1B	552	926	743	978
sgADH1B_10	ADH1B	289	380	195	237
sgADH6_1	ADH6	599	929	664	726
sgADH6_2	ADH6	1010	1002	874	1279
sgADH6_3	ADH6	269	341	400	204
sgADH6_4	ADH6	282	322	241	199
sgADH6_5	ADH6	169	214	131	233
sgADH6_6	ADH6	431	660	512	551
sgADH6_7	ADH6	223	158	173	201
sgADH6_8	ADH6	266	532	586	213
sgADH6_9	ADH6	720	658	723	507
sgADH6_10	ADH6	170	318	221	214
sgADH7_1	ADH7	508	487	425	530
sgADH7_2	ADH7	168	147	89	133
sgADH7_3	ADH7	186	63	167	206
sgADH7_4	ADH7	242	284	497	271
sgADH7_5	ADH7	319	282	644	377
sgADH7_6	ADH7	170	398	412	457
sgADH7_7	ADH7	359	216	564	602
sgADH7_8	ADH7	267	407	310	403
sgADH7_9	ADH7	622	632	632	655
sgADH7_10	ADH7	335	339	229	433
sgADI1_1	ADI1	1004	992	1077	1294
sgADI1_2	ADI1	651	255	173	269
sgADI1_3	ADI1	639	201	63	156
sgADI1_4	ADI1	350	524	218	266
sgADI1_5	ADI1	229	128	243	146
sgADI1_6	ADI1	283	563	508	484
sgADI1_7	ADI1	134	126	167	183
sgADI1_8	ADI1	270	389	254	506
sgADI1_9	ADI1	447	525	469	585
sgADI1_10	ADI1	262	496	265	370
sgADIG_1	ADIG	226	163	369	493
sgADIG_2	ADIG	378	446	399	342
sgADIG_3	ADIG	308	224	208	213
sgADIG_4	ADIG	667	875	551	736
sgADIG_5	ADIG	194	408	192	164
sgADIG_6	ADIG	241	321	320	400
sgADIG_7	ADIG	309	448	269	570
sgADIG_8	ADIG	356	527	314	503
sgADIG_9	ADIG	597	723	881	740
sgADIG_10	ADIG	644	713	853	634
sgADIPOR1_1	ADIPOR1	356	268	617	363
sgADIPOR1_2	ADIPOR1	640	735	704	458
sgADIPOR1_3	ADIPOR1	204	227	257	232
sgADIPOR1_4	ADIPOR1	461	160	335	529
sgADIPOR1_5	ADIPOR1	525	735	927	815
sgADIPOR1_6	ADIPOR1	468	435	317	565
sgADIPOR1_7	ADIPOR1	964	1824	1648	1537
sgADIPOR1_8	ADIPOR1	272	362	581	520
sgADIPOR1_9	ADIPOR1	543	633	593	512
sgADIPOR1_10	ADIPOR1	241	395	227	443
sgADIPOR2_1	ADIPOR2	538	422	503	457
sgADIPOR2_2	ADIPOR2	162	118	85	222
sgADIPOR2_3	ADIPOR2	210	254	205	107
sgADIPOR2_4	ADIPOR2	128	99	109	180
sgADIPOR2_5	ADIPOR2	405	459	430	529
sgADIPOR2_6	ADIPOR2	317	329	234	419
sgADIPOR2_7	ADIPOR2	643	543	668	654
sgADIPOR2_8	ADIPOR2	345	359	482	467
sgADIPOR2_9	ADIPOR2	187	42	246	288
sgADIPOR2_10	ADIPOR2	537	585	561	392
sgADIRF_1	ADIRF	252	301	366	135
sgADIRF_2	ADIRF	454	125	67	170
sgADIRF_3	ADIRF	827	289	480	412
sgADIRF_4	ADIRF	752	58	47	99
sgADIRF_5	ADIRF	327	232	402	482
sgADIRF_6	ADIRF	296	577	205	249
sgADIRF_7	ADIRF	660	440	847	631
sgADIRF_8	ADIRF	349	305	350	261
sgADIRF_9	ADIRF	342	622	520	423
sgADIRF_10	ADIRF	307	227	327	206
sgADK_1	ADK	804	1043	1275	890
sgADK_2	ADK	274	527	269	284
sgADK_3	ADK	245	220	247	274
sgADK_4	ADK	108	233	72	89
sgADK_5	ADK	615	625	683	572
sgADK_6	ADK	252	271	181	255
sgADK_7	ADK	890	1197	1392	801
sgADK_8	ADK	628	517	408	594
sgADK_9	ADK	210	200	205	351
sgADK_10	ADK	247	346	306	379
sgADM_1	ADM	798	48	47	38
sgADM_2	ADM	299	337	410	399
sgADM_3	ADM	421	660	539	773
sgADM_4	ADM	463	708	575	365
sgADM_5	ADM	516	916	710	715
sgADM_6	ADM	576	737	790	477
sgADM_7	ADM	347	454	437	410
sgADM_8	ADM	291	545	404	719
sgADM_9	ADM	368	247	484	363
sgADM_10	ADM	886	929	1804	937
sgADM2_1	ADM2	663	693	886	755
sgADM2_2	ADM2	461	4	33	6
sgADM2_3	ADM2	321	394	461	416
sgADM2_4	ADM2	510	541	719	754
sgADM2_5	ADM2	337	300	485	433
sgADM2_6	ADM2	437	389	713	473
sgADM2_7	ADM2	526	112	88	250
sgADM2_8	ADM2	636	741	689	621
sgADM2_9	ADM2	633	633	618	799
sgADM2_10	ADM2	1035	1279	1013	1576
sgADNP_1	ADNP	587	1098	1009	1080
sgADNP_2	ADNP	303	86	187	227
sgADNP_3	ADNP	407	489	451	433
sgADNP_4	ADNP	715	917	923	915
sgADNP_5	ADNP	137	203	133	105
sgADNP_6	ADNP	209	238	210	255
sgADNP_7	ADNP	585	597	876	499
sgADNP_8	ADNP	223	350	328	371
sgADNP_9	ADNP	498	648	631	740
sgADNP_10	ADNP	441	752	578	388
sgADNP2_1	ADNP2	488	728	927	610
sgADNP2_2	ADNP2	102	68	50	98
sgADNP2_3	ADNP2	366	136	397	370
sgADNP2_4	ADNP2	505	586	477	823
sgADNP2_5	ADNP2	808	702	457	610
sgADNP2_6	ADNP2	491	696	787	646
sgADNP2_7	ADNP2	339	291	139	407
sgADNP2_8	ADNP2	723	513	613	710
sgADNP2_9	ADNP2	256	234	315	303
sgADNP2_10	ADNP2	763	1415	1298	1084
sgADORA2A_1	ADORA2A	822	696	403	732
sgADORA2A_2	ADORA2A	290	366	536	357
sgADORA2A_3	ADORA2A	679	586	891	746
sgADORA2A_4	ADORA2A	686	730	709	732
sgADORA2A_5	ADORA2A	497	291	652	415
sgADORA2A_6	ADORA2A	372	96	196	149
sgADORA2A_7	ADORA2A	607	673	546	823
sgADORA2A_8	ADORA2A	444	354	292	268
sgADORA2A_9	ADORA2A	868	507	730	618
sgADORA2A_10	ADORA2A	970	1151	829	1043
sgADORA2B_1	ADORA2B	606	717	461	518
sgADORA2B_2	ADORA2B	640	329	666	687
sgADORA2B_3	ADORA2B	776	672	576	604
sgADORA2B_4	ADORA2B	946	1015	911	809
sgADORA2B_5	ADORA2B	1296	1403	1397	2052
sgADORA2B_6	ADORA2B	246	276	297	221
sgADORA2B_7	ADORA2B	794	648	591	735
sgADORA2B_8	ADORA2B	201	198	243	408
sgADORA2B_9	ADORA2B	1426	1830	1639	2054
sgADORA2B_10	ADORA2B	551	410	374	556
sgADORA3_1	ADORA3	256	262	359	53
sgADORA3_2	ADORA3	296	323	187	283
sgADORA3_3	ADORA3	428	337	389	273
sgADORA3_4	ADORA3	475	267	426	534
sgADORA3_5	ADORA3	465	239	567	295
sgADORA3_6	ADORA3	830	695	660	546
sgADORA3_7	ADORA3	566	956	638	926
sgADORA3_8	ADORA3	707	904	1223	1063
sgADORA3_9	ADORA3	895	514	644	577
sgADORA3_10	ADORA3	212	136	47	79
sgADPRHL1_1	ADPRHL1	627	732	900	676
sgADPRHL1_2	ADPRHL1	696	785	971	701
sgADPRHL1_3	ADPRHL1	378	408	433	494
sgADPRHL1_4	ADPRHL1	409	481	601	508
sgADPRHL1_5	ADPRHL1	712	944	1130	573
sgADPRHL1_6	ADPRHL1	253	232	273	349
sgADPRHL1_7	ADPRHL1	326	334	449	214
sgADPRHL1_8	ADPRHL1	477	318	279	288
sgADPRHL1_9	ADPRHL1	553	487	507	784
sgADPRHL1_10	ADPRHL1	799	577	871	595
sgADPRHL2_1	ADPRHL2	293	126	219	325
sgADPRHL2_2	ADPRHL2	325	175	220	407
sgADPRHL2_3	ADPRHL2	757	556	715	554
sgADPRHL2_4	ADPRHL2	307	326	258	257
sgADPRHL2_5	ADPRHL2	196	128	202	284
sgADPRHL2_6	ADPRHL2	230	266	96	253
sgADPRHL2_7	ADPRHL2	356	384	137	415
sgADPRHL2_8	ADPRHL2	637	783	718	790
sgADPRHL2_9	ADPRHL2	856	822	889	1026
sgADPRHL2_10	ADPRHL2	711	785	733	674
sgADRA1B_1	ADRA1B	274	207	317	446
sgADRA1B_2	ADRA1B	634	602	613	640
sgADRA1B_3	ADRA1B	489	461	635	653
sgADRA1B_4	ADRA1B	447	693	549	532
sgADRA1B_5	ADRA1B	797	852	874	990
sgADRA1B_6	ADRA1B	315	671	404	407
sgADRA1B_7	ADRA1B	257	44	80	76
sgADRA1B_8	ADRA1B	432	300	831	517
sgADRA1B_9	ADRA1B	274	186	492	230
sgADRA1B_10	ADRA1B	915	1196	1144	953
sgADRA1D_1	ADRA1D	334	409	509	338
sgADRA1D_2	ADRA1D	245	158	478	219
sgADRA1D_3	ADRA1D	729	964	1151	857
sgADRA1D_4	ADRA1D	800	1227	1263	943
sgADRA1D_5	ADRA1D	239	204	245	555
sgADRA1D_6	ADRA1D	412	479	586	541
sgADRA1D_7	ADRA1D	606	608	413	346
sgADRA1D_8	ADRA1D	1118	1760	1519	2299
sgADRA1D_9	ADRA1D	302	295	244	277
sgADRA1D_10	ADRA1D	489	182	200	220
sgADRA2B_1	ADRA2B	287	199	275	288
sgADRA2B_2	ADRA2B	504	211	61	105
sgADRA2B_3	ADRA2B	1026	815	1151	809
sgADRA2B_4	ADRA2B	285	409	143	282
sgADRA2B_5	ADRA2B	377	261	358	454
sgADRA2B_6	ADRA2B	200	7	5	5
sgADRA2B_7	ADRA2B	265	98	106	179
sgADRA2B_8	ADRA2B	354	330	410	192
sgADRA2B_9	ADRA2B	285	290	275	76
sgADRA2B_10	ADRA2B	433	471	548	382
sgADRA2C_1	ADRA2C	359	504	373	465
sgADRA2C_2	ADRA2C	922	1418	1254	1466
sgADRA2C_3	ADRA2C	437	543	602	557
sgADRA2C_4	ADRA2C	468	311	456	417
sgADRA2C_5	ADRA2C	886	524	635	780
sgADRA2C_6	ADRA2C	979	924	1071	1085
sgADRA2C_7	ADRA2C	299	217	425	465
sgADRA2C_8	ADRA2C	1147	1333	1231	1415
sgADRA2C_9	ADRA2C	709	1229	830	1136
sgADRA2C_10	ADRA2C	498	919	893	666
sgADRB3_1	ADRB3	340	338	286	249
sgADRB3_2	ADRB3	339	338	312	295
sgADRB3_3	ADRB3	298	241	311	48
sgADRB3_4	ADRB3	667	712	739	951
sgADRB3_5	ADRB3	1103	1356	1155	1575
sgADRB3_6	ADRB3	767	672	584	854
sgADRB3_7	ADRB3	1118	1286	1523	1490
sgADRB3_8	ADRB3	511	403	520	573
sgADRB3_9	ADRB3	499	0	0	0
sgADRB3_10	ADRB3	775	618	457	664
sgADRM1_1	ADRM1	348	0	36	58
sgADRM1_2	ADRM1	372	156	248	342
sgADRM1_3	ADRM1	569	60	122	220
sgADRM1_4	ADRM1	923	917	791	836
sgADRM1_5	ADRM1	635	648	821	638
sgADRM1_6	ADRM1	607	284	62	107
sgADRM1_7	ADRM1	660	306	132	177
sgADRM1_8	ADRM1	1010	804	953	1095
sgADRM1_9	ADRM1	260	204	383	180
sgADRM1_10	ADRM1	221	273	88	283
sgADSL_1	ADSL	542	55	108	71
sgADSL_2	ADSL	168	69	38	79
sgADSL_3	ADSL	530	70	71	32
sgADSL_4	ADSL	238	46	27	31
sgADSL_5	ADSL	310	95	108	101
sgADSL_6	ADSL	304	90	28	10
sgADSL_7	ADSL	910	533	313	518
sgADSL_8	ADSL	598	117	178	111
sgADSL_9	ADSL	516	23	148	42
sgADSL_10	ADSL	592	174	65	68
sgADSS_1	ADSS	371	370	346	521
sgADSS_2	ADSS	629	104	152	129
sgADSS_3	ADSS	2387	590	537	619
sgADSS_4	ADSS	366	270	205	410
sgADSS_5	ADSS	304	224	192	192
sgADSS_6	ADSS	1222	245	179	377
sgADSS_7	ADSS	385	388	371	410
sgADSS_8	ADSS	988	233	303	125
sgADSS_9	ADSS	155	150	251	295
sgADSS_10	ADSS	256	25	49	123
sgADSSL1_1	ADSSL1	925	690	1300	889
sgADSSL1_2	ADSSL1	2005	2061	1971	1811
sgADSSL1_3	ADSSL1	516	468	587	464
sgADSSL1_4	ADSSL1	524	614	604	589
sgADSSL1_5	ADSSL1	861	983	397	678
sgADSSL1_6	ADSSL1	410	555	424	383
sgADSSL1_7	ADSSL1	560	385	441	222
sgADSSL1_8	ADSSL1	951	922	1201	832
sgADSSL1_9	ADSSL1	431	223	189	379
sgADSSL1_10	ADSSL1	759	1152	1282	1152
sgAEBP2_1	AEBP2	416	628	252	458
sgAEBP2_2	AEBP2	578	510	847	536
sgAEBP2_3	AEBP2	659	486	456	437
sgAEBP2_4	AEBP2	552	673	612	655
sgAEBP2_5	AEBP2	547	681	568	615
sgAEBP2_6	AEBP2	713	672	627	626
sgAEBP2_7	AEBP2	596	351	404	567
sgAEBP2_8	AEBP2	164	127	147	109
sgAEBP2_9	AEBP2	118	318	145	200
sgAEBP2_10	AEBP2	508	555	499	408
sgAES_1	AES	1047	513	560	758
sgAES_2	AES	306	303	219	303
sgAES_3	AES	441	541	438	396
sgAES_4	AES	576	310	918	766
sgAES_5	AES	549	137	132	219
sgAES_6	AES	770	760	1067	884
sgAES_7	AES	338	242	710	356
sgAES_8	AES	670	874	544	596
sgAES_9	AES	741	242	244	360
sgAES_10	AES	527	394	448	351
sgAFAP1_1	AFAP1	234	150	353	335
sgAFAP1_2	AFAP1	840	11	110	71
sgAFAP1_3	AFAP1	333	436	345	596
sgAFAP1_4	AFAP1	430	134	237	421
sgAFAP1_5	AFAP1	905	960	1345	970
sgAFAP1_6	AFAP1	291	227	254	261
sgAFAP1_7	AFAP1	325	64	357	174
sgAFAP1_8	AFAP1	194	225	180	323
sgAFAP1_9	AFAP1	270	564	272	275
sgAFAP1_10	AFAP1	732	891	891	719
sgAFAP1L1_1	AFAP1L1	729	297	369	335
sgAFAP1L1_2	AFAP1L1	696	29	118	83
sgAFAP1L1_3	AFAP1L1	443	224	255	266
sgAFAP1L1_4	AFAP1L1	242	164	240	234
sgAFAP1L1_5	AFAP1L1	440	665	879	419
sgAFAP1L1_6	AFAP1L1	727	449	467	628
sgAFAP1L1_7	AFAP1L1	694	905	456	796
sgAFAP1L1_8	AFAP1L1	602	879	538	561
sgAFAP1L1_9	AFAP1L1	674	289	749	589
sgAFAP1L1_10	AFAP1L1	298	643	180	233
sgAFAP1L2_1	AFAP1L2	1012	415	539	408
sgAFAP1L2_2	AFAP1L2	327	133	244	272
sgAFAP1L2_3	AFAP1L2	956	1248	1582	1450
sgAFAP1L2_4	AFAP1L2	484	214	84	284
sgAFAP1L2_5	AFAP1L2	215	328	194	381
sgAFAP1L2_6	AFAP1L2	541	134	246	241
sgAFAP1L2_7	AFAP1L2	330	441	611	343
sgAFAP1L2_8	AFAP1L2	362	55	95	37
sgAFAP1L2_9	AFAP1L2	363	463	623	324
sgAFAP1L2_10	AFAP1L2	294	353	319	382
sgAFF1_1	AFF1	677	1048	1068	988
sgAFF1_2	AFF1	312	699	493	800
sgAFF1_3	AFF1	324	243	568	177
sgAFF1_4	AFF1	326	222	280	522
sgAFF1_5	AFF1	362	301	453	289
sgAFF1_6	AFF1	646	12	34	40
sgAFF1_7	AFF1	340	213	315	332
sgAFF1_8	AFF1	243	305	472	338
sgAFF1_9	AFF1	449	9	52	102
sgAFF1_10	AFF1	642	1121	730	770
sgAFF4_1	AFF4	317	389	229	337
sgAFF4_2	AFF4	182	168	310	68
sgAFF4_3	AFF4	261	357	348	230
sgAFF4_4	AFF4	147	180	277	120
sgAFF4_5	AFF4	401	406	358	433
sgAFF4_6	AFF4	315	393	454	418
sgAFF4_7	AFF4	674	960	899	1176
sgAFF4_8	AFF4	177	406	220	340
sgAFF4_9	AFF4	287	633	331	423
sgAFF4_10	AFF4	729	664	963	1011
sgAFM_1	AFM	575	964	636	773
sgAFM_2	AFM	761	93	322	71
sgAFM_3	AFM	212	207	195	187
sgAFM_4	AFM	403	423	366	324
sgAFM_5	AFM	154	179	110	159
sgAFM_6	AFM	326	278	324	277
sgAFM_7	AFM	314	466	413	343
sgAFM_8	AFM	287	318	513	478
sgAFM_9	AFM	190	119	49	205
sgAFM_10	AFM	241	294	287	475
sgAFP_1	AFP	376	332	297	390
sgAFP_2	AFP	134	213	388	43
sgAFP_3	AFP	394	355	302	232
sgAFP_4	AFP	395	372	192	434
sgAFP_5	AFP	457	669	448	388
sgAFP_6	AFP	203	256	521	427
sgAFP_7	AFP	0	0	0	0
sgAFP_8	AFP	364	518	434	367
sgAFP_9	AFP	486	719	632	491
sgAFP_10	AFP	889	987	1246	1285
sgAFTPH_1	AFTPH	335	631	434	568
sgAFTPH_2	AFTPH	134	143	44	71
sgAFTPH_3	AFTPH	534	446	578	389
sgAFTPH_4	AFTPH	286	92	236	175
sgAFTPH_5	AFTPH	766	1118	898	564
sgAFTPH_6	AFTPH	222	248	305	385
sgAFTPH_7	AFTPH	35	91	49	96
sgAFTPH_8	AFTPH	315	328	482	401
sgAFTPH_9	AFTPH	392	118	100	55
sgAFTPH_10	AFTPH	379	300	412	340
sgAGAP2_1	AGAP2	287	455	311	331
sgAGAP2_2	AGAP2	218	390	124	207
sgAGAP2_3	AGAP2	288	154	365	529
sgAGAP2_4	AGAP2	690	80	99	62
sgAGAP2_5	AGAP2	241	5	0	16
sgAGAP2_6	AGAP2	446	152	330	204
sgAGAP2_7	AGAP2	561	662	319	306
sgAGAP2_8	AGAP2	401	173	219	386
sgAGAP2_9	AGAP2	278	341	138	197
sgAGAP2_10	AGAP2	773	667	625	493
sgAGAP3_1	AGAP3	739	1039	883	842
sgAGAP3_2	AGAP3	518	727	525	653
sgAGAP3_3	AGAP3	361	249	240	172
sgAGAP3_4	AGAP3	1049	1353	847	937
sgAGAP3_5	AGAP3	877	316	487	505
sgAGAP3_6	AGAP3	614	699	553	618
sgAGAP3_7	AGAP3	499	478	351	656
sgAGAP3_8	AGAP3	461	420	432	320
sgAGAP3_9	AGAP3	263	191	143	250
sgAGAP3_10	AGAP3	582	715	553	512
sgAGAP5_1	AGAP5	511	663	695	750
sgAGAP5_2	AGAP5	270	362	396	474
sgAGAP5_3	AGAP5	424	234	400	267
sgAGAP5_4	AGAP5	792	357	511	440
sgAGAP5_5	AGAP5	621	197	84	64
sgAGAP5_6	AGAP5	294	132	326	285
sgAGAP5_7	AGAP5	254	62	115	61
sgAGAP5_8	AGAP5	625	511	394	646
sgAGAP5_9	AGAP5	174	97	46	163
sgAGAP5_10	AGAP5	283	232	81	112
sgAGBL2_1	AGBL2	987	1012	654	653
sgAGBL2_2	AGBL2	440	626	618	444
sgAGBL2_3	AGBL2	668	479	1070	934
sgAGBL2_4	AGBL2	370	331	279	855
sgAGBL2_5	AGBL2	357	561	340	379
sgAGBL2_6	AGBL2	216	324	302	191
sgAGBL2_7	AGBL2	254	300	178	236
sgAGBL2_8	AGBL2	597	996	675	767
sgAGBL2_9	AGBL2	312	522	413	542
sgAGBL2_10	AGBL2	304	264	318	363
sgAGER_1	AGER	569	672	897	754
sgAGER_2	AGER	288	198	367	571
sgAGER_3	AGER	610	20	1	9
sgAGER_4	AGER	577	300	338	375
sgAGER_5	AGER	210	217	261	244
sgAGER_6	AGER	722	839	1006	789
sgAGER_7	AGER	598	488	717	531
sgAGER_8	AGER	488	440	442	364
sgAGER_9	AGER	744	827	1121	822
sgAGER_10	AGER	205	303	411	301
sgAGFG1_1	AGFG1	623	528	732	628
sgAGFG1_2	AGFG1	422	459	414	519
sgAGFG1_3	AGFG1	429	829	687	333
sgAGFG1_4	AGFG1	885	1114	593	1046
sgAGFG1_5	AGFG1	233	419	317	132
sgAGFG1_6	AGFG1	298	110	269	236
sgAGFG1_7	AGFG1	874	1351	1472	1671
sgAGFG1_8	AGFG1	560	396	575	371
sgAGFG1_9	AGFG1	141	107	91	101
sgAGFG1_10	AGFG1	198	282	237	452
sgAGK_1	AGK	258	186	297	159
sgAGK_2	AGK	501	365	403	473
sgAGK_3	AGK	614	677	757	635
sgAGK_4	AGK	459	424	822	596
sgAGK_5	AGK	677	780	684	509
sgAGK_6	AGK	574	834	706	361
sgAGK_7	AGK	174	123	104	106
sgAGK_8	AGK	1093	1151	1013	968
sgAGK_9	AGK	322	205	420	334
sgAGK_10	AGK	172	92	123	169
sgAGL_1	AGL	480	262	450	368
sgAGL_2	AGL	298	638	307	256
sgAGL_3	AGL	388	599	563	423
sgAGL_4	AGL	398	312	316	158
sgAGL_5	AGL	204	368	249	142
sgAGL_6	AGL	490	691	568	610
sgAGL_7	AGL	335	447	455	396
sgAGL_8	AGL	481	526	545	626
sgAGL_9	AGL	95	49	199	124
sgAGL_10	AGL	217	186	223	120
sgAGMAT_1	AGMAT	234	217	309	230
sgAGMAT_2	AGMAT	322	640	407	273
sgAGMAT_3	AGMAT	564	459	305	453
sgAGMAT_4	AGMAT	482	690	456	845
sgAGMAT_5	AGMAT	579	440	252	438
sgAGMAT_6	AGMAT	532	8	1	30
sgAGMAT_7	AGMAT	610	532	629	920
sgAGMAT_8	AGMAT	226	235	141	256
sgAGMAT_9	AGMAT	643	397	461	744
sgAGMAT_10	AGMAT	632	1048	1051	901
sgAGMO_1	AGMO	815	893	960	720
sgAGMO_2	AGMO	401	418	510	448
sgAGMO_3	AGMO	617	756	1300	1050
sgAGMO_4	AGMO	202	288	289	51
sgAGMO_5	AGMO	243	296	279	281
sgAGMO_6	AGMO	209	162	46	159
sgAGMO_7	AGMO	330	247	297	273
sgAGMO_8	AGMO	271	150	296	375
sgAGMO_9	AGMO	239	456	336	535
sgAGMO_10	AGMO	259	307	286	269
sgAGO1_1	AGO1	239	376	488	269
sgAGO1_2	AGO1	251	461	445	357
sgAGO1_3	AGO1	568	663	719	777
sgAGO1_4	AGO1	391	395	749	402
sgAGO1_5	AGO1	252	207	300	295
sgAGO1_6	AGO1	563	592	771	369
sgAGO1_7	AGO1	295	341	564	381
sgAGO1_8	AGO1	411	344	568	218
sgAGO1_9	AGO1	173	117	248	112
sgAGO1_10	AGO1	458	459	349	340
sgAGO2_1	AGO2	296	98	46	93
sgAGO2_2	AGO2	829	673	218	417
sgAGO2_3	AGO2	373	21	83	79
sgAGO2_4	AGO2	851	409	397	477
sgAGO2_5	AGO2	455	79	188	177
sgAGO2_6	AGO2	800	670	309	603
sgAGO2_7	AGO2	548	239	154	178
sgAGO2_8	AGO2	512	160	214	224
sgAGO2_9	AGO2	118	18	76	74
sgAGO2_10	AGO2	241	147	24	117
sgAGO3_1	AGO3	323	521	550	657
sgAGO3_2	AGO3	690	431	1088	990
sgAGO3_3	AGO3	443	589	406	468
sgAGO3_4	AGO3	252	424	197	130
sgAGO3_5	AGO3	356	426	453	283
sgAGO3_6	AGO3	544	265	623	559
sgAGO3_7	AGO3	217	216	400	256
sgAGO3_8	AGO3	233	271	259	82
sgAGO3_9	AGO3	132	75	31	96
sgAGO3_10	AGO3	582	779	442	624
sgAGPAT1_1	AGPAT1	257	59	7	205
sgAGPAT1_2	AGPAT1	302	467	580	443
sgAGPAT1_3	AGPAT1	307	21	34	26
sgAGPAT1_4	AGPAT1	156	250	138	172
sgAGPAT1_5	AGPAT1	408	419	331	498
sgAGPAT1_6	AGPAT1	327	264	130	58
sgAGPAT1_7	AGPAT1	304	192	326	302
sgAGPAT1_8	AGPAT1	443	1159	574	395
sgAGPAT1_9	AGPAT1	194	102	241	157
sgAGPAT1_10	AGPAT1	658	300	455	520
sgAGPAT2_1	AGPAT2	277	205	260	347
sgAGPAT2_2	AGPAT2	441	320	212	213
sgAGPAT2_3	AGPAT2	1094	1124	1014	1047
sgAGPAT2_4	AGPAT2	250	101	186	95
sgAGPAT2_5	AGPAT2	378	206	58	196
sgAGPAT2_6	AGPAT2	506	299	345	650
sgAGPAT2_7	AGPAT2	435	227	215	174
sgAGPAT2_8	AGPAT2	196	116	89	200
sgAGPAT2_9	AGPAT2	745	1248	531	956
[truncated: 87,481 more rows]

## Sheet: Whitehead_imprv_8948
gRNA	Gene	Plasmid	Rep1	Rep2	Rep3
sgA1CF_1	A1CF	236	344	362	876
sgA1CF_2	A1CF	481	329	360	559
sgA1CF_3	A1CF	203	427	240	346
sgA1CF_4	A1CF	568	750	868	700
sgA1CF_5	A1CF	198	551	256	310
sgA1CF_6	A1CF	134	393	228	176
sgA1CF_7	A1CF	253	585	208	267
sgA1CF_8	A1CF	598	833	420	471
sgA1CF_9	A1CF	134	23	124	30
sgA1CF_10	A1CF	1004	439	441	591
sgA2ML1_1	A2ML1	460	827	558	254
sgA2ML1_2	A2ML1	581	239	548	515
sgA2ML1_3	A2ML1	374	608	544	778
sgA2ML1_4	A2ML1	239	0	5	0
sgA2ML1_5	A2ML1	261	69	47	53
sgA2ML1_6	A2ML1	273	481	305	1138
sgA2ML1_7	A2ML1	300	247	454	358
sgA2ML1_8	A2ML1	284	377	435	383
sgA2ML1_9	A2ML1	593	622	541	737
sgA2ML1_10	A2ML1	328	443	424	726
sgA4GALT_1	A4GALT	454	160	49	42
sgA4GALT_2	A4GALT	275	273	383	234
sgA4GALT_3	A4GALT	567	1519	817	729
sgA4GALT_4	A4GALT	145	89	79	181
sgA4GALT_5	A4GALT	1047	728	621	803
sgA4GALT_6	A4GALT	291	25	18	26
sgA4GALT_7	A4GALT	843	814	909	1563
sgA4GALT_8	A4GALT	253	264	175	161
sgA4GALT_9	A4GALT	545	282	127	270
sgA4GALT_10	A4GALT	1558	2510	1586	1512
sgA4GNT_1	A4GNT	307	157	137	149
sgA4GNT_2	A4GNT	458	709	280	575
sgA4GNT_3	A4GNT	190	330	350	151
sgA4GNT_4	A4GNT	271	213	204	96
sgA4GNT_5	A4GNT	202	244	277	407
sgA4GNT_6	A4GNT	224	207	257	217
sgA4GNT_7	A4GNT	854	721	862	1382
sgA4GNT_8	A4GNT	299	349	234	579
sgA4GNT_9	A4GNT	511	618	303	519
sgA4GNT_10	A4GNT	276	119	211	471
sgAAAS_1	AAAS	266	87	215	123
sgAAAS_2	AAAS	445	617	401	550
sgAAAS_3	AAAS	539	444	329	362
sgAAAS_4	AAAS	626	680	351	611
sgAAAS_5	AAAS	542	121	115	111
sgAAAS_6	AAAS	377	375	281	629
sgAAAS_7	AAAS	346	363	301	366
sgAAAS_8	AAAS	753	240	402	265
sgAAAS_9	AAAS	498	113	224	920
sgAAAS_10	AAAS	241	9	22	3
sgAACS_1	AACS	658	765	661	1524
sgAACS_2	AACS	103	223	160	106
sgAACS_3	AACS	234	211	142	167
sgAACS_4	AACS	385	214	507	853
sgAACS_5	AACS	410	235	541	753
sgAACS_6	AACS	382	525	405	196
sgAACS_7	AACS	649	894	679	914
sgAACS_8	AACS	352	554	409	251
sgAACS_9	AACS	592	545	674	920
sgAACS_10	AACS	317	492	421	440
sgAADAC_1	AADAC	477	227	465	505
sgAADAC_2	AADAC	432	262	394	267
sgAADAC_3	AADAC	720	846	718	960
sgAADAC_4	AADAC	317	353	188	288
sgAADAC_5	AADAC	243	607	530	192
sgAADAC_6	AADAC	216	73	41	70
sgAADAC_7	AADAC	219	296	189	318
sgAADAC_8	AADAC	499	361	470	938
sgAADAC_9	AADAC	398	253	399	157
sgAADAC_10	AADAC	234	200	403	451
sgAADACL3_1	AADACL3	249	363	93	428
sgAADACL3_2	AADACL3	278	170	271	753
sgAADACL3_3	AADACL3	327	778	757	805
sgAADACL3_4	AADACL3	372	242	271	368
sgAADACL3_5	AADACL3	305	446	335	411
sgAADACL3_6	AADACL3	539	338	274	187
sgAADACL3_7	AADACL3	584	1255	1085	848
sgAADACL3_8	AADACL3	433	215	449	493
sgAADACL3_9	AADACL3	297	525	396	528
sgAADACL3_10	AADACL3	314	363	346	190
sgAAMDC_1	AAMDC	273	273	233	279
sgAAMDC_2	AAMDC	390	84	178	449
sgAAMDC_3	AAMDC	520	426	442	443
sgAAMDC_4	AAMDC	199	350	175	218
sgAAMDC_5	AAMDC	407	349	671	586
sgAAMDC_6	AAMDC	695	625	311	755
sgAAMDC_7	AAMDC	180	101	174	81
sgAAMDC_8	AAMDC	200	226	257	422
sgAAMDC_9	AAMDC	253	119	265	326
sgAAMDC_10	AAMDC	390	723	407	426
sgAAMP_1	AAMP	855	81	132	105
sgAAMP_2	AAMP	199	0	24	3
sgAAMP_3	AAMP	127	105	96	315
sgAAMP_4	AAMP	345	476	408	210
sgAAMP_5	AAMP	256	32	3	32
sgAAMP_6	AAMP	299	159	87	146
sgAAMP_7	AAMP	236	16	1	4
sgAAMP_8	AAMP	621	74	70	1
sgAAMP_9	AAMP	750	28	39	1
sgAAMP_10	AAMP	427	68	90	175
sgAANAT_1	AANAT	628	410	676	1166
sgAANAT_2	AANAT	286	134	139	162
sgAANAT_3	AANAT	302	288	129	256
sgAANAT_4	AANAT	640	609	643	698
sgAANAT_5	AANAT	485	662	454	414
sgAANAT_6	AANAT	206	258	346	307
sgAANAT_7	AANAT	673	565	228	526
sgAANAT_8	AANAT	521	638	533	717
sgAANAT_9	AANAT	255	300	428	611
sgAANAT_10	AANAT	690	716	923	649
sgAAR2_1	AAR2	80	132	41	242
sgAAR2_2	AAR2	308	408	131	449
sgAAR2_3	AAR2	611	1495	746	874
sgAAR2_4	AAR2	314	389	457	696
sgAAR2_5	AAR2	229	236	263	367
sgAAR2_6	AAR2	311	211	293	495
sgAAR2_7	AAR2	439	578	442	670
sgAAR2_8	AAR2	267	460	338	537
sgAAR2_9	AAR2	1086	1091	1160	1046
sgAAR2_10	AAR2	575	482	649	921
sgAASDHPPT_1	AASDHPPT	488	440	403	399
sgAASDHPPT_2	AASDHPPT	542	596	374	346
sgAASDHPPT_3	AASDHPPT	237	256	95	101
sgAASDHPPT_4	AASDHPPT	240	155	97	131
sgAASDHPPT_5	AASDHPPT	412	529	143	70
sgAASDHPPT_6	AASDHPPT	614	180	401	470
sgAASDHPPT_7	AASDHPPT	287	187	116	445
sgAASDHPPT_8	AASDHPPT	308	513	225	298
sgAASDHPPT_9	AASDHPPT	1044	1438	851	1107
sgAASDHPPT_10	AASDHPPT	309	191	117	214
sgAATK_1	AATK	688	1034	760	845
sgAATK_2	AATK	290	281	332	196
sgAATK_3	AATK	595	683	601	617
sgAATK_4	AATK	859	998	650	993
sgAATK_5	AATK	242	255	393	147
sgAATK_6	AATK	304	473	288	262
sgAATK_7	AATK	309	15	80	163
sgAATK_8	AATK	409	382	237	345
sgAATK_9	AATK	197	149	231	170
sgAATK_10	AATK	357	432	430	767
sgABCA10_1	ABCA10	135	182	44	203
sgABCA10_2	ABCA10	382	664	326	995
sgABCA10_3	ABCA10	243	221	267	381
sgABCA10_4	ABCA10	334	377	351	249
sgABCA10_5	ABCA10	391	256	459	1000
sgABCA10_6	ABCA10	374	589	328	420
sgABCA10_7	ABCA10	618	473	600	409
sgABCA10_8	ABCA10	140	225	200	236
sgABCA10_9	ABCA10	153	275	220	263
sgABCA10_10	ABCA10	520	363	553	304
sgABCA5_1	ABCA5	266	531	201	318
sgABCA5_2	ABCA5	153	216	123	152
sgABCA5_3	ABCA5	224	321	291	192
sgABCA5_4	ABCA5	131	95	17	387
sgABCA5_5	ABCA5	134	97	90	224
sgABCA5_6	ABCA5	395	432	387	426
sgABCA5_7	ABCA5	268	267	218	74
sgABCA5_8	ABCA5	249	443	275	358
sgABCA5_9	ABCA5	522	556	849	1151
sgABCA5_10	ABCA5	430	893	471	453
sgABCB5_1	ABCB5	157	116	190	216
sgABCB5_2	ABCB5	163	13	54	156
sgABCB5_3	ABCB5	317	318	269	295
sgABCB5_4	ABCB5	120	186	195	150
sgABCB5_5	ABCB5	584	602	982	602
sgABCB5_6	ABCB5	558	359	314	573
sgABCB5_7	ABCB5	167	184	147	355
sgABCB5_8	ABCB5	171	236	308	328
sgABCB5_9	ABCB5	474	553	405	724
sgABCB5_10	ABCB5	477	533	549	332
sgABCB6_1	ABCB6	612	648	351	358
sgABCB6_2	ABCB6	550	662	593	411
sgABCB6_3	ABCB6	625	647	452	879
sgABCB6_4	ABCB6	1121	1917	1424	2194
sgABCB6_5	ABCB6	223	253	252	244
sgABCB6_6	ABCB6	158	217	170	87
sgABCB6_7	ABCB6	207	175	286	35
sgABCB6_8	ABCB6	272	562	548	283
sgABCB6_9	ABCB6	275	435	333	265
sgABCB6_10	ABCB6	193	263	385	433
sgABCB8_1	ABCB8	314	490	412	501
sgABCB8_2	ABCB8	763	646	546	852
sgABCB8_3	ABCB8	129	235	390	175
sgABCB8_4	ABCB8	523	374	614	561
sgABCB8_5	ABCB8	848	1062	804	1002
sgABCB8_6	ABCB8	421	280	321	327
sgABCB8_7	ABCB8	382	387	108	226
sgABCB8_8	ABCB8	559	172	116	303
sgABCB8_9	ABCB8	613	287	390	958
sgABCB8_10	ABCB8	640	1163	857	678
sgABCC10_1	ABCC10	420	404	391	583
sgABCC10_2	ABCC10	372	110	278	425
sgABCC10_3	ABCC10	443	195	238	123
sgABCC10_4	ABCC10	424	724	456	751
sgABCC10_5	ABCC10	1542	1607	1574	1921
sgABCC10_6	ABCC10	340	607	489	333
sgABCC10_7	ABCC10	598	1023	464	871
sgABCC10_8	ABCC10	213	183	114	163
sgABCC10_9	ABCC10	349	410	59	220
sgABCC10_10	ABCC10	179	103	126	324
sgABCC11_1	ABCC11	276	391	252	328
sgABCC11_2	ABCC11	316	472	330	260
sgABCC11_3	ABCC11	289	452	307	583
sgABCC11_4	ABCC11	669	911	947	1523
sgABCC11_5	ABCC11	485	641	486	676
sgABCC11_6	ABCC11	336	238	187	428
sgABCC11_7	ABCC11	205	287	151	260
sgABCC11_8	ABCC11	386	697	434	204
sgABCC11_9	ABCC11	226	187	192	299
sgABCC11_10	ABCC11	208	80	293	423
sgABCC12_1	ABCC12	406	330	236	708
sgABCC12_2	ABCC12	667	807	492	1158
sgABCC12_3	ABCC12	415	417	322	523
sgABCC12_4	ABCC12	0	0	0	0
sgABCC12_5	ABCC12	226	238	244	319
sgABCC12_6	ABCC12	0	0	0	0
sgABCC12_7	ABCC12	355	882	467	334
sgABCC12_8	ABCC12	410	382	325	348
sgABCC12_9	ABCC12	291	310	237	423
sgABCC12_10	ABCC12	294	322	359	256
sgABCC4_1	ABCC4	294	510	393	473
sgABCC4_2	ABCC4	223	252	120	151
sgABCC4_3	ABCC4	180	80	170	303
sgABCC4_4	ABCC4	469	871	653	1095
sgABCC4_5	ABCC4	231	272	286	638
sgABCC4_6	ABCC4	294	570	443	509
sgABCC4_7	ABCC4	249	191	514	801
sgABCC4_8	ABCC4	549	533	447	731
sgABCC4_9	ABCC4	1615	1742	1280	2111
sgABCC4_10	ABCC4	312	157	168	175
sgABCC5_1	ABCC5	407	464	531	591
sgABCC5_2	ABCC5	215	614	592	372
sgABCC5_3	ABCC5	595	912	545	485
sgABCC5_4	ABCC5	275	393	230	483
sgABCC5_5	ABCC5	221	468	318	405
sgABCC5_6	ABCC5	515	400	664	824
sgABCC5_7	ABCC5	462	653	831	765
sgABCC5_8	ABCC5	411	673	685	537
sgABCC5_9	ABCC5	479	364	435	575
sgABCC5_10	ABCC5	658	363	522	383
sgABCC9_1	ABCC9	152	9	43	58
sgABCC9_2	ABCC9	440	616	342	294
sgABCC9_3	ABCC9	349	345	242	368
sgABCC9_4	ABCC9	527	521	726	818
sgABCC9_5	ABCC9	281	233	126	174
sgABCC9_6	ABCC9	117	95	55	317
sgABCC9_7	ABCC9	1597	882	704	1037
sgABCC9_8	ABCC9	252	611	329	486
sgABCC9_9	ABCC9	340	519	395	441
sgABCC9_10	ABCC9	455	434	221	342
sgABCD1_1	ABCD1	828	639	553	688
sgABCD1_2	ABCD1	338	255	293	344
sgABCD1_3	ABCD1	299	534	482	408
sgABCD1_4	ABCD1	883	1330	689	808
sgABCD1_5	ABCD1	412	395	253	394
sgABCD1_6	ABCD1	250	208	268	380
sgABCD1_7	ABCD1	276	223	127	133
sgABCD1_8	ABCD1	355	28	36	16
sgABCD1_9	ABCD1	382	422	223	406
sgABCD1_10	ABCD1	251	346	237	197
sgABCD2_1	ABCD2	206	340	127	184
sgABCD2_2	ABCD2	114	195	101	269
sgABCD2_3	ABCD2	437	1193	656	327
sgABCD2_4	ABCD2	389	332	449	490
sgABCD2_5	ABCD2	265	76	11	32
sgABCD2_6	ABCD2	378	674	248	518
sgABCD2_7	ABCD2	261	143	174	167
sgABCD2_8	ABCD2	263	249	215	184
sgABCD2_9	ABCD2	313	254	249	96
sgABCD2_10	ABCD2	290	412	315	342
sgABCD3_1	ABCD3	198	403	212	321
sgABCD3_2	ABCD3	694	632	646	844
sgABCD3_3	ABCD3	321	110	30	173
sgABCD3_4	ABCD3	367	1027	574	839
sgABCD3_5	ABCD3	664	917	935	876
sgABCD3_6	ABCD3	305	382	314	184
sgABCD3_7	ABCD3	156	248	304	534
sgABCD3_8	ABCD3	98	57	84	29
sgABCD3_9	ABCD3	77	52	109	99
sgABCD3_10	ABCD3	353	415	563	586
sgABCD4_1	ABCD4	399	217	255	539
sgABCD4_2	ABCD4	424	312	525	229
sgABCD4_3	ABCD4	828	33	51	15
sgABCD4_4	ABCD4	213	209	220	116
sgABCD4_5	ABCD4	724	744	735	940
sgABCD4_6	ABCD4	805	960	1073	579
sgABCD4_7	ABCD4	582	695	465	577
sgABCD4_8	ABCD4	629	1080	606	974
sgABCD4_9	ABCD4	288	255	339	183
sgABCD4_10	ABCD4	3	0	2	0
sgABCF1_1	ABCF1	609	70	266	123
sgABCF1_2	ABCF1	566	603	333	547
sgABCF1_3	ABCF1	363	0	24	24
sgABCF1_4	ABCF1	174	354	130	114
sgABCF1_5	ABCF1	341	26	49	0
sgABCF1_6	ABCF1	91	186	78	56
sgABCF1_7	ABCF1	578	517	395	500
sgABCF1_8	ABCF1	177	4	0	0
sgABCF1_9	ABCF1	205	4	37	49
sgABCF1_10	ABCF1	410	0	7	1
sgABCF3_1	ABCF3	604	848	701	1019
sgABCF3_2	ABCF3	656	589	541	533
sgABCF3_3	ABCF3	565	531	523	683
sgABCF3_4	ABCF3	217	241	261	284
sgABCF3_5	ABCF3	247	235	83	149
sgABCF3_6	ABCF3	167	222	255	543
sgABCF3_7	ABCF3	534	1148	1056	1167
sgABCF3_8	ABCF3	256	237	124	261
sgABCF3_9	ABCF3	390	745	605	739
sgABCF3_10	ABCF3	264	490	534	486
sgABCG1_1	ABCG1	263	274	204	158
sgABCG1_2	ABCG1	356	294	197	226
sgABCG1_3	ABCG1	191	210	102	281
sgABCG1_4	ABCG1	245	250	287	360
sgABCG1_5	ABCG1	900	1377	1269	1030
sgABCG1_6	ABCG1	801	784	636	1147
sgABCG1_7	ABCG1	330	642	329	317
sgABCG1_8	ABCG1	329	325	88	288
sgABCG1_9	ABCG1	427	853	280	325
sgABCG1_10	ABCG1	265	236	230	489
sgABCG2_1	ABCG2	561	205	456	1090
sgABCG2_2	ABCG2	288	0	3	4
sgABCG2_3	ABCG2	131	139	232	330
sgABCG2_4	ABCG2	550	885	532	993
sgABCG2_5	ABCG2	137	224	251	281
sgABCG2_6	ABCG2	147	183	98	184
sgABCG2_7	ABCG2	122	91	123	103
sgABCG2_8	ABCG2	163	159	167	169
sgABCG2_9	ABCG2	374	345	434	699
sgABCG2_10	ABCG2	286	334	259	341
sgABCG4_1	ABCG4	237	171	131	165
sgABCG4_2	ABCG4	312	12	77	49
sgABCG4_3	ABCG4	925	1161	1049	1368
sgABCG4_4	ABCG4	270	665	277	425
sgABCG4_5	ABCG4	377	413	497	517
sgABCG4_6	ABCG4	220	238	492	486
sgABCG4_7	ABCG4	227	95	197	217
sgABCG4_8	ABCG4	686	569	513	740
sgABCG4_9	ABCG4	742	700	690	1221
sgABCG4_10	ABCG4	468	214	200	193
sgABCG5_1	ABCG5	200	272	181	510
sgABCG5_2	ABCG5	430	1130	282	653
sgABCG5_3	ABCG5	262	156	258	154
sgABCG5_4	ABCG5	644	0	16	10
sgABCG5_5	ABCG5	92	102	131	110
sgABCG5_6	ABCG5	243	146	183	203
sgABCG5_7	ABCG5	709	1068	916	827
sgABCG5_8	ABCG5	222	234	169	216
sgABCG5_9	ABCG5	413	502	267	881
sgABCG5_10	ABCG5	211	184	169	178
sgABCG8_1	ABCG8	262	82	106	62
sgABCG8_2	ABCG8	542	909	663	500
sgABCG8_3	ABCG8	924	986	826	1210
sgABCG8_4	ABCG8	698	959	810	515
sgABCG8_5	ABCG8	877	1032	675	1091
sgABCG8_6	ABCG8	552	771	874	740
sgABCG8_7	ABCG8	284	247	112	67
sgABCG8_8	ABCG8	568	272	515	485
sgABCG8_9	ABCG8	391	43	10	17
sgABCG8_10	ABCG8	404	161	139	173
sgABHD10_1	ABHD10	649	753	791	995
sgABHD10_2	ABHD10	600	30	69	26
sgABHD10_3	ABHD10	631	609	439	913
sgABHD10_4	ABHD10	318	340	266	305
sgABHD10_5	ABHD10	411	425	433	340
sgABHD10_6	ABHD10	322	710	259	1017
sgABHD10_7	ABHD10	301	187	140	367
sgABHD10_8	ABHD10	410	572	285	585
sgABHD10_9	ABHD10	295	388	383	420
sgABHD10_10	ABHD10	394	323	371	697
sgABHD11_1	ABHD11	256	31	16	2
sgABHD11_2	ABHD11	602	881	822	623
sgABHD11_3	ABHD11	704	788	569	588
sgABHD11_4	ABHD11	385	148	210	328
sgABHD11_5	ABHD11	606	467	355	569
sgABHD11_6	ABHD11	357	46	27	202
sgABHD11_7	ABHD11	462	635	505	859
sgABHD11_8	ABHD11	424	541	341	353
sgABHD11_9	ABHD11	513	539	542	513
sgABHD11_10	ABHD11	174	317	184	203
sgABHD12_1	ABHD12	172	218	77	48
sgABHD12_2	ABHD12	851	37	31	0
sgABHD12_3	ABHD12	193	345	329	202
sgABHD12_4	ABHD12	388	345	403	260
sgABHD12_5	ABHD12	495	785	641	1190
sgABHD12_6	ABHD12	371	174	440	427
sgABHD12_7	ABHD12	503	374	233	152
sgABHD12_8	ABHD12	237	394	219	448
sgABHD12_9	ABHD12	206	32	191	191
sgABHD12_10	ABHD12	235	182	259	183
sgABHD12B_1	ABHD12B	399	83	225	112
sgABHD12B_2	ABHD12B	607	463	682	482
sgABHD12B_3	ABHD12B	447	415	102	460
sgABHD12B_4	ABHD12B	221	157	133	318
sgABHD12B_5	ABHD12B	110	591	105	212
sgABHD12B_6	ABHD12B	394	732	353	343
sgABHD12B_7	ABHD12B	205	88	52	62
sgABHD12B_8	ABHD12B	118	190	92	104
sgABHD12B_9	ABHD12B	452	481	119	883
sgABHD12B_10	ABHD12B	456	424	185	738
sgABHD13_1	ABHD13	412	1178	636	576
sgABHD13_2	ABHD13	240	137	413	401
sgABHD13_3	ABHD13	147	162	140	41
sgABHD13_4	ABHD13	309	458	262	640
sgABHD13_5	ABHD13	512	340	502	495
sgABHD13_6	ABHD13	203	320	136	421
sgABHD13_7	ABHD13	425	623	626	250
sgABHD13_8	ABHD13	511	1138	767	794
sgABHD13_9	ABHD13	187	301	112	141
sgABHD13_10	ABHD13	410	909	432	885
sgABHD14A_1	ABHD14A	543	271	372	409
sgABHD14A_2	ABHD14A	675	1124	804	1094
sgABHD14A_3	ABHD14A	221	476	236	347
sgABHD14A_4	ABHD14A	442	470	526	735
sgABHD14A_5	ABHD14A	533	594	320	549
sgABHD14A_6	ABHD14A	368	319	338	198
sgABHD14A_7	ABHD14A	994	1143	1450	775
sgABHD14A_8	ABHD14A	184	169	183	248
sgABHD14A_9	ABHD14A	502	570	310	514
sgABHD14A_10	ABHD14A	324	308	421	199
sgABHD14B_1	ABHD14B	154	275	160	188
sgABHD14B_2	ABHD14B	416	122	225	470
sgABHD14B_3	ABHD14B	492	547	494	328
sgABHD14B_4	ABHD14B	528	432	410	498
sgABHD14B_5	ABHD14B	459	122	259	127
sgABHD14B_6	ABHD14B	369	421	145	257
sgABHD14B_7	ABHD14B	570	990	1066	554
sgABHD14B_8	ABHD14B	221	387	186	240
sgABHD14B_9	ABHD14B	290	244	137	172
sgABHD14B_10	ABHD14B	671	521	535	804
sgABHD16A_1	ABHD16A	437	71	89	45
sgABHD16A_2	ABHD16A	427	426	67	127
sgABHD16A_3	ABHD16A	257	127	284	152
sgABHD16A_4	ABHD16A	892	1347	1068	1156
sgABHD16A_5	ABHD16A	430	681	624	639
sgABHD16A_6	ABHD16A	686	1040	722	1083
sgABHD16A_7	ABHD16A	240	341	268	223
sgABHD16A_8	ABHD16A	765	353	522	862
sgABHD16A_9	ABHD16A	622	412	737	695
sgABHD16A_10	ABHD16A	1038	851	1097	1266
sgABHD3_1	ABHD3	478	167	163	224
sgABHD3_2	ABHD3	680	536	589	624
sgABHD3_3	ABHD3	231	214	71	34
sgABHD3_4	ABHD3	237	204	158	185
sgABHD3_5	ABHD3	669	1237	934	872
sgABHD3_6	ABHD3	640	898	461	1086
sgABHD3_7	ABHD3	202	171	138	291
sgABHD3_8	ABHD3	158	306	179	265
sgABHD3_9	ABHD3	313	312	323	136
sgABHD3_10	ABHD3	212	203	136	161
sgABHD4_1	ABHD4	277	284	249	244
sgABHD4_2	ABHD4	270	326	196	209
sgABHD4_3	ABHD4	439	563	425	824
sgABHD4_4	ABHD4	465	350	587	515
sgABHD4_5	ABHD4	602	819	494	617
sgABHD4_6	ABHD4	384	521	335	533
sgABHD4_7	ABHD4	499	601	789	686
sgABHD4_8	ABHD4	220	383	156	242
sgABHD4_9	ABHD4	437	517	185	731
sgABHD4_10	ABHD4	257	289	331	208
sgABHD6_1	ABHD6	656	833	877	656
sgABHD6_2	ABHD6	235	122	20	197
sgABHD6_3	ABHD6	286	260	390	215
sgABHD6_4	ABHD6	515	441	346	682
sgABHD6_5	ABHD6	1086	1473	1302	2050
sgABHD6_6	ABHD6	297	508	201	535
sgABHD6_7	ABHD6	421	374	590	358
sgABHD6_8	ABHD6	402	488	373	453
sgABHD6_9	ABHD6	275	111	54	333
sgABHD6_10	ABHD6	228	260	333	140
sgABI2_1	ABI2	646	892	645	877
sgABI2_2	ABI2	116	199	75	270
sgABI2_3	ABI2	193	94	72	85
sgABI2_4	ABI2	517	740	916	599
sgABI2_5	ABI2	381	429	602	483
sgABI2_6	ABI2	663	746	887	735
sgABI2_7	ABI2	537	558	836	676
sgABI2_8	ABI2	193	330	231	85
sgABI2_9	ABI2	210	158	261	367
sgABI2_10	ABI2	330	403	175	191
sgABI3_1	ABI3	431	414	118	312
sgABI3_2	ABI3	316	205	122	50
sgABI3_3	ABI3	898	960	702	1175
sgABI3_4	ABI3	421	311	347	363
sgABI3_5	ABI3	197	192	267	351
sgABI3_6	ABI3	488	642	389	442
sgABI3_7	ABI3	181	222	176	197
sgABI3_8	ABI3	733	72	50	174
sgABI3_9	ABI3	268	137	204	103
sgABI3_10	ABI3	630	529	652	734
sgABI3BP_1	ABI3BP	570	502	293	595
sgABI3BP_2	ABI3BP	222	716	351	484
sgABI3BP_3	ABI3BP	494	416	280	538
sgABI3BP_4	ABI3BP	1023	1501	1763	1396
sgABI3BP_5	ABI3BP	275	248	236	50
sgABI3BP_6	ABI3BP	425	584	294	219
sgABI3BP_7	ABI3BP	286	301	157	425
sgABI3BP_8	ABI3BP	276	153	218	62
sgABI3BP_9	ABI3BP	242	151	151	86
sgABI3BP_10	ABI3BP	467	253	388	400
sgABL2_1	ABL2	333	68	118	382
sgABL2_2	ABL2	212	251	437	300
sgABL2_3	ABL2	457	418	677	794
sgABL2_4	ABL2	236	321	209	403
sgABL2_5	ABL2	650	637	809	954
sgABL2_6	ABL2	269	701	236	343
sgABL2_7	ABL2	115	208	64	204
sgABL2_8	ABL2	368	726	308	557
sgABL2_9	ABL2	300	360	302	406
sgABL2_10	ABL2	481	820	694	599
sgABRA_1	ABRA	415	54	123	103
sgABRA_2	ABRA	721	1005	571	1024
sgABRA_3	ABRA	261	130	178	153
sgABRA_4	ABRA	269	333	448	405
sgABRA_5	ABRA	936	1383	1276	1939
sgABRA_6	ABRA	577	338	317	657
sgABRA_7	ABRA	253	216	266	360
sgABRA_8	ABRA	235	404	264	241
sgABRA_9	ABRA	678	422	621	315
sgABRA_10	ABRA	868	292	100	562
sgABRACL_1	ABRACL	222	211	280	215
sgABRACL_2	ABRACL	96	91	165	73
sgABRACL_3	ABRACL	609	599	651	528
sgABRACL_4	ABRACL	217	367	367	539
sgABRACL_5	ABRACL	298	503	358	308
sgABRACL_6	ABRACL	252	340	387	285
sgABRACL_7	ABRACL	184	203	216	229
sgABRACL_8	ABRACL	123	192	71	43
sgABRACL_9	ABRACL	1085	1470	957	1783
sgABRACL_10	ABRACL	110	42	224	53
sgABTB2_1	ABTB2	232	715	405	203
sgABTB2_2	ABTB2	283	369	279	470
sgABTB2_3	ABTB2	667	961	871	758
sgABTB2_4	ABTB2	524	626	695	921
sgABTB2_5	ABTB2	145	153	62	82
sgABTB2_6	ABTB2	728	1176	959	1143
sgABTB2_7	ABTB2	782	215	295	272
sgABTB2_8	ABTB2	365	323	408	496
sgABTB2_9	ABTB2	292	450	608	334
sgABTB2_10	ABTB2	564	922	563	734
sgACAA1_1	ACAA1	374	463	633	641
sgACAA1_2	ACAA1	584	552	912	1088
sgACAA1_3	ACAA1	263	527	113	268
sgACAA1_4	ACAA1	436	575	441	342
sgACAA1_5	ACAA1	568	788	703	741
sgACAA1_6	ACAA1	280	210	282	551
sgACAA1_7	ACAA1	312	405	267	453
sgACAA1_8	ACAA1	231	271	289	568
sgACAA1_9	ACAA1	161	592	151	262
sgACAA1_10	ACAA1	204	253	328	163
sgACAA2_1	ACAA2	769	890	889	1495
sgACAA2_2	ACAA2	296	547	337	462
sgACAA2_3	ACAA2	374	828	623	379
sgACAA2_4	ACAA2	322	249	125	122
sgACAA2_5	ACAA2	553	880	690	724
sgACAA2_6	ACAA2	609	1151	1575	936
sgACAA2_7	ACAA2	448	463	466	440
sgACAA2_8	ACAA2	635	604	398	386
sgACAA2_9	ACAA2	404	120	179	542
sgACAA2_10	ACAA2	203	330	218	208
sgACACA_1	ACACA	803	589	527	1006
sgACACA_2	ACACA	0	0	0	3
sgACACA_3	ACACA	275	246	290	365
sgACACA_4	ACACA	177	82	10	187
sgACACA_5	ACACA	113	31	55	124
sgACACA_6	ACACA	513	216	246	111
sgACACA_7	ACACA	542	1	13	60
sgACACA_8	ACACA	196	63	23	200
sgACACA_9	ACACA	220	44	54	71
sgACACA_10	ACACA	412	27	23	69
sgACAD8_1	ACAD8	277	141	329	345
sgACAD8_2	ACAD8	481	719	711	859
sgACAD8_3	ACAD8	558	547	584	549
sgACAD8_4	ACAD8	191	203	305	141
sgACAD8_5	ACAD8	674	364	553	532
sgACAD8_6	ACAD8	357	482	354	443
sgACAD8_7	ACAD8	300	345	282	540
sgACAD8_8	ACAD8	701	63	1	0
sgACAD8_9	ACAD8	306	242	464	253
sgACAD8_10	ACAD8	281	89	445	383
sgACAD9_1	ACAD9	935	605	341	779
sgACAD9_2	ACAD9	361	315	286	284
sgACAD9_3	ACAD9	368	341	217	88
sgACAD9_4	ACAD9	328	212	119	284
sgACAD9_5	ACAD9	318	230	203	448
sgACAD9_6	ACAD9	459	330	292	982
sgACAD9_7	ACAD9	299	223	187	96
sgACAD9_8	ACAD9	258	218	180	404
sgACAD9_9	ACAD9	618	551	718	903
sgACAD9_10	ACAD9	508	1110	929	1060
sgACADL_1	ACADL	506	867	452	363
sgACADL_2	ACADL	794	921	715	904
sgACADL_3	ACADL	830	20	0	4
sgACADL_4	ACADL	410	580	350	439
sgACADL_5	ACADL	190	277	186	255
sgACADL_6	ACADL	252	110	353	230
sgACADL_7	ACADL	797	1093	1011	894
sgACADL_8	ACADL	554	360	217	171
sgACADL_9	ACADL	307	339	373	421
sgACADL_10	ACADL	478	221	586	820
sgACADS_1	ACADS	959	1767	1036	1406
sgACADS_2	ACADS	666	704	770	774
sgACADS_3	ACADS	864	568	671	495
sgACADS_4	ACADS	485	726	388	541
sgACADS_5	ACADS	334	346	239	260
sgACADS_6	ACADS	626	934	777	802
sgACADS_7	ACADS	288	442	316	413
sgACADS_8	ACADS	806	1342	723	781
sgACADS_9	ACADS	753	835	1001	1344
sgACADS_10	ACADS	426	764	365	507
sgACADSB_1	ACADSB	420	183	234	470
sgACADSB_2	ACADSB	335	462	155	163
sgACADSB_3	ACADSB	722	782	766	1371
sgACADSB_4	ACADSB	419	236	547	560
sgACADSB_5	ACADSB	182	290	124	281
sgACADSB_6	ACADSB	422	251	282	207
sgACADSB_7	ACADSB	233	161	210	205
sgACADSB_8	ACADSB	0	0	0	0
sgACADSB_9	ACADSB	331	321	381	519
sgACADSB_10	ACADSB	380	446	558	502
sgACADVL_1	ACADVL	910	1104	933	1200
sgACADVL_2	ACADVL	427	0	0	0
sgACADVL_3	ACADVL	379	350	267	380
sgACADVL_4	ACADVL	268	206	350	418
sgACADVL_5	ACADVL	371	50	28	147
sgACADVL_6	ACADVL	892	982	1041	1265
sgACADVL_7	ACADVL	292	626	500	560
sgACADVL_8	ACADVL	328	497	445	298
sgACADVL_9	ACADVL	258	491	298	198
sgACADVL_10	ACADVL	391	475	238	356
sgACAN_1	ACAN	345	86	11	58
sgACAN_2	ACAN	395	505	354	352
sgACAN_3	ACAN	353	6	0	1
sgACAN_4	ACAN	665	65	266	132
sgACAN_5	ACAN	264	113	220	383
sgACAN_6	ACAN	645	712	745	1131
sgACAN_7	ACAN	398	148	333	471
sgACAN_8	ACAN	353	39	21	46
sgACAN_9	ACAN	218	239	310	257
sgACAN_10	ACAN	897	848	1123	890
sgACAP1_1	ACAP1	373	337	236	244
sgACAP1_2	ACAP1	414	724	184	154
sgACAP1_3	ACAP1	245	46	153	129
sgACAP1_4	ACAP1	332	265	345	628
sgACAP1_5	ACAP1	200	427	164	363
sgACAP1_6	ACAP1	386	77	205	240
sgACAP1_7	ACAP1	396	452	259	85
sgACAP1_8	ACAP1	562	920	343	703
sgACAP1_9	ACAP1	1050	1707	1703	785
sgACAP1_10	ACAP1	662	622	755	691
sgACAP2_1	ACAP2	734	640	304	382
sgACAP2_2	ACAP2	1075	971	664	1033
sgACAP2_3	ACAP2	216	158	8	263
sgACAP2_4	ACAP2	305	522	511	567
sgACAP2_5	ACAP2	295	404	472	293
sgACAP2_6	ACAP2	136	8	122	45
sgACAP2_7	ACAP2	406	589	397	243
sgACAP2_8	ACAP2	287	255	272	563
sgACAP2_9	ACAP2	291	662	222	460
sgACAP2_10	ACAP2	607	282	494	881
sgACAT1_1	ACAT1	535	1345	1061	731
sgACAT1_2	ACAT1	140	143	113	94
sgACAT1_3	ACAT1	90	248	126	155
sgACAT1_4	ACAT1	661	522	645	653
sgACAT1_5	ACAT1	305	167	614	304
sgACAT1_6	ACAT1	141	527	297	92
sgACAT1_7	ACAT1	540	1228	707	747
sgACAT1_8	ACAT1	289	417	397	498
sgACAT1_9	ACAT1	184	284	197	270
sgACAT1_10	ACAT1	301	646	251	869
sgACAT2_1	ACAT2	279	335	262	219
sgACAT2_2	ACAT2	544	845	613	1220
sgACAT2_3	ACAT2	165	224	270	227
sgACAT2_4	ACAT2	502	306	646	334
sgACAT2_5	ACAT2	135	21	106	362
sgACAT2_6	ACAT2	474	663	628	783
sgACAT2_7	ACAT2	1	0	0	0
sgACAT2_8	ACAT2	596	980	700	825
sgACAT2_9	ACAT2	434	1033	585	732
sgACAT2_10	ACAT2	246	284	124	369
sgACBD5_1	ACBD5	323	390	292	544
sgACBD5_2	ACBD5	588	1131	736	831
sgACBD5_3	ACBD5	230	342	318	305
sgACBD5_4	ACBD5	118	144	139	106
sgACBD5_5	ACBD5	216	324	269	245
sgACBD5_6	ACBD5	510	686	609	777
sgACBD5_7	ACBD5	893	759	569	455
sgACBD5_8	ACBD5	523	528	453	176
sgACBD5_9	ACBD5	214	128	343	157
sgACBD5_10	ACBD5	315	313	288	218
sgACBD6_1	ACBD6	377	467	646	768
sgACBD6_2	ACBD6	611	598	305	341
sgACBD6_3	ACBD6	234	187	459	276
sgACBD6_4	ACBD6	156	132	101	54
sgACBD6_5	ACBD6	252	280	364	466
sgACBD6_6	ACBD6	393	454	523	509
sgACBD6_7	ACBD6	366	419	478	784
sgACBD6_8	ACBD6	605	975	788	865
sgACBD6_9	ACBD6	258	433	161	149
sgACBD6_10	ACBD6	631	1861	841	1146
sgACCS_1	ACCS	262	116	85	79
sgACCS_2	ACCS	637	662	707	928
sgACCS_3	ACCS	180	197	123	145
sgACCS_4	ACCS	245	109	74	59
sgACCS_5	ACCS	278	250	119	532
sgACCS_6	ACCS	176	247	161	106
sgACCS_7	ACCS	688	724	916	776
sgACCS_8	ACCS	394	513	515	557
sgACCS_9	ACCS	618	907	1071	1144
sgACCS_10	ACCS	501	929	517	355
sgACE2_1	ACE2	489	543	683	841
sgACE2_2	ACE2	371	161	271	699
sgACE2_3	ACE2	432	757	605	453
sgACE2_4	ACE2	495	526	445	719
sgACE2_5	ACE2	438	513	418	218
sgACE2_6	ACE2	191	355	270	335
sgACE2_7	ACE2	225	161	49	126
sgACE2_8	ACE2	559	758	624	558
sgACE2_9	ACE2	205	360	570	299
sgACE2_10	ACE2	113	295	73	59
sgACER2_1	ACER2	456	801	662	911
sgACER2_2	ACER2	579	805	723	676
sgACER2_3	ACER2	244	478	686	464
sgACER2_4	ACER2	271	140	89	210
sgACER2_5	ACER2	308	333	329	98
sgACER2_6	ACER2	207	152	301	520
sgACER2_7	ACER2	430	429	863	789
sgACER2_8	ACER2	339	794	613	527
sgACER2_9	ACER2	326	673	573	670
sgACER2_10	ACER2	544	820	637	959
sgACHE_1	ACHE	287	391	167	396
sgACHE_2	ACHE	387	117	120	365
sgACHE_3	ACHE	748	390	313	252
sgACHE_4	ACHE	215	65	9	43
sgACHE_5	ACHE	572	317	290	504
sgACHE_6	ACHE	208	163	36	74
sgACHE_7	ACHE	949	1483	1288	1184
sgACHE_8	ACHE	291	123	95	216
sgACHE_9	ACHE	887	1283	936	1598
sgACHE_10	ACHE	342	130	333	173
sgACIN1_1	ACIN1	251	289	111	171
sgACIN1_2	ACIN1	334	37	110	136
sgACIN1_3	ACIN1	271	74	97	57
sgACIN1_4	ACIN1	402	0	0	3
sgACIN1_5	ACIN1	285	0	0	0
sgACIN1_6	ACIN1	389	73	34	421
sgACIN1_7	ACIN1	380	117	179	113
sgACIN1_8	ACIN1	397	194	37	53
sgACIN1_9	ACIN1	150	59	12	2
sgACIN1_10	ACIN1	321	155	196	118
sgACKR2_1	ACKR2	367	407	454	676
sgACKR2_2	ACKR2	275	325	321	365
sgACKR2_3	ACKR2	429	568	372	752
sgACKR2_4	ACKR2	711	1002	773	947
sgACKR2_5	ACKR2	182	372	287	159
sgACKR2_6	ACKR2	316	424	256	219
sgACKR2_7	ACKR2	386	352	566	288
sgACKR2_8	ACKR2	0	0	0	0
sgACKR2_9	ACKR2	478	319	369	382
sgACKR2_10	ACKR2	876	97	19	173
sgACLY_1	ACLY	812	683	457	987
sgACLY_2	ACLY	411	218	199	91
sgACLY_3	ACLY	667	620	422	273
sgACLY_4	ACLY	313	112	118	255
sgACLY_5	ACLY	663	82	15	23
sgACLY_6	ACLY	282	69	45	29
sgACLY_7	ACLY	503	326	195	210
sgACLY_8	ACLY	322	230	113	159
sgACLY_9	ACLY	255	9	50	81
sgACLY_10	ACLY	331	185	149	248
sgACMSD_1	ACMSD	497	411	468	286
sgACMSD_2	ACMSD	418	350	584	601
sgACMSD_3	ACMSD	311	380	233	537
sgACMSD_4	ACMSD	361	458	453	321
sgACMSD_5	ACMSD	497	677	289	251
sgACMSD_6	ACMSD	282	194	178	322
sgACMSD_7	ACMSD	248	325	327	168
sgACMSD_8	ACMSD	402	238	192	455
sgACMSD_9	ACMSD	555	2	45	25
sgACMSD_10	ACMSD	382	324	316	763
sgACOT11_1	ACOT11	550	641	575	588
sgACOT11_2	ACOT11	639	325	443	690
sgACOT11_3	ACOT11	537	311	431	547
sgACOT11_4	ACOT11	294	738	258	605
sgACOT11_5	ACOT11	266	160	99	23
sgACOT11_6	ACOT11	495	207	92	322
sgACOT11_7	ACOT11	572	301	318	712
sgACOT11_8	ACOT11	331	821	411	627
sgACOT11_9	ACOT11	355	443	618	466
sgACOT11_10	ACOT11	229	409	326	356
sgACOT2_1	ACOT2	828	1040	966	1741
sgACOT2_2	ACOT2	402	210	347	647
sgACOT2_3	ACOT2	965	1552	1233	1569
sgACOT2_4	ACOT2	540	734	699	669
sgACOT2_5	ACOT2	879	774	661	699
sgACOT2_6	ACOT2	284	255	548	161
sgACOT2_7	ACOT2	793	824	1130	965
sgACOT2_8	ACOT2	429	112	65	64
sgACOT2_9	ACOT2	371	563	448	791
sgACOT2_10	ACOT2	312	299	380	409
sgACOT4_1	ACOT4	239	276	529	529
sgACOT4_2	ACOT4	309	342	560	419
sgACOT4_3	ACOT4	246	228	98	86
sgACOT4_4	ACOT4	156	192	91	206
sgACOT4_5	ACOT4	499	501	386	468
sgACOT4_6	ACOT4	264	281	350	348
sgACOT4_7	ACOT4	166	240	258	322
sgACOT4_8	ACOT4	430	557	450	846
sgACOT4_9	ACOT4	682	1055	668	1224
sgACOT4_10	ACOT4	476	614	346	704
sgACOT6_1	ACOT6	335	632	298	729
sgACOT6_2	ACOT6	151	131	231	273
sgACOT6_3	ACOT6	199	356	145	107
sgACOT6_4	ACOT6	812	818	507	551
sgACOT6_5	ACOT6	60	0	2	8
sgACOT6_6	ACOT6	188	228	409	163
sgACOT6_7	ACOT6	343	346	468	277
sgACOT6_8	ACOT6	336	585	284	688
sgACOT6_9	ACOT6	354	295	716	349
sgACOT6_10	ACOT6	220	373	218	379
sgACOT8_1	ACOT8	584	429	382	481
sgACOT8_2	ACOT8	402	1200	1057	556
sgACOT8_3	ACOT8	158	199	244	266
sgACOT8_4	ACOT8	409	47	96	11
sgACOT8_5	ACOT8	346	564	295	200
sgACOT8_6	ACOT8	687	1192	694	1309
sgACOT8_7	ACOT8	366	731	336	597
sgACOT8_8	ACOT8	401	456	404	466
sgACOT8_9	ACOT8	219	218	143	227
sgACOT8_10	ACOT8	443	636	591	409
sgACOX2_1	ACOX2	292	257	255	363
sgACOX2_2	ACOX2	390	321	224	333
sgACOX2_3	ACOX2	222	299	338	428
sgACOX2_4	ACOX2	528	393	348	442
sgACOX2_5	ACOX2	1055	1534	801	1253
sgACOX2_6	ACOX2	183	247	137	29
sgACOX2_7	ACOX2	200	207	143	96
sgACOX2_8	ACOX2	363	346	267	534
sgACOX2_9	ACOX2	936	386	172	479
sgACOX2_10	ACOX2	345	205	259	619
sgACOX3_1	ACOX3	622	500	660	805
sgACOX3_2	ACOX3	2	0	0	14
sgACOX3_3	ACOX3	465	705	518	1035
sgACOX3_4	ACOX3	666	381	548	1207
sgACOX3_5	ACOX3	374	628	589	435
sgACOX3_6	ACOX3	485	427	110	359
sgACOX3_7	ACOX3	450	508	454	620
sgACOX3_8	ACOX3	321	270	128	632
sgACOX3_9	ACOX3	322	252	188	527
sgACOX3_10	ACOX3	159	43	254	159
sgACP1_1	ACP1	308	652	368	802
sgACP1_2	ACP1	274	520	249	738
sgACP1_3	ACP1	449	392	420	724
sgACP1_4	ACP1	231	248	171	292
sgACP1_5	ACP1	135	97	131	108
sgACP1_6	ACP1	870	1122	1063	1963
sgACP1_7	ACP1	545	715	509	1029
sgACP1_8	ACP1	343	577	329	304
sgACP1_9	ACP1	619	799	511	877
sgACP1_10	ACP1	161	197	108	143
sgACP5_1	ACP5	564	647	610	541
sgACP5_2	ACP5	265	240	235	294
sgACP5_3	ACP5	287	31	118	108
sgACP5_4	ACP5	568	495	584	204
sgACP5_5	ACP5	388	120	120	295
sgACP5_6	ACP5	1521	1243	966	1723
sgACP5_7	ACP5	350	375	209	312
sgACP5_8	ACP5	202	53	157	174
sgACP5_9	ACP5	523	315	468	366
sgACP5_10	ACP5	299	160	366	305
sgACPP_1	ACPP	189	445	159	244
sgACPP_2	ACPP	282	73	301	309
sgACPP_3	ACPP	866	1413	1210	1069
sgACPP_4	ACPP	437	49	146	319
sgACPP_5	ACPP	417	392	513	451
sgACPP_6	ACPP	719	414	693	817
sgACPP_7	ACPP	106	175	118	117
sgACPP_8	ACPP	330	366	327	273
sgACPP_9	ACPP	220	246	390	243
sgACPP_10	ACPP	254	424	195	373
sgACPT_1	ACPT	296	4	37	0
sgACPT_2	ACPT	593	681	399	646
sgACPT_3	ACPT	279	108	304	69
sgACPT_4	ACPT	621	789	445	688
sgACPT_5	ACPT	672	555	782	1606
sgACPT_6	ACPT	251	187	228	469
sgACPT_7	ACPT	624	595	451	391
sgACPT_8	ACPT	211	230	96	318
sgACPT_9	ACPT	832	1087	1158	1129
sgACPT_10	ACPT	482	235	406	750
sgACRBP_1	ACRBP	324	398	268	388
sgACRBP_2	ACRBP	304	0	0	3
sgACRBP_3	ACRBP	331	382	54	29
sgACRBP_4	ACRBP	475	784	396	591
sgACRBP_5	ACRBP	285	299	169	330
sgACRBP_6	ACRBP	272	275	176	86
sgACRBP_7	ACRBP	426	3	0	1
sgACRBP_8	ACRBP	430	589	289	318
sgACRBP_9	ACRBP	561	141	146	79
sgACRBP_10	ACRBP	210	39	62	93
sgACSBG1_1	ACSBG1	267	331	380	482
sgACSBG1_2	ACSBG1	422	186	159	225
sgACSBG1_3	ACSBG1	316	111	362	386
sgACSBG1_4	ACSBG1	171	279	207	378
sgACSBG1_5	ACSBG1	231	293	214	374
sgACSBG1_6	ACSBG1	299	370	268	196
sgACSBG1_7	ACSBG1	166	220	182	85
sgACSBG1_8	ACSBG1	811	1090	1187	1114
sgACSBG1_9	ACSBG1	246	54	72	116
sgACSBG1_10	ACSBG1	206	250	182	263
sgACSF3_1	ACSF3	744	834	1157	1354
sgACSF3_2	ACSF3	748	1071	769	1372
sgACSF3_3	ACSF3	670	808	1001	1033
sgACSF3_4	ACSF3	421	427	331	225
sgACSF3_5	ACSF3	571	447	317	336
sgACSF3_6	ACSF3	629	958	536	589
sgACSF3_7	ACSF3	248	365	145	175
sgACSF3_8	ACSF3	266	203	180	207
sgACSF3_9	ACSF3	737	1247	667	1062
sgACSF3_10	ACSF3	191	704	256	180
sgACSL6_1	ACSL6	976	217	267	42
sgACSL6_2	ACSL6	481	403	383	340
sgACSL6_3	ACSL6	352	460	238	469
sgACSL6_4	ACSL6	479	791	808	810
sgACSL6_5	ACSL6	470	586	558	623
sgACSL6_6	ACSL6	797	508	727	852
sgACSL6_7	ACSL6	454	171	76	94
sgACSL6_8	ACSL6	388	473	288	542
sgACSL6_9	ACSL6	524	450	585	532
sgACSL6_10	ACSL6	216	324	125	201
sgACSM2B_1	ACSM2B	183	202	204	235
sgACSM2B_2	ACSM2B	603	642	789	975
sgACSM2B_3	ACSM2B	260	473	351	360
sgACSM2B_4	ACSM2B	700	1304	1027	1063
sgACSM2B_5	ACSM2B	279	494	319	229
sgACSM2B_6	ACSM2B	34	24	23	57
sgACSM2B_7	ACSM2B	493	525	553	634
sgACSM2B_8	ACSM2B	166	166	78	90
sgACSM2B_9	ACSM2B	122	134	124	302
sgACSM2B_10	ACSM2B	515	512	298	278
sgACSM4_1	ACSM4	916	741	614	689
sgACSM4_2	ACSM4	279	302	249	354
sgACSM4_3	ACSM4	399	561	278	269
sgACSM4_4	ACSM4	281	368	449	242
sgACSM4_5	ACSM4	356	475	403	295
sgACSM4_6	ACSM4	492	1	0	0
sgACSM4_7	ACSM4	456	503	390	282
sgACSM4_8	ACSM4	561	730	953	676
sgACSM4_9	ACSM4	434	919	755	536
sgACSM4_10	ACSM4	262	260	520	315
sgACSM5_1	ACSM5	202	251	208	353
sgACSM5_2	ACSM5	260	168	247	427
sgACSM5_3	ACSM5	259	195	213	258
sgACSM5_4	ACSM5	311	231	264	310
sgACSM5_5	ACSM5	577	755	753	662
sgACSM5_6	ACSM5	256	433	187	137
sgACSM5_7	ACSM5	802	399	491	611
sgACSM5_8	ACSM5	302	337	214	122
sgACSM5_9	ACSM5	203	137	313	464
sgACSM5_10	ACSM5	232	465	311	275
sgACTA1_1	ACTA1	246	267	177	208
sgACTA1_2	ACTA1	120	305	145	29
sgACTA1_3	ACTA1	455	602	552	857
sgACTA1_4	ACTA1	377	605	320	387
sgACTA1_5	ACTA1	424	322	409	389
sgACTA1_6	ACTA1	273	173	272	226
sgACTA1_7	ACTA1	351	152	153	104
sgACTA1_8	ACTA1	697	875	1361	1646
sgACTA1_9	ACTA1	446	582	730	784
sgACTA1_10	ACTA1	141	373	350	19
sgACTA2_1	ACTA2	305	132	32	82
sgACTA2_2	ACTA2	729	903	781	896
sgACTA2_3	ACTA2	230	219	301	470
sgACTA2_4	ACTA2	209	148	131	6
sgACTA2_5	ACTA2	320	10	41	42
sgACTA2_6	ACTA2	463	1256	711	852
sgACTA2_7	ACTA2	806	641	747	1025
sgACTA2_8	ACTA2	162	259	156	70
sgACTA2_9	ACTA2	271	340	216	114
sgACTA2_10	ACTA2	343	454	353	417
sgACTB_1	ACTB	323	222	209	478
sgACTB_2	ACTB	410	182	145	186
sgACTB_3	ACTB	306	151	112	183
sgACTB_4	ACTB	195	80	16	150
sgACTB_5	ACTB	452	219	353	437
sgACTB_6	ACTB	628	557	265	819
sgACTB_7	ACTB	745	374	541	624
sgACTB_8	ACTB	336	354	145	194
sgACTB_9	ACTB	487	0	81	0
sgACTB_10	ACTB	382	465	364	166
sgACTG1_1	ACTG1	469	248	130	131
sgACTG1_2	ACTG1	360	609	308	248
sgACTG1_3	ACTG1	571	490	662	491
sgACTG1_4	ACTG1	886	0	2	0
sgACTG1_5	ACTG1	670	187	23	3
sgACTG1_6	ACTG1	593	787	699	863
sgACTG1_7	ACTG1	683	833	643	801
sgACTG1_8	ACTG1	975	801	300	635
sgACTG1_9	ACTG1	447	63	17	17
sgACTG1_10	ACTG1	380	382	270	342
sgACTL10_1	ACTL10	328	607	392	143
sgACTL10_2	ACTL10	416	657	348	394
sgACTL10_3	ACTL10	673	960	1071	1442
sgACTL10_4	ACTL10	384	716	380	520
sgACTL10_5	ACTL10	504	1	0	0
sgACTL10_6	ACTL10	395	384	485	561
sgACTL10_7	ACTL10	560	1094	674	930
sgACTL10_8	ACTL10	314	811	597	578
sgACTL10_9	ACTL10	945	1697	1909	1470
sgACTL10_10	ACTL10	310	348	440	508
sgACTL6B_1	ACTL6B	304	433	117	250
sgACTL6B_2	ACTL6B	830	1189	605	670
sgACTL6B_3	ACTL6B	218	342	203	352
sgACTL6B_4	ACTL6B	191	0	0	0
sgACTL6B_5	ACTL6B	428	530	502	649
sgACTL6B_6	ACTL6B	271	162	291	283
sgACTL6B_7	ACTL6B	387	865	251	438
sgACTL6B_8	ACTL6B	923	784	956	1046
sgACTL6B_9	ACTL6B	495	469	623	602
sgACTL6B_10	ACTL6B	914	913	686	749
sgACTL8_1	ACTL8	469	415	258	520
sgACTL8_2	ACTL8	347	448	140	210
sgACTL8_3	ACTL8	390	552	575	701
sgACTL8_4	ACTL8	156	395	217	186
sgACTL8_5	ACTL8	415	744	661	565
sgACTL8_6	ACTL8	1444	1993	1820	1948
sgACTL8_7	ACTL8	351	379	418	375
sgACTL8_8	ACTL8	401	333	374	522
sgACTL8_9	ACTL8	404	231	248	297
sgACTL8_10	ACTL8	341	358	569	714
sgACTL9_1	ACTL9	571	804	906	1170
sgACTL9_2	ACTL9	272	377	368	744
sgACTL9_3	ACTL9	249	68	81	18
sgACTL9_4	ACTL9	926	1113	1043	1229
sgACTL9_5	ACTL9	1068	33	109	149
sgACTL9_6	ACTL9	204	140	184	227
sgACTL9_7	ACTL9	479	164	415	932
sgACTL9_8	ACTL9	435	471	238	308
sgACTL9_9	ACTL9	423	817	495	151
sgACTL9_10	ACTL9	386	787	413	380
sgACTN1_1	ACTN1	714	749	806	1170
sgACTN1_2	ACTN1	270	113	126	94
sgACTN1_3	ACTN1	257	565	217	260
sgACTN1_4	ACTN1	957	1370	1279	2085
sgACTN1_5	ACTN1	980	896	721	666
sgACTN1_6	ACTN1	360	546	258	369
sgACTN1_7	ACTN1	560	848	882	433
sgACTN1_8	ACTN1	512	785	632	1004
sgACTN1_9	ACTN1	229	386	380	359
sgACTN1_10	ACTN1	290	97	381	337
sgACTN2_1	ACTN2	755	877	606	676
sgACTN2_2	ACTN2	297	457	267	624
sgACTN2_3	ACTN2	315	427	356	528
sgACTN2_4	ACTN2	379	706	490	209
sgACTN2_5	ACTN2	653	824	752	1137
sgACTN2_6	ACTN2	306	192	214	125
sgACTN2_7	ACTN2	606	544	697	599
sgACTN2_8	ACTN2	374	578	359	289
sgACTN2_9	ACTN2	252	453	192	215
sgACTN2_10	ACTN2	163	259	110	278
sgACTN4_1	ACTN4	584	338	653	544
sgACTN4_2	ACTN4	447	570	382	537
sgACTN4_3	ACTN4	700	496	903	1203
sgACTN4_4	ACTN4	408	506	309	407
sgACTN4_5	ACTN4	333	390	237	437
sgACTN4_6	ACTN4	410	460	468	228
sgACTN4_7	ACTN4	610	1192	519	643
sgACTN4_8	ACTN4	390	5	7	23
sgACTN4_9	ACTN4	518	466	359	577
sgACTN4_10	ACTN4	274	88	106	421
sgACTR5_1	ACTR5	317	160	114	70
sgACTR5_2	ACTR5	367	0	16	10
sgACTR5_3	ACTR5	736	740	1045	766
sgACTR5_4	ACTR5	267	0	0	0
sgACTR5_5	ACTR5	398	362	263	498
sgACTR5_6	ACTR5	295	505	236	152
sgACTR5_7	ACTR5	315	419	353	469
sgACTR5_8	ACTR5	346	459	505	522
sgACTR5_9	ACTR5	78	259	103	195
sgACTR5_10	ACTR5	153	329	290	384
sgACTR6_1	ACTR6	93	6	12	1
sgACTR6_2	ACTR6	481	15	0	1
sgACTR6_3	ACTR6	509	83	117	189
sgACTR6_4	ACTR6	251	14	36	14
sgACTR6_5	ACTR6	161	1	0	0
sgACTR6_6	ACTR6	304	0	37	0
sgACTR6_7	ACTR6	442	19	5	6
sgACTR6_8	ACTR6	305	199	48	67
sgACTR6_9	ACTR6	231	94	62	89
sgACTR6_10	ACTR6	283	0	10	117
sgACTRT1_1	ACTRT1	98	129	179	304
sgACTRT1_2	ACTRT1	276	155	210	295
sgACTRT1_3	ACTRT1	653	1192	564	976
sgACTRT1_4	ACTRT1	428	802	475	703
sgACTRT1_5	ACTRT1	380	579	354	368
sgACTRT1_6	ACTRT1	707	886	759	839
sgACTRT1_7	ACTRT1	598	183	61	27
sgACTRT1_8	ACTRT1	1148	1760	1181	1393
sgACTRT1_9	ACTRT1	783	491	700	1228
sgACTRT1_10	ACTRT1	567	1245	636	1086
sgACVR2A_1	ACVR2A	161	446	47	19
sgACVR2A_2	ACVR2A	175	335	66	277
sgACVR2A_3	ACVR2A	238	208	119	309
sgACVR2A_4	ACVR2A	139	110	133	23
sgACVR2A_5	ACVR2A	122	205	82	60
sgACVR2A_6	ACVR2A	166	452	383	244
sgACVR2A_7	ACVR2A	196	218	79	585
sgACVR2A_8	ACVR2A	156	139	118	149
sgACVR2A_9	ACVR2A	679	576	774	780
sgACVR2A_10	ACVR2A	623	656	711	728
sgACVR2B_1	ACVR2B	299	982	346	232
sgACVR2B_2	ACVR2B	354	186	492	449
sgACVR2B_3	ACVR2B	920	1298	576	629
sgACVR2B_4	ACVR2B	636	68	0	0
sgACVR2B_5	ACVR2B	236	89	223	255
sgACVR2B_6	ACVR2B	360	430	661	402
sgACVR2B_7	ACVR2B	573	839	487	940
sgACVR2B_8	ACVR2B	572	264	416	323
sgACVR2B_9	ACVR2B	763	143	64	258
sgACVR2B_10	ACVR2B	305	254	71	123
sgACYP1_1	ACYP1	182	49	167	199
sgACYP1_2	ACYP1	368	508	418	503
sgACYP1_3	ACYP1	927	643	709	981
sgACYP1_4	ACYP1	373	517	615	591
sgACYP1_5	ACYP1	443	824	394	440
sgACYP1_6	ACYP1	324	335	470	388
sgACYP1_7	ACYP1	480	633	1064	819
sgACYP1_8	ACYP1	938	1527	1720	1834
sgACYP1_9	ACYP1	489	1137	451	650
sgACYP1_10	ACYP1	846	1740	1264	1636
sgACYP2_1	ACYP2	412	388	414	415
sgACYP2_2	ACYP2	352	294	325	274
sgACYP2_3	ACYP2	224	282	336	103
sgACYP2_4	ACYP2	285	415	272	262
sgACYP2_5	ACYP2	320	372	544	364
sgACYP2_6	ACYP2	301	143	381	697
sgACYP2_7	ACYP2	584	667	422	381
sgACYP2_8	ACYP2	224	588	213	339
sgACYP2_9	ACYP2	299	404	471	606
sgACYP2_10	ACYP2	403	445	425	519
sgADAD1_1	ADAD1	497	17	11	9
sgADAD1_2	ADAD1	529	440	425	857
sgADAD1_3	ADAD1	143	164	167	211
sgADAD1_4	ADAD1	123	143	74	40
sgADAD1_5	ADAD1	392	599	589	538
sgADAD1_6	ADAD1	275	250	297	137
sgADAD1_7	ADAD1	113	50	88	186
sgADAD1_8	ADAD1	205	293	185	50
sgADAD1_9	ADAD1	322	339	327	752
sgADAD1_10	ADAD1	302	309	261	223
sgADAM10_1	ADAM10	389	193	294	96
sgADAM10_2	ADAM10	222	277	76	185
sgADAM10_3	ADAM10	757	258	361	329
sgADAM10_4	ADAM10	493	407	680	841
sgADAM10_5	ADAM10	203	55	95	239
sgADAM10_6	ADAM10	479	398	372	291
sgADAM10_7	ADAM10	661	706	662	321
sgADAM10_8	ADAM10	347	270	142	58
sgADAM10_9	ADAM10	183	89	146	672
sgADAM10_10	ADAM10	363	333	237	643
sgADAM11_1	ADAM11	305	284	97	144
sgADAM11_2	ADAM11	900	486	454	791
sgADAM11_3	ADAM11	281	185	201	264
sgADAM11_4	ADAM11	367	417	258	398
sgADAM11_5	ADAM11	344	384	202	566
sgADAM11_6	ADAM11	292	204	211	229
sgADAM11_7	ADAM11	433	508	355	289
sgADAM11_8	ADAM11	339	687	506	579
sgADAM11_9	ADAM11	270	50	203	155
sgADAM11_10	ADAM11	1067	1069	1027	884
sgADAM17_1	ADAM17	107	62	67	86
sgADAM17_2	ADAM17	271	108	179	343
sgADAM17_3	ADAM17	540	1241	604	1017
sgADAM17_4	ADAM17	301	730	304	800
sgADAM17_5	ADAM17	312	360	223	556
sgADAM17_6	ADAM17	436	509	644	1247
sgADAM17_7	ADAM17	465	671	486	487
sgADAM17_8	ADAM17	180	135	48	304
sgADAM17_9	ADAM17	584	1122	1026	1403
sgADAM17_10	ADAM17	260	296	266	467
sgADAM19_1	ADAM19	512	817	457	997
sgADAM19_2	ADAM19	309	211	199	240
sgADAM19_3	ADAM19	252	209	351	147
sgADAM19_4	ADAM19	316	381	375	116
sgADAM19_5	ADAM19	314	475	311	531
sgADAM19_6	ADAM19	357	176	202	295
sgADAM19_7	ADAM19	1163	1026	880	906
sgADAM19_8	ADAM19	832	1213	1163	1279
sgADAM19_9	ADAM19	295	811	272	350
sgADAM19_10	ADAM19	325	152	147	145
sgADAM20_1	ADAM20	144	78	102	66
sgADAM20_2	ADAM20	527	404	304	366
sgADAM20_3	ADAM20	429	596	530	775
sgADAM20_4	ADAM20	261	384	214	360
sgADAM20_5	ADAM20	269	73	88	278
sgADAM20_6	ADAM20	987	1090	662	650
sgADAM20_7	ADAM20	403	213	561	616
sgADAM20_8	ADAM20	166	146	226	325
sgADAM20_9	ADAM20	178	144	207	126
sgADAM20_10	ADAM20	509	1121	285	632
sgADAM22_1	ADAM22	325	378	421	394
sgADAM22_2	ADAM22	690	706	1035	1210
sgADAM22_3	ADAM22	388	154	107	139
sgADAM22_4	ADAM22	132	31	22	71
sgADAM22_5	ADAM22	236	103	165	266
sgADAM22_6	ADAM22	1040	1228	652	912
sgADAM22_7	ADAM22	547	1409	565	527
sgADAM22_8	ADAM22	438	870	552	361
sgADAM22_9	ADAM22	192	119	200	205
sgADAM22_10	ADAM22	124	164	186	53
sgADAM28_1	ADAM28	434	561	777	712
sgADAM28_2	ADAM28	449	688	513	444
sgADAM28_3	ADAM28	170	225	188	470
sgADAM28_4	ADAM28	361	345	418	205
sgADAM28_5	ADAM28	129	93	103	92
sgADAM28_6	ADAM28	426	531	559	786
sgADAM28_7	ADAM28	268	318	79	72
sgADAM28_8	ADAM28	510	732	793	834
sgADAM28_9	ADAM28	264	294	332	168
sgADAM28_10	ADAM28	263	141	293	231
sgADAM30_1	ADAM30	225	221	163	125
sgADAM30_2	ADAM30	548	601	552	515
sgADAM30_3	ADAM30	737	968	608	1040
sgADAM30_4	ADAM30	218	273	353	451
sgADAM30_5	ADAM30	200	329	132	228
sgADAM30_6	ADAM30	385	493	293	174
sgADAM30_7	ADAM30	275	138	198	171
sgADAM30_8	ADAM30	155	101	95	24
sgADAM30_9	ADAM30	85	143	107	113
sgADAM30_10	ADAM30	247	174	215	114
sgADAM32_1	ADAM32	76	81	297	23
sgADAM32_2	ADAM32	216	151	282	185
sgADAM32_3	ADAM32	139	180	173	255
sgADAM32_4	ADAM32	141	456	228	470
sgADAM32_5	ADAM32	514	725	530	926
sgADAM32_6	ADAM32	353	383	333	410
sgADAM32_7	ADAM32	284	457	389	382
sgADAM32_8	ADAM32	406	363	525	848
sgADAM32_9	ADAM32	103	79	182	44
sgADAM32_10	ADAM32	547	471	657	557
sgADAMDEC1_1	ADAMDEC1	191	254	178	198
sgADAMDEC1_2	ADAMDEC1	167	265	233	70
sgADAMDEC1_3	ADAMDEC1	138	17	91	50
sgADAMDEC1_4	ADAMDEC1	764	864	1286	925
sgADAMDEC1_5	ADAMDEC1	315	453	283	237
sgADAMDEC1_6	ADAMDEC1	204	249	135	197
sgADAMDEC1_7	ADAMDEC1	216	150	135	227
sgADAMDEC1_8	ADAMDEC1	278	215	164	536
sgADAMDEC1_9	ADAMDEC1	574	871	637	1090
sgADAMDEC1_10	ADAMDEC1	188	448	240	361
sgADAMTS10_1	ADAMTS10	1035	750	899	878
sgADAMTS10_2	ADAMTS10	581	424	520	332
sgADAMTS10_3	ADAMTS10	953	1754	1033	1711
sgADAMTS10_4	ADAMTS10	223	579	189	118
sgADAMTS10_5	ADAMTS10	809	1089	1142	922
sgADAMTS10_6	ADAMTS10	284	460	246	1050
sgADAMTS10_7	ADAMTS10	143	178	89	431
sgADAMTS10_8	ADAMTS10	368	264	316	225
sgADAMTS10_9	ADAMTS10	412	267	164	255
sgADAMTS10_10	ADAMTS10	326	414	431	402
sgADAMTS14_1	ADAMTS14	231	527	265	422
sgADAMTS14_2	ADAMTS14	758	725	911	867
sgADAMTS14_3	ADAMTS14	647	1061	755	863
sgADAMTS14_4	ADAMTS14	257	25	13	0
sgADAMTS14_5	ADAMTS14	714	104	407	183
sgADAMTS14_6	ADAMTS14	582	712	587	948
sgADAMTS14_7	ADAMTS14	803	1011	1011	1196
sgADAMTS14_8	ADAMTS14	279	110	194	286
sgADAMTS14_9	ADAMTS14	554	427	734	840
sgADAMTS14_10	ADAMTS14	576	473	302	411
sgADAMTS15_1	ADAMTS15	346	711	429	760
sgADAMTS15_2	ADAMTS15	430	675	484	635
sgADAMTS15_3	ADAMTS15	652	1109	966	1108
sgADAMTS15_4	ADAMTS15	827	1366	1205	1004
sgADAMTS15_5	ADAMTS15	925	1166	533	1334
sgADAMTS15_6	ADAMTS15	218	284	238	244
sgADAMTS15_7	ADAMTS15	302	618	481	404
sgADAMTS15_8	ADAMTS15	298	320	364	260
sgADAMTS15_9	ADAMTS15	405	479	404	628
sgADAMTS15_10	ADAMTS15	575	899	874	1127
sgADAMTS17_1	ADAMTS17	383	306	240	526
sgADAMTS17_2	ADAMTS17	517	51	82	13
sgADAMTS17_3	ADAMTS17	271	395	179	80
sgADAMTS17_4	ADAMTS17	333	160	115	224
sgADAMTS17_5	ADAMTS17	419	547	484	536
sgADAMTS17_6	ADAMTS17	839	1810	1184	1565
sgADAMTS17_7	ADAMTS17	312	343	135	88
sgADAMTS17_8	ADAMTS17	440	563	539	608
sgADAMTS17_9	ADAMTS17	386	276	496	391
sgADAMTS17_10	ADAMTS17	235	313	224	303
sgADAMTS2_1	ADAMTS2	606	729	661	889
sgADAMTS2_2	ADAMTS2	548	641	669	356
sgADAMTS2_3	ADAMTS2	251	140	35	174
sgADAMTS2_4	ADAMTS2	604	1441	503	808
sgADAMTS2_5	ADAMTS2	127	101	70	33
sgADAMTS2_6	ADAMTS2	780	1657	1063	1527
sgADAMTS2_7	ADAMTS2	485	619	772	1094
sgADAMTS2_8	ADAMTS2	558	728	511	626
sgADAMTS2_9	ADAMTS2	251	595	162	350
sgADAMTS2_10	ADAMTS2	336	473	296	431
sgADAMTS4_1	ADAMTS4	299	436	323	212
sgADAMTS4_2	ADAMTS4	241	358	600	483
sgADAMTS4_3	ADAMTS4	606	1171	905	716
sgADAMTS4_4	ADAMTS4	493	624	822	1321
sgADAMTS4_5	ADAMTS4	278	227	324	429
sgADAMTS4_6	ADAMTS4	296	236	259	208
sgADAMTS4_7	ADAMTS4	402	265	514	838
sgADAMTS4_8	ADAMTS4	333	525	319	300
sgADAMTS4_9	ADAMTS4	704	1076	574	1036
sgADAMTS4_10	ADAMTS4	1036	895	1095	1149
sgADAMTS5_1	ADAMTS5	678	754	749	737
sgADAMTS5_2	ADAMTS5	402	598	563	963
sgADAMTS5_3	ADAMTS5	323	300	141	234
sgADAMTS5_4	ADAMTS5	364	353	255	182
sgADAMTS5_5	ADAMTS5	449	754	695	519
sgADAMTS5_6	ADAMTS5	251	196	147	239
sgADAMTS5_7	ADAMTS5	567	908	476	704
sgADAMTS5_8	ADAMTS5	443	681	298	839
sgADAMTS5_9	ADAMTS5	343	212	313	680
sgADAMTS5_10	ADAMTS5	755	1186	938	780
sgADAMTS6_1	ADAMTS6	601	783	535	401
sgADAMTS6_2	ADAMTS6	183	199	178	155
sgADAMTS6_3	ADAMTS6	291	310	284	641
sgADAMTS6_4	ADAMTS6	212	261	82	244
sgADAMTS6_5	ADAMTS6	419	215	88	103
sgADAMTS6_6	ADAMTS6	891	462	640	739
sgADAMTS6_7	ADAMTS6	158	148	276	305
sgADAMTS6_8	ADAMTS6	318	345	384	408
sgADAMTS6_9	ADAMTS6	199	104	235	168
sgADAMTS6_10	ADAMTS6	146	315	55	488
sgADAMTS9_1	ADAMTS9	375	402	314	572
sgADAMTS9_2	ADAMTS9	348	418	338	600
sgADAMTS9_3	ADAMTS9	375	290	149	667
sgADAMTS9_4	ADAMTS9	275	122	236	165
sgADAMTS9_5	ADAMTS9	131	166	184	229
sgADAMTS9_6	ADAMTS9	159	170	158	455
sgADAMTS9_7	ADAMTS9	211	151	233	282
sgADAMTS9_8	ADAMTS9	580	596	302	941
sgADAMTS9_9	ADAMTS9	475	209	406	300
sgADAMTS9_10	ADAMTS9	473	802	531	747
sgADAMTSL1_1	ADAMTSL1	510	376	325	298
sgADAMTSL1_2	ADAMTSL1	415	426	508	863
sgADAMTSL1_3	ADAMTSL1	315	720	492	602
sgADAMTSL1_4	ADAMTSL1	606	662	625	528
sgADAMTSL1_5	ADAMTSL1	435	431	466	489
sgADAMTSL1_6	ADAMTSL1	377	421	678	626
sgADAMTSL1_7	ADAMTSL1	711	971	1065	1256
sgADAMTSL1_8	ADAMTSL1	205	244	261	154
sgADAMTSL1_9	ADAMTSL1	184	475	140	166
sgADAMTSL1_10	ADAMTSL1	292	206	334	613
sgADAP2_1	ADAP2	499	390	436	650
sgADAP2_2	ADAP2	236	98	111	190
sgADAP2_3	ADAP2	355	239	209	527
sgADAP2_4	ADAP2	858	831	883	905
sgADAP2_5	ADAP2	270	246	223	211
sgADAP2_6	ADAP2	478	474	331	300
sgADAP2_7	ADAP2	553	327	347	497
sgADAP2_8	ADAP2	548	329	379	805
sgADAP2_9	ADAP2	635	316	429	652
sgADAP2_10	ADAP2	213	130	102	121
sgADAT1_1	ADAT1	518	739	382	874
sgADAT1_2	ADAT1	494	444	507	505
sgADAT1_3	ADAT1	276	634	366	172
sgADAT1_4	ADAT1	343	698	328	336
sgADAT1_5	ADAT1	196	281	88	686
sgADAT1_6	ADAT1	131	205	135	143
sgADAT1_7	ADAT1	271	266	346	334
sgADAT1_8	ADAT1	230	425	251	347
sgADAT1_9	ADAT1	559	359	540	501
sgADAT1_10	ADAT1	204	23	209	274
sgADAT2_1	ADAT2	675	988	399	934
sgADAT2_2	ADAT2	156	129	89	145
sgADAT2_3	ADAT2	238	44	11	7
sgADAT2_4	ADAT2	629	1194	965	1094
sgADAT2_5	ADAT2	128	58	79	139
sgADAT2_6	ADAT2	347	193	221	525
sgADAT2_7	ADAT2	423	103	173	96
sgADAT2_8	ADAT2	835	1099	1311	1170
sgADAT2_9	ADAT2	337	213	248	508
sgADAT2_10	ADAT2	567	150	109	74
sgADCK1_1	ADCK1	359	590	631	650
sgADCK1_2	ADCK1	401	399	331	271
sgADCK1_3	ADCK1	440	303	564	688
sgADCK1_4	ADCK1	547	647	476	829
sgADCK1_5	ADCK1	795	1577	912	1088
sgADCK1_6	ADCK1	589	706	568	489
sgADCK1_7	ADCK1	625	920	686	633
sgADCK1_8	ADCK1	219	206	297	253
sgADCK1_9	ADCK1	303	604	305	412
sgADCK1_10	ADCK1	596	1034	388	314
sgADCK2_1	ADCK2	383	357	113	550
sgADCK2_2	ADCK2	187	240	221	62
sgADCK2_3	ADCK2	537	429	214	470
sgADCK2_4	ADCK2	691	419	602	698
sgADCK2_5	ADCK2	376	0	24	13
sgADCK2_6	ADCK2	407	572	344	552
sgADCK2_7	ADCK2	702	662	753	1034
sgADCK2_8	ADCK2	1023	855	791	781
sgADCK2_9	ADCK2	201	79	83	196
sgADCK2_10	ADCK2	564	681	408	591
sgADCK3_1	ADCK3	363	439	377	665
sgADCK3_2	ADCK3	991	1150	958	1690
sgADCK3_3	ADCK3	358	110	21	114
sgADCK3_4	ADCK3	331	508	483	480
sgADCK3_5	ADCK3	275	331	272	537
sgADCK3_6	ADCK3	775	1236	1002	928
sgADCK3_7	ADCK3	342	513	584	350
sgADCK3_8	ADCK3	507	538	775	996
sgADCK3_9	ADCK3	576	1160	621	757
sgADCK3_10	ADCK3	206	177	165	70
sgADCK4_1	ADCK4	508	654	474	246
sgADCK4_2	ADCK4	197	93	41	63
sgADCK4_3	ADCK4	581	267	360	345
sgADCK4_4	ADCK4	563	522	715	612
sgADCK4_5	ADCK4	327	452	142	135
sgADCK4_6	ADCK4	746	9	4	45
sgADCK4_7	ADCK4	275	365	177	128
sgADCK4_8	ADCK4	411	595	401	820
sgADCK4_9	ADCK4	964	717	485	790
sgADCK4_10	ADCK4	211	484	250	345
sgADCK5_1	ADCK5	554	105	385	258
sgADCK5_2	ADCK5	653	131	387	621
sgADCK5_3	ADCK5	403	248	219	657
sgADCK5_4	ADCK5	794	943	823	1025
sgADCK5_5	ADCK5	464	302	392	804
sgADCK5_6	ADCK5	178	262	92	154
sgADCK5_7	ADCK5	382	142	119	338
sgADCK5_8	ADCK5	641	1608	738	1382
sgADCK5_9	ADCK5	178	237	231	262
sgADCK5_10	ADCK5	350	2	0	16
sgADCY1_1	ADCY1	180	430	230	115
sgADCY1_2	ADCY1	482	601	303	363
sgADCY1_3	ADCY1	179	361	228	139
sgADCY1_4	ADCY1	707	876	722	777
sgADCY1_5	ADCY1	252	381	104	80
sgADCY1_6	ADCY1	241	57	17	0
sgADCY1_7	ADCY1	474	532	346	799
sgADCY1_8	ADCY1	115	152	107	15
sgADCY1_9	ADCY1	237	754	254	507
sgADCY1_10	ADCY1	266	63	96	261
sgADCY10_1	ADCY10	411	299	443	309
sgADCY10_2	ADCY10	430	622	651	698
sgADCY10_3	ADCY10	318	234	310	281
sgADCY10_4	ADCY10	541	511	471	561
sgADCY10_5	ADCY10	122	252	229	76
sgADCY10_6	ADCY10	497	947	844	943
sgADCY10_7	ADCY10	245	322	250	716
sgADCY10_8	ADCY10	201	242	157	256
sgADCY10_9	ADCY10	221	74	60	256
sgADCY10_10	ADCY10	550	897	644	445
sgADCY5_1	ADCY5	511	19	34	190
sgADCY5_2	ADCY5	538	615	775	848
sgADCY5_3	ADCY5	618	674	405	1223
sgADCY5_4	ADCY5	457	179	41	37
sgADCY5_5	ADCY5	458	198	226	233
sgADCY5_6	ADCY5	515	1103	824	1157
sgADCY5_7	ADCY5	939	1891	1046	1562
sgADCY5_8	ADCY5	566	358	140	515
sgADCY5_9	ADCY5	253	182	317	294
sgADCY5_10	ADCY5	557	457	336	654
sgADCY6_1	ADCY6	576	525	403	595
sgADCY6_2	ADCY6	549	35	33	121
sgADCY6_3	ADCY6	225	195	354	132
sgADCY6_4	ADCY6	337	396	424	188
sgADCY6_5	ADCY6	440	557	535	463
sgADCY6_6	ADCY6	232	498	192	40
sgADCY6_7	ADCY6	237	257	428	399
sgADCY6_8	ADCY6	894	1317	1225	1024
sgADCY6_9	ADCY6	327	473	331	971
sgADCY6_10	ADCY6	237	301	365	327
sgADCYAP1_1	ADCYAP1	867	1248	709	896
sgADCYAP1_2	ADCYAP1	1048	1571	1165	2473
sgADCYAP1_3	ADCYAP1	837	1456	964	862
sgADCYAP1_4	ADCYAP1	215	331	263	56
sgADCYAP1_5	ADCYAP1	460	827	556	633
sgADCYAP1_6	ADCYAP1	595	844	354	599
sgADCYAP1_7	ADCYAP1	112	99	110	241
sgADCYAP1_8	ADCYAP1	561	790	577	492
sgADCYAP1_9	ADCYAP1	677	621	662	952
sgADCYAP1_10	ADCYAP1	1288	1835	1726	1698
sgADH1B_1	ADH1B	1454	1913	1365	1549
sgADH1B_2	ADH1B	828	312	51	100
sgADH1B_3	ADH1B	262	621	218	400
sgADH1B_4	ADH1B	286	644	464	537
sgADH1B_5	ADH1B	179	256	96	276
sgADH1B_6	ADH1B	607	755	778	1120
sgADH1B_7	ADH1B	209	523	274	176
sgADH1B_8	ADH1B	463	756	352	690
sgADH1B_9	ADH1B	454	798	522	1007
sgADH1B_10	ADH1B	314	287	244	407
sgADH6_1	ADH6	469	637	417	438
sgADH6_2	ADH6	926	1237	961	1406
sgADH6_3	ADH6	178	138	411	204
sgADH6_4	ADH6	234	367	357	374
sgADH6_5	ADH6	163	343	194	129
sgADH6_6	ADH6	388	575	464	727
sgADH6_7	ADH6	220	387	133	244
sgADH6_8	ADH6	257	388	236	425
sgADH6_9	ADH6	667	465	480	662
sgADH6_10	ADH6	152	384	235	171
sgADH7_1	ADH7	481	524	295	825
sgADH7_2	ADH7	172	87	53	166
sgADH7_3	ADH7	152	182	56	252
sgADH7_4	ADH7	202	385	296	168
sgADH7_5	ADH7	260	393	213	477
sgADH7_6	ADH7	140	205	137	394
sgADH7_7	ADH7	312	567	445	284
sgADH7_8	ADH7	256	461	346	538
sgADH7_9	ADH7	601	468	495	1806
sgADH7_10	ADH7	234	293	213	168
sgADI1_1	ADI1	856	1046	981	1152
sgADI1_2	ADI1	522	253	153	244
sgADI1_3	ADI1	538	341	3	4
sgADI1_4	ADI1	323	440	410	629
sgADI1_5	ADI1	172	40	101	183
sgADI1_6	ADI1	284	259	332	522
sgADI1_7	ADI1	136	159	208	80
sgADI1_8	ADI1	250	398	298	190
sgADI1_9	ADI1	339	611	249	566
sgADI1_10	ADI1	247	370	438	377
sgADIG_1	ADIG	219	297	332	350
sgADIG_2	ADIG	351	428	269	554
sgADIG_3	ADIG	214	390	139	255
sgADIG_4	ADIG	568	1097	588	899
sgADIG_5	ADIG	191	173	154	441
sgADIG_6	ADIG	197	167	379	508
sgADIG_7	ADIG	266	574	203	508
sgADIG_8	ADIG	299	335	202	305
sgADIG_9	ADIG	487	588	686	1227
sgADIG_10	ADIG	611	288	423	407
sgADIPOR1_1	ADIPOR1	339	402	141	236
sgADIPOR1_2	ADIPOR1	620	458	556	425
sgADIPOR1_3	ADIPOR1	127	154	91	178
sgADIPOR1_4	ADIPOR1	406	282	267	192
sgADIPOR1_5	ADIPOR1	450	532	572	1115
sgADIPOR1_6	ADIPOR1	428	261	424	290
sgADIPOR1_7	ADIPOR1	811	1216	1164	1665
sgADIPOR1_8	ADIPOR1	248	341	408	629
sgADIPOR1_9	ADIPOR1	470	702	511	319
sgADIPOR1_10	ADIPOR1	217	158	144	247
sgADIPOR2_1	ADIPOR2	510	269	391	332
sgADIPOR2_2	ADIPOR2	122	76	174	156
sgADIPOR2_3	ADIPOR2	168	112	164	99
sgADIPOR2_4	ADIPOR2	108	211	150	142
sgADIPOR2_5	ADIPOR2	391	890	498	283
sgADIPOR2_6	ADIPOR2	285	451	294	312
sgADIPOR2_7	ADIPOR2	512	395	480	547
sgADIPOR2_8	ADIPOR2	293	460	278	506
sgADIPOR2_9	ADIPOR2	176	163	192	409
sgADIPOR2_10	ADIPOR2	412	435	462	899
sgADIRF_1	ADIRF	230	67	241	116
sgADIRF_2	ADIRF	378	37	73	42
sgADIRF_3	ADIRF	646	635	569	241
sgADIRF_4	ADIRF	606	33	2	0
sgADIRF_5	ADIRF	241	517	486	464
sgADIRF_6	ADIRF	260	367	184	166
sgADIRF_7	ADIRF	647	593	520	902
sgADIRF_8	ADIRF	322	321	106	183
sgADIRF_9	ADIRF	328	215	325	359
sgADIRF_10	ADIRF	228	206	209	281
sgADK_1	ADK	702	947	576	796
sgADK_2	ADK	262	275	180	227
sgADK_3	ADK	163	318	119	586
sgADK_4	ADK	93	53	45	17
sgADK_5	ADK	541	284	554	577
sgADK_6	ADK	238	386	115	306
sgADK_7	ADK	772	1351	727	1149
sgADK_8	ADK	543	353	626	398
sgADK_9	ADK	150	248	268	124
sgADK_10	ADK	232	162	341	415
sgADM_1	ADM	604	107	53	7
sgADM_2	ADM	260	567	374	554
sgADM_3	ADM	449	560	710	349
sgADM_4	ADM	397	687	524	677
sgADM_5	ADM	407	378	601	761
sgADM_6	ADM	514	675	332	180
sgADM_7	ADM	314	505	266	333
sgADM_8	ADM	230	426	346	621
sgADM_9	ADM	318	142	246	106
sgADM_10	ADM	742	1327	903	625
sgADM2_1	ADM2	508	600	382	540
sgADM2_2	ADM2	439	38	4	2
sgADM2_3	ADM2	317	457	360	353
sgADM2_4	ADM2	393	335	420	1469
sgADM2_5	ADM2	239	470	195	290
sgADM2_6	ADM2	343	375	412	629
sgADM2_7	ADM2	505	19	58	128
sgADM2_8	ADM2	592	901	793	582
sgADM2_9	ADM2	591	492	644	945
sgADM2_10	ADM2	879	1272	1143	1528
sgADNP_1	ADNP	603	1212	912	1020
sgADNP_2	ADNP	297	123	84	124
sgADNP_3	ADNP	393	307	406	331
sgADNP_4	ADNP	639	774	837	817
sgADNP_5	ADNP	91	118	123	50
sgADNP_6	ADNP	155	293	407	514
sgADNP_7	ADNP	501	855	656	726
sgADNP_8	ADNP	178	215	284	183
sgADNP_9	ADNP	412	536	406	515
sgADNP_10	ADNP	409	432	477	427
sgADNP2_1	ADNP2	486	543	522	609
sgADNP2_2	ADNP2	74	267	161	54
sgADNP2_3	ADNP2	342	599	340	979
sgADNP2_4	ADNP2	484	767	727	1010
sgADNP2_5	ADNP2	823	587	553	632
sgADNP2_6	ADNP2	410	565	656	468
sgADNP2_7	ADNP2	294	171	121	142
sgADNP2_8	ADNP2	570	375	484	1007
sgADNP2_9	ADNP2	243	131	170	118
sgADNP2_10	ADNP2	637	1047	1090	1065
sgADORA2A_1	ADORA2A	700	644	678	505
sgADORA2A_2	ADORA2A	273	312	192	440
sgADORA2A_3	ADORA2A	579	577	590	687
sgADORA2A_4	ADORA2A	618	963	377	1239
sgADORA2A_5	ADORA2A	499	437	279	420
sgADORA2A_6	ADORA2A	334	180	170	193
sgADORA2A_7	ADORA2A	569	653	434	312
sgADORA2A_8	ADORA2A	388	284	231	322
sgADORA2A_9	ADORA2A	755	764	635	569
sgADORA2A_10	ADORA2A	751	718	719	899
sgADORA2B_1	ADORA2B	540	701	456	352
sgADORA2B_2	ADORA2B	574	819	315	881
sgADORA2B_3	ADORA2B	755	664	493	602
sgADORA2B_4	ADORA2B	791	893	580	1018
sgADORA2B_5	ADORA2B	1122	1306	1639	1778
sgADORA2B_6	ADORA2B	230	309	324	127
sgADORA2B_7	ADORA2B	702	763	863	942
sgADORA2B_8	ADORA2B	198	180	132	333
sgADORA2B_9	ADORA2B	1506	2382	1890	2696
sgADORA2B_10	ADORA2B	420	390	522	555
sgADORA3_1	ADORA3	223	102	285	571
sgADORA3_2	ADORA3	205	167	181	137
sgADORA3_3	ADORA3	361	476	220	348
sgADORA3_4	ADORA3	389	281	188	706
sgADORA3_5	ADORA3	407	499	341	276
sgADORA3_6	ADORA3	627	423	736	346
sgADORA3_7	ADORA3	456	379	425	487
sgADORA3_8	ADORA3	627	874	591	856
sgADORA3_9	ADORA3	679	723	736	450
sgADORA3_10	ADORA3	161	252	158	169
sgADPRHL1_1	ADPRHL1	602	597	434	518
sgADPRHL1_2	ADPRHL1	667	672	495	699
sgADPRHL1_3	ADPRHL1	330	556	292	549
sgADPRHL1_4	ADPRHL1	390	542	267	488
sgADPRHL1_5	ADPRHL1	644	691	735	838
sgADPRHL1_6	ADPRHL1	232	176	342	103
sgADPRHL1_7	ADPRHL1	282	219	150	188
sgADPRHL1_8	ADPRHL1	420	454	337	311
sgADPRHL1_9	ADPRHL1	466	647	453	677
sgADPRHL1_10	ADPRHL1	806	779	596	826
sgADPRHL2_1	ADPRHL2	231	189	106	221
sgADPRHL2_2	ADPRHL2	238	144	246	244
sgADPRHL2_3	ADPRHL2	666	737	636	702
sgADPRHL2_4	ADPRHL2	255	352	143	198
sgADPRHL2_5	ADPRHL2	156	176	148	372
sgADPRHL2_6	ADPRHL2	179	147	158	301
sgADPRHL2_7	ADPRHL2	297	271	335	241
sgADPRHL2_8	ADPRHL2	460	405	722	572
sgADPRHL2_9	ADPRHL2	786	1655	824	1157
sgADPRHL2_10	ADPRHL2	522	565	408	527
sgADRA1B_1	ADRA1B	260	156	315	336
sgADRA1B_2	ADRA1B	538	791	823	1179
sgADRA1B_3	ADRA1B	425	740	297	1138
sgADRA1B_4	ADRA1B	408	717	467	463
sgADRA1B_5	ADRA1B	751	978	561	1075
sgADRA1B_6	ADRA1B	287	398	411	521
sgADRA1B_7	ADRA1B	250	47	0	26
sgADRA1B_8	ADRA1B	292	255	373	424
sgADRA1B_9	ADRA1B	236	211	141	171
sgADRA1B_10	ADRA1B	811	776	1098	830
sgADRA1D_1	ADRA1D	284	334	497	413
sgADRA1D_2	ADRA1D	206	59	288	498
sgADRA1D_3	ADRA1D	608	692	892	872
sgADRA1D_4	ADRA1D	739	686	976	859
sgADRA1D_5	ADRA1D	229	409	117	521
sgADRA1D_6	ADRA1D	345	752	601	611
sgADRA1D_7	ADRA1D	520	475	574	557
sgADRA1D_8	ADRA1D	988	1785	1469	1413
sgADRA1D_9	ADRA1D	246	175	315	220
sgADRA1D_10	ADRA1D	431	613	173	162
sgADRA2B_1	ADRA2B	223	206	215	268
sgADRA2B_2	ADRA2B	476	164	97	243
sgADRA2B_3	ADRA2B	1023	1046	821	1048
sgADRA2B_4	ADRA2B	203	274	256	500
sgADRA2B_5	ADRA2B	347	461	374	451
sgADRA2B_6	ADRA2B	174	0	8	3
sgADRA2B_7	ADRA2B	281	47	105	148
sgADRA2B_8	ADRA2B	309	151	218	557
sgADRA2B_9	ADRA2B	283	91	278	310
sgADRA2B_10	ADRA2B	336	382	394	334
sgADRA2C_1	ADRA2C	333	349	166	480
sgADRA2C_2	ADRA2C	883	1517	1135	1244
sgADRA2C_3	ADRA2C	400	1017	550	537
sgADRA2C_4	ADRA2C	468	521	306	398
sgADRA2C_5	ADRA2C	698	634	759	670
sgADRA2C_6	ADRA2C	869	570	663	973
sgADRA2C_7	ADRA2C	246	452	292	622
sgADRA2C_8	ADRA2C	1031	1612	1205	1663
sgADRA2C_9	ADRA2C	635	942	919	879
sgADRA2C_10	ADRA2C	420	936	557	800
sgADRB3_1	ADRB3	287	795	460	414
sgADRB3_2	ADRB3	314	153	129	379
sgADRB3_3	ADRB3	239	157	138	56
sgADRB3_4	ADRB3	645	1027	870	677
sgADRB3_5	ADRB3	814	1079	1336	1956
sgADRB3_6	ADRB3	644	1239	700	505
sgADRB3_7	ADRB3	986	1902	1326	1460
sgADRB3_8	ADRB3	413	501	283	164
sgADRB3_9	ADRB3	397	0	0	0
sgADRB3_10	ADRB3	603	403	252	569
sgADRM1_1	ADRM1	353	0	0	0
sgADRM1_2	ADRM1	312	182	174	253
sgADRM1_3	ADRM1	518	197	109	43
sgADRM1_4	ADRM1	845	797	801	750
sgADRM1_5	ADRM1	461	708	708	594
sgADRM1_6	ADRM1	532	118	60	473
sgADRM1_7	ADRM1	640	190	43	16
sgADRM1_8	ADRM1	1004	1604	904	816
sgADRM1_9	ADRM1	336	404	516	127
sgADRM1_10	ADRM1	190	300	246	98
sgADSL_1	ADSL	486	129	55	121
sgADSL_2	ADSL	130	8	111	134
sgADSL_3	ADSL	477	87	266	258
sgADSL_4	ADSL	154	15	32	34
sgADSL_5	ADSL	226	85	72	167
sgADSL_6	ADSL	284	59	59	30
sgADSL_7	ADSL	870	497	221	547
sgADSL_8	ADSL	532	147	39	7
sgADSL_9	ADSL	497	216	26	83
sgADSL_10	ADSL	547	61	46	21
sgADSS_1	ADSS	292	167	132	518
sgADSS_2	ADSS	453	27	174	21
sgADSS_3	ADSS	1976	533	528	235
sgADSS_4	ADSS	239	138	221	162
sgADSS_5	ADSS	268	57	78	190
sgADSS_6	ADSS	986	223	239	244
sgADSS_7	ADSS	376	495	178	49
sgADSS_8	ADSS	849	293	168	65
sgADSS_9	ADSS	141	33	40	41
sgADSS_10	ADSS	207	29	54	37
sgADSSL1_1	ADSSL1	828	829	634	718
sgADSSL1_2	ADSSL1	1756	1998	1934	2696
sgADSSL1_3	ADSSL1	476	146	415	781
sgADSSL1_4	ADSSL1	426	460	474	451
sgADSSL1_5	ADSSL1	659	1012	592	653
sgADSSL1_6	ADSSL1	352	434	371	396
sgADSSL1_7	ADSSL1	539	221	255	432
sgADSSL1_8	ADSSL1	947	1150	958	971
sgADSSL1_9	ADSSL1	408	426	259	284
sgADSSL1_10	ADSSL1	711	845	593	1169
sgAEBP2_1	AEBP2	437	347	375	439
sgAEBP2_2	AEBP2	464	235	162	650
sgAEBP2_3	AEBP2	627	589	404	494
sgAEBP2_4	AEBP2	493	349	273	929
sgAEBP2_5	AEBP2	469	441	420	572
sgAEBP2_6	AEBP2	554	779	421	875
sgAEBP2_7	AEBP2	483	615	365	529
sgAEBP2_8	AEBP2	134	34	210	136
sgAEBP2_9	AEBP2	99	13	82	103
sgAEBP2_10	AEBP2	451	612	362	326
sgAES_1	AES	927	722	788	673
sgAES_2	AES	238	254	191	328
sgAES_3	AES	462	459	448	614
sgAES_4	AES	521	607	516	650
sgAES_5	AES	426	139	14	9
sgAES_6	AES	699	1025	482	705
sgAES_7	AES	326	314	258	410
sgAES_8	AES	638	722	414	481
sgAES_9	AES	689	0	52	45
sgAES_10	AES	463	381	310	245
sgAFAP1_1	AFAP1	222	40	292	228
sgAFAP1_2	AFAP1	687	61	20	29
sgAFAP1_3	AFAP1	262	667	387	385
sgAFAP1_4	AFAP1	411	121	217	70
sgAFAP1_5	AFAP1	780	884	939	540
sgAFAP1_6	AFAP1	249	499	221	225
sgAFAP1_7	AFAP1	283	93	263	110
sgAFAP1_8	AFAP1	177	250	180	211
sgAFAP1_9	AFAP1	254	368	221	284
sgAFAP1_10	AFAP1	615	716	964	849
sgAFAP1L1_1	AFAP1L1	635	520	293	223
sgAFAP1L1_2	AFAP1L1	608	143	101	188
sgAFAP1L1_3	AFAP1L1	394	284	183	305
sgAFAP1L1_4	AFAP1L1	216	138	129	245
sgAFAP1L1_5	AFAP1L1	456	417	511	772
sgAFAP1L1_6	AFAP1L1	648	269	571	396
sgAFAP1L1_7	AFAP1L1	610	596	497	422
sgAFAP1L1_8	AFAP1L1	476	481	651	835
sgAFAP1L1_9	AFAP1L1	568	298	314	839
sgAFAP1L1_10	AFAP1L1	275	252	251	372
sgAFAP1L2_1	AFAP1L2	953	341	245	436
sgAFAP1L2_2	AFAP1L2	270	231	239	299
sgAFAP1L2_3	AFAP1L2	787	1284	1244	1658
sgAFAP1L2_4	AFAP1L2	402	209	313	269
sgAFAP1L2_5	AFAP1L2	228	169	360	323
sgAFAP1L2_6	AFAP1L2	498	371	86	92
sgAFAP1L2_7	AFAP1L2	258	407	443	343
sgAFAP1L2_8	AFAP1L2	329	0	83	5
sgAFAP1L2_9	AFAP1L2	396	540	502	518
sgAFAP1L2_10	AFAP1L2	236	407	201	678
sgAFF1_1	AFF1	621	811	776	1103
sgAFF1_2	AFF1	276	613	598	747
sgAFF1_3	AFF1	250	317	288	599
sgAFF1_4	AFF1	285	338	493	419
sgAFF1_5	AFF1	289	647	169	425
sgAFF1_6	AFF1	622	0	0	0
sgAFF1_7	AFF1	263	143	122	275
sgAFF1_8	AFF1	202	274	261	121
sgAFF1_9	AFF1	353	8	2	39
sgAFF1_10	AFF1	537	879	491	414
sgAFF4_1	AFF4	292	312	290	474
sgAFF4_2	AFF4	154	333	116	131
sgAFF4_3	AFF4	210	385	188	135
sgAFF4_4	AFF4	114	112	115	548
sgAFF4_5	AFF4	375	512	327	833
sgAFF4_6	AFF4	269	543	201	341
sgAFF4_7	AFF4	500	853	707	926
sgAFF4_8	AFF4	149	323	164	95
sgAFF4_9	AFF4	248	519	343	445
sgAFF4_10	AFF4	627	709	740	1187
sgAFM_1	AFM	468	372	738	528
sgAFM_2	AFM	443	167	206	2
sgAFM_3	AFM	220	253	376	201
sgAFM_4	AFM	249	307	257	276
sgAFM_5	AFM	148	174	225	137
sgAFM_6	AFM	312	452	289	300
sgAFM_7	AFM	287	475	434	509
sgAFM_8	AFM	277	170	425	115
sgAFM_9	AFM	205	171	85	375
sgAFM_10	AFM	210	203	215	277
sgAFP_1	AFP	310	225	243	85
sgAFP_2	AFP	120	230	200	392
sgAFP_3	AFP	321	428	428	117
sgAFP_4	AFP	267	464	326	698
sgAFP_5	AFP	385	475	558	585
sgAFP_6	AFP	158	165	183	142
sgAFP_7	AFP	0	0	0	0
sgAFP_8	AFP	298	751	289	549
sgAFP_9	AFP	417	948	536	644
sgAFP_10	AFP	826	1510	1253	854
sgAFTPH_1	AFTPH	335	429	241	556
sgAFTPH_2	AFTPH	104	97	168	231
sgAFTPH_3	AFTPH	513	502	327	383
sgAFTPH_4	AFTPH	262	241	323	150
sgAFTPH_5	AFTPH	625	669	719	754
sgAFTPH_6	AFTPH	193	18	133	51
sgAFTPH_7	AFTPH	42	4	13	129
sgAFTPH_8	AFTPH	288	369	232	219
sgAFTPH_9	AFTPH	391	8	20	34
sgAFTPH_10	AFTPH	372	132	228	273
sgAGAP2_1	AGAP2	299	507	347	290
sgAGAP2_2	AGAP2	228	149	340	191
sgAGAP2_3	AGAP2	267	933	207	112
sgAGAP2_4	AGAP2	574	116	15	25
sgAGAP2_5	AGAP2	212	0	26	0
sgAGAP2_6	AGAP2	371	276	174	277
sgAGAP2_7	AGAP2	459	360	438	682
sgAGAP2_8	AGAP2	337	363	261	520
sgAGAP2_9	AGAP2	286	250	224	559
sgAGAP2_10	AGAP2	689	991	583	624
sgAGAP3_1	AGAP3	644	846	753	857
sgAGAP3_2	AGAP3	419	777	588	820
sgAGAP3_3	AGAP3	235	380	251	342
sgAGAP3_4	AGAP3	795	827	589	863
sgAGAP3_5	AGAP3	727	328	151	98
sgAGAP3_6	AGAP3	536	678	652	774
sgAGAP3_7	AGAP3	430	598	337	697
sgAGAP3_8	AGAP3	351	370	378	469
sgAGAP3_9	AGAP3	207	70	207	145
sgAGAP3_10	AGAP3	544	741	447	502
sgAGAP5_1	AGAP5	395	274	398	494
sgAGAP5_2	AGAP5	278	156	436	493
sgAGAP5_3	AGAP5	353	161	143	65
sgAGAP5_4	AGAP5	683	180	289	463
sgAGAP5_5	AGAP5	527	114	136	128
sgAGAP5_6	AGAP5	289	38	87	257
sgAGAP5_7	AGAP5	227	125	27	102
sgAGAP5_8	AGAP5	602	224	324	431
sgAGAP5_9	AGAP5	153	87	20	231
sgAGAP5_10	AGAP5	213	115	110	402
sgAGBL2_1	AGBL2	850	967	531	848
sgAGBL2_2	AGBL2	375	406	501	399
sgAGBL2_3	AGBL2	518	535	809	907
sgAGBL2_4	AGBL2	343	726	503	555
sgAGBL2_5	AGBL2	350	349	353	426
sgAGBL2_6	AGBL2	172	94	263	491
sgAGBL2_7	AGBL2	208	350	214	359
sgAGBL2_8	AGBL2	577	312	596	627
sgAGBL2_9	AGBL2	348	516	374	652
sgAGBL2_10	AGBL2	224	62	274	297
sgAGER_1	AGER	567	554	516	728
sgAGER_2	AGER	279	443	536	530
sgAGER_3	AGER	549	0	27	1
sgAGER_4	AGER	508	306	368	178
sgAGER_5	AGER	166	199	117	74
sgAGER_6	AGER	578	1299	1049	813
sgAGER_7	AGER	455	709	779	773
sgAGER_8	AGER	432	270	315	318
sgAGER_9	AGER	682	1095	893	723
sgAGER_10	AGER	206	283	196	295
sgAGFG1_1	AGFG1	463	449	635	1078
sgAGFG1_2	AGFG1	358	449	450	460
sgAGFG1_3	AGFG1	316	608	344	473
sgAGFG1_4	AGFG1	736	1206	866	772
sgAGFG1_5	AGFG1	189	151	215	326
sgAGFG1_6	AGFG1	294	679	78	696
sgAGFG1_7	AGFG1	799	419	928	1135
sgAGFG1_8	AGFG1	585	483	235	510
sgAGFG1_9	AGFG1	135	322	178	37
sgAGFG1_10	AGFG1	206	152	463	355
sgAGK_1	AGK	215	61	91	134
sgAGK_2	AGK	474	484	432	507
sgAGK_3	AGK	501	713	840	708
sgAGK_4	AGK	463	841	652	610
sgAGK_5	AGK	600	782	638	1881
sgAGK_6	AGK	555	563	491	470
sgAGK_7	AGK	169	187	68	263
sgAGK_8	AGK	936	711	892	758
sgAGK_9	AGK	287	111	340	428
sgAGK_10	AGK	134	99	67	101
sgAGL_1	AGL	358	629	462	500
sgAGL_2	AGL	250	149	208	223
sgAGL_3	AGL	351	655	206	408
sgAGL_4	AGL	421	531	274	492
sgAGL_5	AGL	170	390	110	301
sgAGL_6	AGL	404	548	900	689
sgAGL_7	AGL	273	516	252	421
sgAGL_8	AGL	327	304	281	334
sgAGL_9	AGL	92	103	132	110
sgAGL_10	AGL	161	176	188	239
sgAGMAT_1	AGMAT	207	375	183	84
sgAGMAT_2	AGMAT	306	434	352	555
sgAGMAT_3	AGMAT	520	316	140	556
sgAGMAT_4	AGMAT	424	479	638	501
sgAGMAT_5	AGMAT	499	454	351	595
sgAGMAT_6	AGMAT	499	0	0	0
sgAGMAT_7	AGMAT	559	791	509	398
sgAGMAT_8	AGMAT	236	170	208	181
sgAGMAT_9	AGMAT	571	620	470	615
sgAGMAT_10	AGMAT	532	604	506	763
sgAGMO_1	AGMO	657	679	880	1439
sgAGMO_2	AGMO	279	310	412	668
sgAGMO_3	AGMO	566	1455	558	1479
sgAGMO_4	AGMO	160	92	162	251
sgAGMO_5	AGMO	171	271	393	229
sgAGMO_6	AGMO	176	32	133	46
sgAGMO_7	AGMO	320	247	490	461
sgAGMO_8	AGMO	203	384	347	437
sgAGMO_9	AGMO	211	419	452	285
sgAGMO_10	AGMO	233	162	320	203
sgAGO1_1	AGO1	242	366	166	283
sgAGO1_2	AGO1	184	147	182	229
sgAGO1_3	AGO1	451	397	469	589
sgAGO1_4	AGO1	396	469	324	643
sgAGO1_5	AGO1	207	420	220	164
sgAGO1_6	AGO1	499	875	490	564
sgAGO1_7	AGO1	257	305	335	426
sgAGO1_8	AGO1	335	449	291	382
sgAGO1_9	AGO1	143	153	195	369
sgAGO1_10	AGO1	396	569	155	493
sgAGO2_1	AGO2	267	37	140	87
sgAGO2_2	AGO2	729	467	240	161
sgAGO2_3	AGO2	416	25	39	82
sgAGO2_4	AGO2	780	513	304	739
sgAGO2_5	AGO2	422	471	192	221
sgAGO2_6	AGO2	788	271	255	539
sgAGO2_7	AGO2	486	77	202	155
sgAGO2_8	AGO2	472	128	282	198
sgAGO2_9	AGO2	90	30	35	55
sgAGO2_10	AGO2	160	21	145	95
sgAGO3_1	AGO3	375	698	332	636
sgAGO3_2	AGO3	591	850	785	653
sgAGO3_3	AGO3	379	617	441	340
sgAGO3_4	AGO3	246	125	135	186
sgAGO3_5	AGO3	362	415	367	364
sgAGO3_6	AGO3	514	297	511	402
sgAGO3_7	AGO3	146	215	131	177
sgAGO3_8	AGO3	245	157	284	197
sgAGO3_9	AGO3	133	244	113	89
sgAGO3_10	AGO3	473	626	467	724
sgAGPAT1_1	AGPAT1	267	45	126	12
sgAGPAT1_2	AGPAT1	273	532	599	299
sgAGPAT1_3	AGPAT1	291	280	172	40
sgAGPAT1_4	AGPAT1	129	165	109	173
sgAGPAT1_5	AGPAT1	351	504	353	416
sgAGPAT1_6	AGPAT1	345	108	76	139
sgAGPAT1_7	AGPAT1	264	302	627	192
sgAGPAT1_8	AGPAT1	396	686	384	524
sgAGPAT1_9	AGPAT1	198	176	230	319
sgAGPAT1_10	AGPAT1	573	131	287	240
sgAGPAT2_1	AGPAT2	257	300	375	332
sgAGPAT2_2	AGPAT2	400	71	74	279
sgAGPAT2_3	AGPAT2	1100	1071	900	1376
sgAGPAT2_4	AGPAT2	236	244	122	259
sgAGPAT2_5	AGPAT2	335	96	34	117
sgAGPAT2_6	AGPAT2	420	376	443	845
sgAGPAT2_7	AGPAT2	389	204	234	531
sgAGPAT2_8	AGPAT2	214	95	207	209
sgAGPAT2_9	AGPAT2	616	1023	727	843
[truncated: 87,481 more rows]
