# Supplementary material for: Optimised metrics for CRISPR-KO screens with second-generation gRNA libraries
Source: Sci Rep. 2017 Aug 7;7:7384. doi: 10.1038/s41598-017-07827-z (PMC5547152; doi:10.1038/s41598-017-07827-z)
Supplement: Supplementary file 3 — Supplementary Table S3 [file 41598_2017_7827_MOESM3_ESM.xlsx]

## Sheet: LIBRARYFILE_gRNACOUNT_HumanGWgR
gRNA_ID	Gene	Guide_sequence
A1BG_v3_6-1	A1BG	TCAATGGTCACAGTAGCGC
A1BG_v3_6-2	A1BG	GCCGCTCGGGCTTGTCCAC
A1BG_v3_6-3	A1BG	GACTTCCAGCTACGGCGCG
A1BG_v3_6-4	A1BG	TGCTGACGGGTGACACCCA
A1BG_v3_6-5	A1BG	TGGCACGTCAGCGTCACAT
A1BG_v3_6-6	A1BG	CTGCAGCTACCGGACCGAT
A1CF_v3_6-1	A1CF	GTGCAGCATCCCAACCAGG
A1CF_v3_6-2	A1CF	CGAGGAGGAAACTGCTACC
A1CF_v3_6-3	A1CF	ATGCTGCACCCCCTGAAAG
A1CF_v3_6-4	A1CF	ACTGGCACAAACCCCTAAG
A1CF_v3_6-5	A1CF	AATATGGTGGCCCTCCACC
A1CF_v3_6-6	A1CF	AATCGGCAGTTGTCCACAC
A2M_v3_6-1	A2M	AGATGAGCAACCGAGCGAC
A2M_v3_6-2	A2M	AGCCTGTGAATCTTCACCG
A2M_v3_6-3	A2M	GTGACGCTTCCGACTGCCA
A2M_v3_6-4	A2M	GAATCCCCAATCACGTCCC
A2M_v3_6-5	A2M	AGGAAATCGCATCGCACAA
A2M_v3_6-6	A2M	ACCCACTGGTAGCCGTAAC
A2ML1_v3_6-1	A2ML1	CTGACCTTCACTTCGAGAC
A2ML1_v3_6-2	A2ML1	CCTCCAGATAATGGAACGC
A2ML1_v3_6-3	A2ML1	TCTGATGCCTATCAGGACG
A2ML1_v3_6-4	A2ML1	TCGAATGCCCTTGGGGCAT
A2ML1_v3_6-5	A2ML1	CCGTGCCTTCAGAGAACGA
A2ML1_v3_6-6	A2ML1	ACCGCCCGGAGCGCACACA
A3GALT2_v3_6-1	A3GALT2	TTCACCGAGCTTCCGGGAG
A3GALT2_v3_6-2	A3GALT2	GCAAAGATAGTCAGCCCAA
A3GALT2_v3_6-3	A3GALT2	AATAATGGGAGCCCCCCAG
A3GALT2_v3_6-4	A3GALT2	CCGAAGGGCAGACGCCCAT
A3GALT2_v3_6-5	A3GALT2	CGCCGCGCCCTTAGATACC
A3GALT2_v3_6-6	A3GALT2	CACGTAGTACATCACGCTC
A4GALT_v3_6-1	A4GALT	CTCCACCGAGCACATGAAC
A4GALT_v3_6-2	A4GALT	ACGTGCCAGTAGATCATGA
A4GALT_v3_6-3	A4GALT	TGGAGGCGTCGGAGAGCAC
A4GALT_v3_6-4	A4GALT	CACCCCGAATCCCACGTGC
A4GALT_v3_6-5	A4GALT	AATGTCCAGATGCTCCCGC
A4GALT_v3_6-6	A4GALT	TGCACGGCCGCGTACCAGT
A4GNT_v3_6-1	A4GNT	CCTGGTGGGACTTGAAAGA
A4GNT_v3_6-2	A4GNT	CCATCATCTGGAAATACGG
A4GNT_v3_6-3	A4GNT	AATGCCACGTCTGTGGCTC
A4GNT_v3_6-4	A4GNT	AGCTCGGATGCATCCCGCC
A4GNT_v3_6-5	A4GNT	CGCCAGCGCAGAGAGAAAC
A4GNT_v3_6-6	A4GNT	GCAGCAGACTCTACGGAAC
AAAS_v3_6-1	AAAS	AAATGTGGCGTCTCTGGCC
AAAS_v3_6-2	AAAS	CCACACTTGCTCCCGGTGA
AAAS_v3_6-3	AAAS	AGGACTTACCGGGTAGACA
AAAS_v3_6-4	AAAS	CATACACCTGTTACCAGCT
AAAS_v3_6-5	AAAS	CCTGTCCTACAACTGACAA
AAAS_v3_6-6	AAAS	GCCCATCGACAGAGTGCCA
AACS_v3_6-1	AACS	AGGTTGTGGACACATCGAA
AACS_v3_6-2	AACS	ACATTCACACCGAAGTCCG
AACS_v3_6-3	AACS	ATGCACTTGGGTGCGCCCG
AACS_v3_6-4	AACS	CCTTACCGTGGTGTAGCAC
AACS_v3_6-5	AACS	AATCGCAGATGTCCCCGAG
AACS_v3_6-6	AACS	TGCTCGAACTCCAGCTGCG
AADAC_v3_6-1	AADAC	TTCTGGAGATAGTGCAGGA
AADAC_v3_6-2	AADAC	GCTGCAGCAGTGACTCAAC
AADAC_v3_6-3	AADAC	GTCTGAAGCACTAAGAAGG
AADAC_v3_6-4	AADAC	TTACATCCATGGTGGAGGC
AADAC_v3_6-5	AADAC	GTGTGAACCCTGAGAGAAT
AADAC_v3_6-6	AADAC	TCCAGACAACATGTACCTG
AADACL2_v3_6-1	AADACL2	GGCCATCTTCAAACTGAGC
AADACL2_v3_6-2	AADACL2	CCGCAATGCAGATTCGGGT
AADACL2_v3_6-3	AADACL2	AGAAACCAACACATGCCTC
AADACL2_v3_6-4	AADACL2	GCAACAGCGGTCACTCAAC
AADACL2_v3_6-5	AADACL2	TTGCGGGAGACAGTTCTGG
AADACL2_v3_6-6	AADACL2	ACAGATGTCTTGACTCCAG
AADACL3_v3_6-1	AADACL3	CGCAGACCACAACCCGGGC
AADACL3_v3_6-2	AADACL3	TGCACATCCCTGCAGCGGT
AADACL3_v3_6-3	AADACL3	GTGAAGCTGTACCAACCCA
AADACL3_v3_6-4	AADACL3	ATCCACTCCATATGCATCC
AADACL3_v3_6-5	AADACL3	ACGAGAGCATATGCCATGG
AADACL3_v3_6-6	AADACL3	GCATCGTGTACTACCACGG
AADACL4_v3_6-1	AADACL4	AGCGTCGGAGGTGCAGCGG
AADACL4_v3_6-2	AADACL4	TCGGCTGGAACAGCCTCAC
AADACL4_v3_6-3	AADACL4	GGGTATCGTCCCAAAACGC
AADACL4_v3_6-4	AADACL4	GTAGAAGATGATGCCTCGC
AADACL4_v3_6-5	AADACL4	CCGGGCCAGATAATTGCAC
AADACL4_v3_6-6	AADACL4	TATGGGGTGGACCCCTCCA
AADAT_v3_6-1	AADAT	CAAATGGCAACAACCCTAC
AADAT_v3_6-2	AADAT	TCACATCTGGCAGCCAACA
AADAT_v3_6-3	AADAT	TTCAGTATTCTCCGAGTGC
AADAT_v3_6-4	AADAT	GTGGGTAATGGATGGTAGG
AADAT_v3_6-5	AADAT	CCACCCAGTCAAGGACAAA
AADAT_v3_6-6	AADAT	CGATGATCTCCTTGGCTGG
AAED1_v3_6-1	AAED1	GGATCTGGCCAAAATCCCC
AAED1_v3_6-2	AAED1	CACGAACACCACCACGGCG
AAED1_v3_6-3	AAED1	GAACGGTACCCGCTGCCCG
AAED1_v3_6-4	AAED1	GCCAGTCACTGCCCGCCAC
AAED1_v3_6-5	AAED1	GCGTCCAGCACCGGCAGCT
AAED1_v3_6-6	AAED1	CCCGGAACAGCGCGCCGAA
AAGAB_v3_6-1	AAGAB	AACACTTACCATCCTCCTC
AAGAB_v3_6-2	AAGAB	TATCTGCTGCTGGCAAATG
AAGAB_v3_6-3	AAGAB	AGTCCAGAGGAGTTGCCTG
AAGAB_v3_6-4	AAGAB	ACCACCCCGATGATCAGAG
AAGAB_v3_6-5	AAGAB	GCCTTCTCAACTCATTGAC
AAGAB_v3_6-6	AAGAB	CACATTGGCATTCAGGGCT
AAK1_v3_6-1	AAK1	GCGCTGACACCCCGGAAGA
AAK1_v3_6-2	AAK1	TTCGGCATCGGGCGACAGC
AAK1_v3_6-3	AAK1	TCCTATCGAGCACCAGAAA
AAK1_v3_6-4	AAK1	CCGCCAGAGGCCTAAAGCT
AAK1_v3_6-5	AAK1	GTGGCCTCGGTCATGCAAG
AAK1_v3_6-6	AAK1	ACGCCTTCTACTCAGGCCC
AAMDC_v3_6-1	AAMDC	GACTCTTGTGATTGGCCGA
AAMDC_v3_6-2	AAMDC	CTGCACACCAGGAGAATGC
AAMDC_v3_6-3	AAMDC	GGGTAGTCGGACTTGGGAT
AAMDC_v3_6-4	AAMDC	TGAGTGAGGCCTTGAAGGT
AAMDC_v3_6-5	AAMDC	ACTGCAAAGTATGGCCAGG
AAMDC_v3_6-6	AAMDC	GGTACTCCACAGTTGATGA
AAMP_v3_6-1	AAMP	ACTCCACTCTAGTGGCCAC
AAMP_v3_6-2	AAMP	GAACTTGATCCCGGTCCGC
AAMP_v3_6-3	AAMP	ATACCTTGGCAGTGACCGG
AAMP_v3_6-4	AAMP	GGTGACCTCGCTATCGTCG
AAMP_v3_6-5	AAMP	GTCAGCTGTGCCCGCCAAC
AAMP_v3_6-6	AAMP	TCGCTGAGCCGCCATACGA
AANAT_v3_6-1	AANAT	CCTTCACGCTCGATCTCAA
AANAT_v3_6-2	AANAT	ACATAGGGTCAGGAAGTGC
AANAT_v3_6-3	AANAT	GGCAGCGAAACTCACTGGC
AANAT_v3_6-4	AANAT	GGCGTCTGCCCCCTGTACC
AANAT_v3_6-5	AANAT	AGGGACAGCTCTGGACATA
AANAT_v3_6-6	AANAT	ACGCCCAAGACGGAGATGA
AAR2_v3_6-1	AAR2	GCACACCAAGGACCGCGTG
AAR2_v3_6-2	AAR2	TGCACTCAATGCCACAGCG
AAR2_v3_6-3	AAR2	ACTATAACTCCTGGGAGGT
AAR2_v3_6-4	AAR2	GTGGACAAGGCTAATCCGA
AAR2_v3_6-5	AAR2	ACAGGTAGCACATCGGAAA
AAR2_v3_6-6	AAR2	ATCTTCACGCCCCGGAACT
AARD_v3_6-1	AARD	GCTGGAGGACCTCAGACGA
AARD_v3_6-2	AARD	TCCCCGAAGAAGTCGCACG
AARD_v3_6-3	AARD	TTCGGGGACGGCAGGAGCA
AARD_v3_6-4	AARD	AGGAGCACGGACATCCAGG
AARD_v3_6-5	AARD	GCGATCTCGAGGCGCGTGC
AARD_v3_6-6	AARD	ACGCGCGCCTTCCAGTGGG
AARS_v3_6-1	AARS	AGGGCGTCGCATCCTGGAC
AARS_v3_6-2	AARS	CACGCTCGGACCATCACTG
AARS_v3_6-3	AARS	GGGGGCAAACATAATGACC
AARS_v3_6-4	AARS	ACCACCAATCCGGTCGTAG
AARS_v3_6-5	AARS	GCCGCACATCTTGTCAACC
AARS_v3_6-6	AARS	GGCGTATCGGACAGCTCGG
AARS2_v3_6-1	AARS2	CAGCTAGACTCCGCTGGAC
AARS2_v3_6-2	AARS2	TCGTAGTGGATCTCAGTAC
AARS2_v3_6-3	AARS2	GACACAGCGTACCGCGTGG
AARS2_v3_6-4	AARS2	CCTTACTTGGGCCGAGTAG
AARS2_v3_6-5	AARS2	GAAACGCACAGCTCGACGC
AARS2_v3_6-6	AARS2	ATCCACGAAGCGAGATGGC
AARSD1_v3_6-1	AARSD1	ATGATCATCAGGCAAACCC
AARSD1_v3_6-2	AARSD1	TCATTGACGCTCTGCTCAA
AARSD1_v3_6-3	AARSD1	GCTGAGAGTGACTCGCCGT
AARSD1_v3_6-4	AARSD1	TTAGGGCAGCATCTCATCA
AARSD1_v3_6-5	AARSD1	TGTACCACGGTCATCAGGC
AARSD1_v3_6-6	AARSD1	CCGGGTAGATTGGGAGCGG
AASDH_v3_6-1	AASDH	TTCGAGTATTAGCCCTTGG
AASDH_v3_6-2	AASDH	CAGTTCTCAGAAGCTGGAG
AASDH_v3_6-3	AASDH	TAGCTCGCATTGTGCCAAG
AASDH_v3_6-4	AASDH	TGATGGGAAAAGAGAACGC
AASDH_v3_6-5	AASDH	GGAGCAACTTGACGGAAGT
AASDH_v3_6-6	AASDH	TCCACAACAGAAGGATCGA
AASDHPPT_v3_6-1	AASDHPPT	CAATTCCAACTTGCAGCTC
AASDHPPT_v3_6-2	AASDHPPT	CCGAGGAGAAGGAGCGCAT
AASDHPPT_v3_6-3	AASDHPPT	AGCCGAGCCGAATGGCTGC
AASDHPPT_v3_6-4	AASDHPPT	CGGGACGCTAAGGCAGCCA
AASDHPPT_v3_6-5	AASDHPPT	GTGCGATCGATTCAGCCCG
AASDHPPT_v3_6-6	AASDHPPT	GTCCCGGGCAAAGACGAAC
AASS_v3_6-1	AASS	GATACAGCCTTCGAATCGG
AASS_v3_6-2	AASS	TGCAAGCTGTCCGTGATGC
AASS_v3_6-3	AASS	TGTGCCGGCAAATTGTCAA
AASS_v3_6-4	AASS	AACGACTTATGTAGCGCTC
AASS_v3_6-5	AASS	ATGTGCTTGGGAGCTAGCG
AASS_v3_6-6	AASS	CATAGAGGAGTACGGGTAG
AATF_v3_6-1	AATF	GACTCCCAAGGCGAGAGTG
AATF_v3_6-2	AATF	GCCACTCTGCAAAAACACC
AATF_v3_6-3	AATF	TCAAACCTGTCAATCACCC
AATF_v3_6-4	AATF	GAGCCGTGAAGAACCAGAT
AATF_v3_6-5	AATF	CCTCTTGGACACGGACAAA
AATF_v3_6-6	AATF	TCTACTCACCAGACGATCC
AATK_v3_6-1	AATK	GAGTACTTCATCCGCCTAG
AATK_v3_6-2	AATK	CGCTGGATCGCGCCAGAGC
AATK_v3_6-3	AATK	GCTGACCCTGTCGGACCGC
AATK_v3_6-4	AATK	GCGACGGCTTCCACGCGGA
AATK_v3_6-5	AATK	CCGCGCCAAGCTTCTGCGA
AATK_v3_6-6	AATK	CACCCGTCGACGTCCCCTG
ABAT_v3_6-1	ABAT	GCCGTGGGAACGGTGCGAT
ABAT_v3_6-2	ABAT	GTGGACGGCAACCGAATGC
ABAT_v3_6-3	ABAT	GCAATTACGAAGAGAGCCG
ABAT_v3_6-4	ABAT	TTGTCAACAGACCCGCCCT
ABAT_v3_6-5	ABAT	CCATGGAACGCGCCCATGA
ABAT_v3_6-6	ABAT	AACAGCCTCAAAATGCGGT
ABCA1_v3_6-1	ABCA1	GTTCTATGCCCGCTTGAAA
ABCA1_v3_6-2	ABCA1	ATATTCCCCTGCGGGAGTA
ABCA1_v3_6-3	ABCA1	CGAGTACTTCGTTCCAACA
ABCA1_v3_6-4	ABCA1	CGGGGGGAACAACCCGGTC
ABCA1_v3_6-5	ABCA1	CGTACCGCATGTCCTCAAA
ABCA1_v3_6-6	ABCA1	ACCTTAGATCCCCCGACAA
ABCA10_v3_6-1	ABCA10	TACTTGGGCATAATGGAGC
ABCA10_v3_6-2	ABCA10	ATGAATCCCCAGAGGGATC
ABCA10_v3_6-3	ABCA10	AGGAGCACTCTGAATACAC
ABCA10_v3_6-4	ABCA10	GTGTTCTGACCAGGGCATA
ABCA10_v3_6-5	ABCA10	TAAGGAAACCTATGCTCGC
ABCA10_v3_6-6	ABCA10	GAAGTGGAACAAGAGGTAC
ABCA12_v3_6-1	ABCA12	GTATTACCTGGTGAACCTC
ABCA12_v3_6-2	ABCA12	GTCTTGAGACTCATCCGGA
ABCA12_v3_6-3	ABCA12	ACATCATTAACATGCCCGC
ABCA12_v3_6-4	ABCA12	GTGGTGTCATCCTGAACCG
ABCA12_v3_6-5	ABCA12	CTGCCATACCGTATGTCCC
ABCA12_v3_6-6	ABCA12	GATCTGCAACTCCTCGAAG
ABCA13_v3_6-1	ABCA13	TAGAACGATCCAACACTCC
ABCA13_v3_6-2	ABCA13	GTCATGCGTACCCTTAAGA
ABCA13_v3_6-3	ABCA13	GATCTCAATAAGACCGAGG
ABCA13_v3_6-4	ABCA13	CTTCAATGACGGTGAATCC
ABCA13_v3_6-5	ABCA13	TGGCTGCGAGTCTACCAAC
ABCA13_v3_6-6	ABCA13	CCCGAGATCTACCCAGCTG
ABCA2_v3_6-1	ABCA2	CGGATGTCGTGCCCGTAGA
ABCA2_v3_6-2	ABCA2	GAAGCCGAACTCGTCTCGC
ABCA2_v3_6-3	ABCA2	CGAGATCCGCCGCGCCTAC
ABCA2_v3_6-4	ABCA2	ATGTACGTGGCGATCCGAG
ABCA2_v3_6-5	ABCA2	TGACAACGCGGCCTGCGGC
ABCA2_v3_6-6	ABCA2	ACCGCGATGCACTTCTCGA
ABCA3_v3_6-1	ABCA3	TCGGCATCGCCCTCATCGC
ABCA3_v3_6-2	ABCA3	AGTCATCCAGTTGTACCGA
ABCA3_v3_6-3	ABCA3	GTCCACGTTGACGGGACTC
ABCA3_v3_6-4	ABCA3	TGCGATGAACGGCGGGTAC
ABCA3_v3_6-5	ABCA3	GCCGGCTATCACATGACGC
ABCA3_v3_6-6	ABCA3	CCGTGTGTAACTGAACCGT
ABCA4_v3_6-1	ABCA4	TGTCGCTTACTGGTGGAAC
ABCA4_v3_6-2	ABCA4	CGAATGGACATAGACGTGG
ABCA4_v3_6-3	ABCA4	AGATTGAGCGTCTCGAGTA
ABCA4_v3_6-4	ABCA4	CGTATTGGCTTGGCGGTGA
ABCA4_v3_6-5	ABCA4	CTCGGCCGATGGATAAACT
ABCA4_v3_6-6	ABCA4	CACGAATCGTCCACGAAGC
ABCA5_v3_6-1	ABCA5	ATGTGAGGCTGCTCAGTAC
ABCA5_v3_6-2	ABCA5	TTGCTCGGCTTAGAGAGAC
ABCA5_v3_6-3	ABCA5	GTTCCACTGTGGCCAAGTA
ABCA5_v3_6-4	ABCA5	CGCAATGACTGCCATAAGA
ABCA5_v3_6-5	ABCA5	GACAGTGACTATGTATCCG
ABCA5_v3_6-6	ABCA5	CTGAACACTGTCACCCGAT
ABCA6_v3_6-1	ABCA6	CCAGCATAGATTAGACCCC
ABCA6_v3_6-2	ABCA6	GGAATGGCTCCTCAGAATC
ABCA6_v3_6-3	ABCA6	CTTGGAATTCAGGAGCTAC
ABCA6_v3_6-4	ABCA6	GTCATAACCTGTCACTCCC
ABCA6_v3_6-5	ABCA6	GGTCAAATCACGGCAATCC
ABCA6_v3_6-6	ABCA6	ACCAATCACCCTGTGATGG
ABCA7_v3_6-1	ABCA7	ACGTAGCGCAGGTCGGTCA
ABCA7_v3_6-2	ABCA7	AAGCTGATCGCCACGCTGA
ABCA7_v3_6-3	ABCA7	GACCGTGGACGAGCACGTC
ABCA7_v3_6-4	ABCA7	CGTCCACATAGCACGGATA
ABCA7_v3_6-5	ABCA7	GAGGATCAGCGTGCGACCT
ABCA7_v3_6-6	ABCA7	TCCGGCTACTACCTGACGC
ABCA8_v3_6-1	ABCA8	AAATGTATCTACCCGTCCC
ABCA8_v3_6-2	ABCA8	TTGAGCCGTCCGATGGATG
ABCA8_v3_6-3	ABCA8	AGCGCCTCCAGAATTCCAA
ABCA8_v3_6-4	ABCA8	GTTGGGTCGTGTTGGTGAC
ABCA8_v3_6-5	ABCA8	AAACCAGTGATTACCCGCC
ABCA8_v3_6-6	ABCA8	AATCGCCAATGCCAGATAG
ABCA9_v3_6-1	ABCA9	CACCAAAGACAGGCCATAG
ABCA9_v3_6-2	ABCA9	CAACCAAGCCCGTAAGGAA
ABCA9_v3_6-3	ABCA9	ATCCCAACAGTGAAGGCAA
ABCA9_v3_6-4	ABCA9	CACAAATTGTCGTCCTGAC
ABCA9_v3_6-5	ABCA9	CTTCAGCCCCATTCCTAAA
ABCA9_v3_6-6	ABCA9	ATACAATGCTGGGAATCCC
ABCB1_v3_6-1	ABCB1	TTCTGGTATGGGACCACCT
ABCB1_v3_6-2	ABCB1	TATTCCCCTGAGAGGACCA
ABCB1_v3_6-3	ABCB1	GTAATGCTGACGTCATCGC
ABCB1_v3_6-4	ABCB1	GGACTTCCTCTCATGATGC
ABCB1_v3_6-5	ABCB1	GGCAAGGACAACTTACATG
ABCB1_v3_6-6	ABCB1	TCGTGGTGGCAAACAATAC
ABCB10_v3_6-1	ABCB10	AGGTAGACACGAATGGCAT
ABCB10_v3_6-2	ABCB10	ATCGCCGTTCACTGGCCTG
ABCB10_v3_6-3	ABCB10	AATACGTTCCTCAGCTAGC
ABCB10_v3_6-4	ABCB10	CGATAGGGACCCGGGAACG
ABCB10_v3_6-5	ABCB10	ACTGATGCCTACGGAAGCC
ABCB10_v3_6-6	ABCB10	ACCACGCTCAAAACAAAGG
ABCB11_v3_6-1	ABCB11	GGTCATGCGCTGAATGAAA
ABCB11_v3_6-2	ABCB11	GCTGCACGTCCAGTTGCAA
ABCB11_v3_6-3	ABCB11	AATGAGTAGCACGCCTGGC
ABCB11_v3_6-4	ABCB11	TCTTGTGTTCGCCCAGCGT
ABCB11_v3_6-5	ABCB11	AGTGTGGAGCCGTACCAGA
ABCB11_v3_6-6	ABCB11	CTGTCGCAGTACTTATCAC
ABCB4_v3_6-1	ABCB4	AGTCGGTGTGCTATCACAA
ABCB4_v3_6-2	ABCB4	AGACCTGATCCGTGAGCTA
ABCB4_v3_6-3	ABCB4	ATGTCGCTGGGTACCATCA
ABCB4_v3_6-4	ABCB4	AATACGCGGCTAACAGAGT
ABCB4_v3_6-5	ABCB4	CTTGACGTTAGCTCGAGAA
ABCB4_v3_6-6	ABCB4	CCTTGTCGCTGCTAAATCC
ABCB5_v3_8-1	ABCB5	GATGTGACTGATGAAGAGA
ABCB5_v3_8-2	ABCB5	TCGCCTTGGTCGGTCTCAA
ABCB5_v3_8-3	ABCB5	GAGATGGAGAGAGCAGCAA
ABCB5_v3_8-4	ABCB5	TGTGTTAAGACGCCAATCC
ABCB5_v3_8-5	ABCB5	AAAGGTCGGACTACAATCG
ABCB5_v3_8-6	ABCB5	AAGGAGCTCAAATGAGTGG
ABCB5_v3_8-7	ABCB5	GAGTGGAGGGCAGAAACAG
ABCB5_v3_8-8	ABCB5	TGGTGGTCCCGAACAAAAC
ABCB6_v3_6-1	ABCB6	CACGGCAGCGTCTGGCAAT
ABCB6_v3_6-2	ABCB6	TGCACCCGGATCCACAGGA
ABCB6_v3_6-3	ABCB6	CAGTTCACGTCTCGGCGGG
ABCB6_v3_6-4	ABCB6	ACGTAACTGGTAACAGTCC
ABCB6_v3_6-5	ABCB6	CCAGAGCCATCCGCGTCGA
ABCB6_v3_6-6	ABCB6	TGCTGCGGATCGCGGATCG
ABCB7_v3_6-1	ABCB7	CAATTAGGCTCTCCAGGTA
ABCB7_v3_6-2	ABCB7	TAGGCTCGAGCGGTTCCCA
ABCB7_v3_6-3	ABCB7	CCACATCAACTCGGCGCCT
ABCB7_v3_6-4	ABCB7	TAGTCTCTGTTAGCGGCTC
ABCB7_v3_6-5	ABCB7	CACAGTTGCAGTCACACGG
ABCB7_v3_6-6	ABCB7	TGGTAACCCTTGGAACACT
ABCB8_v3_6-1	ABCB8	GCCATGCGCTCGCCAACGT
ABCB8_v3_6-2	ABCB8	GCGTGTCGACAGCATGGAC
ABCB8_v3_6-3	ABCB8	CGCTTGACAACTGACGTGC
ABCB8_v3_6-4	ABCB8	TTCACGAGTGCCGCACCCA
ABCB8_v3_6-5	ABCB8	GGTCGTGGCCAAGTACACA
ABCB8_v3_6-6	ABCB8	AGTCATGAAACTCCCTACG
ABCB9_v3_6-1	ABCB9	ATGTACGTCCACACGAACA
ABCB9_v3_6-2	ABCB9	GCGGCCCGTGTAGTAGGGC
ABCB9_v3_6-3	ABCB9	CGAAGGCGAATGTTCAGTC
ABCB9_v3_6-4	ABCB9	TTGCCGCAGGTATTCGGGG
ABCB9_v3_6-5	ABCB9	GACGATGCCATCAATGGCG
ABCB9_v3_6-6	ABCB9	TCCTACACCAAGCCCGACG
ABCC1_v3_6-1	ABCC1	TAGCCCCGGACAATCAACC
ABCC1_v3_6-2	ABCC1	ACCTGACAGCATCGAGCGA
ABCC1_v3_6-3	ABCC1	ACAATCTCCCCGACCGTGG
ABCC1_v3_6-4	ABCC1	GGGCTGTCTATCGGAAGGT
ABCC1_v3_6-5	ABCC1	ATCTCTCCCGACATGACCG
ABCC1_v3_6-6	ABCC1	CCAGAAGGTGATCCTCGAC
ABCC10_v3_6-1	ABCC10	GCACGCTGTCCTCCGCTAA
ABCC10_v3_6-2	ABCC10	AACCGGTAGGGCAGCCCAC
ABCC10_v3_6-3	ABCC10	GCAAGCATAGGCGGGCCAT
ABCC10_v3_6-4	ABCC10	GCCAGATAGCACCGTCCAA
ABCC10_v3_6-5	ABCC10	GTGATTGCCACCCGCATCA
ABCC10_v3_6-6	ABCC10	GTAACACTTCAGGCACGGG
ABCC11_v3_6-1	ABCC11	CGTTGGTTGATGATCCAAC
ABCC11_v3_6-2	ABCC11	ATCTGACGGTCGGAATAGA
ABCC11_v3_6-3	ABCC11	TGTCCCGGGATCGTCAATG
ABCC11_v3_6-4	ABCC11	GATCGTCAGCGGGAACATC
ABCC11_v3_6-5	ABCC11	CAGATGACCAGCGATGCGC
ABCC11_v3_6-6	ABCC11	CGCAGATGCACTTGCTCGA
ABCC12_v3_6-1	ABCC12	TTCATACCCGTCCAGGTAA
ABCC12_v3_6-2	ABCC12	TGGGCCATCAACTACCGCA
ABCC12_v3_6-3	ABCC12	GGTGAAAGGCTACCGGCAA
ABCC12_v3_6-4	ABCC12	ACGGCCATCCGGTTGAAGG
ABCC12_v3_6-5	ABCC12	GTAGCCCGGCATCATCCAC
ABCC12_v3_6-6	ABCC12	CGCAAACTCACCGCACCCG
ABCC2_v3_6-1	ABCC2	GAGTAGCATTACCTACAGC
ABCC2_v3_6-2	ABCC2	GCATTGACCCTATCCAACT
ABCC2_v3_6-3	ABCC2	CGTCTCTGGAGTGCCCGCC
ABCC2_v3_6-4	ABCC2	TGATAGGCCCTGTCGGCTC
ABCC2_v3_6-5	ABCC2	GCAACTCACTCTCGGACTG
ABCC2_v3_6-6	ABCC2	AGACATCCTCGAGTGTCAG
ABCC3_v3_6-1	ABCC3	AATGCCTCCGGCGAGGACG
ABCC3_v3_6-2	ABCC3	GAGTAAAAAAGGTCCGCCC
ABCC3_v3_6-3	ABCC3	CGACCCACAGGTAGATGCA
ABCC3_v3_6-4	ABCC3	GCCACGACAATGGTGCCGC
ABCC3_v3_6-5	ABCC3	GGATGCCGGTAGCCATAGA
ABCC3_v3_6-6	ABCC3	ATACAGTATGAGCGGCTGC
ABCC4_v3_6-1	ABCC4	CGTCTTAGTAACATGGCCA
ABCC4_v3_6-2	ABCC4	GACACCCTCTCAATGGCTG
ABCC4_v3_6-3	ABCC4	TCACTGCAATCGCCTGCAG
ABCC4_v3_6-4	ABCC4	ACTGCCACGAACACGCGGC
ABCC4_v3_6-5	ABCC4	GCATCCGAAGAATCCAGGT
ABCC4_v3_6-6	ABCC4	ACACTGCCGAGGAGCACGT
ABCC5_v3_6-1	ABCC5	CCAAGGGAAAGTACCATCA
ABCC5_v3_6-2	ABCC5	CATTCTCAGCTCAGAATCC
ABCC5_v3_6-3	ABCC5	AGAGAGAGGCCCTCGGCTC
ABCC5_v3_6-4	ABCC5	ACTTGGAAGTAGTCCGGAT
ABCC5_v3_6-5	ABCC5	AAGTTCAGGAGAACTCGAC
ABCC5_v3_6-6	ABCC5	AAGCCCAGCATTGTCCACT
ABCC6_v3_6-1	ABCC6	ATGGTGGTGGATGAAGAGG
ABCC6_v3_6-2	ABCC6	GTAGCCCCGGCCATGGTGG
ABCC6_v3_6-3	ABCC6	GGACATCCGGAGGTAGCCC
ABCC6_v3_6-4	ABCC6	GAGGAGGTAGATGGGACCA
ABCC6_v3_6-5	ABCC6	CCTGAGAACAGCAGGGGTC
ABCC6_v3_6-6	ABCC6	GGTACCCCCCATGTACCTC
ABCC8_v3_6-1	ABCC8	AACTACCAACGGCTCTGCG
ABCC8_v3_6-2	ABCC8	CGTAGCTGCGAGAAGCCGA
ABCC8_v3_6-3	ABCC8	ACGGTAGATCGGACCACAC
ABCC8_v3_6-4	ABCC8	GACTCCGAGTATGTAGTAG
ABCC8_v3_6-5	ABCC8	ATTCGTATCCCCCGAGGTA
ABCC8_v3_6-6	ABCC8	CCGATGGCTCGCAAGTCGA
ABCC9_v3_6-1	ABCC9	TTCTAGGCGGCGGGAATCA
ABCC9_v3_6-2	ABCC9	TCCGGGACATAACCTGAGA
ABCC9_v3_6-3	ABCC9	CAACGAATCCCATCACGGC
ABCC9_v3_6-4	ABCC9	ATGTCATTCGAGTCAGGGT
ABCC9_v3_6-5	ABCC9	GTGACGACAGTTGGCGAAC
ABCC9_v3_6-6	ABCC9	GTTAGACGTAGAGAGCCTA
ABCD1_v3_6-1	ABCD1	GCGGGCCACATACACCGAC
ABCD1_v3_6-2	ABCD1	CTGTCGTTCCGCAGCCGTC
ABCD1_v3_6-3	ABCD1	TACTACCGGGTCAGCAACA
ABCD1_v3_6-4	ABCD1	CGCTACATGCACTCGCGTG
ABCD1_v3_6-5	ABCD1	AACACCACGAGGCCGGCGA
ABCD1_v3_6-6	ABCD1	ATCGTCCGCAAGGACCCGC
ABCD2_v3_6-1	ABCD2	TCTATGTGGCTGGTCTGGA
ABCD2_v3_6-2	ABCD2	GATTAGAGCCACTGAGTGC
ABCD2_v3_6-3	ABCD2	CTAGTAGGGTGGGCCCAAT
ABCD2_v3_6-4	ABCD2	CTTGCCAATGATGGGATAG
ABCD2_v3_6-5	ABCD2	ATCAATATGGATGGGAGGC
ABCD2_v3_6-6	ABCD2	TGTGACCACTGAAACAGGG
ABCD3_v3_8-1	ABCD3	TTCTCGGCTCATCACAAAC
ABCD3_v3_8-2	ABCD3	GGGAAAAAGGAGCGAGCTG
ABCD3_v3_8-3	ABCD3	TCTTACCCGTGCAGGCCGA
ABCD3_v3_8-4	ABCD3	AGTAGGCCATCATGCTCGC
ABCD3_v3_8-5	ABCD3	TCCTCTGCAGTAAGAAAAG
ABCD3_v3_8-6	ABCD3	GCTCTGCCTGCTCCACAAG
ABCD3_v3_8-7	ABCD3	CCACCATTACAGAACAATG
ABCD3_v3_8-8	ABCD3	TGGTATCATTGGTCGTAGC
ABCD4_v3_6-1	ABCD4	ATGCAGATTCGGGTGAATG
ABCD4_v3_6-2	ABCD4	GGTGTAGTACGCACGGCCC
ABCD4_v3_6-3	ABCD4	CCATAGACCCCGCTGAAAA
ABCD4_v3_6-4	ABCD4	TAGTAGACGAGGGTGAACG
ABCD4_v3_6-5	ABCD4	GATGACATCGATAACCCGT
ABCD4_v3_6-6	ABCD4	TGCGATGACAACGTAACTC
ABCE1_v3_6-1	ABCE1	TCAAAATCTCCTGCCAGTC
ABCE1_v3_6-2	ABCE1	CAAAACTTCACCTGGACGA
ABCE1_v3_6-3	ABCE1	TGACAACTCCATAGGCGCT
ABCE1_v3_6-4	ABCE1	ACCCCAGAGCAAAATAGCA
ABCE1_v3_6-5	ABCE1	GCTTACCCATTCGAACTAC
ABCE1_v3_6-6	ABCE1	TTCCTAAGGCTGCAAAGGT
ABCF1_v3_6-1	ABCF1	GCGAGATACCCGAAAAGGC
ABCF1_v3_6-2	ABCF1	CCGCAATTCCTCATACACC
ABCF1_v3_6-3	ABCF1	TTGTAGCCGGCCGCCGCTA
ABCF1_v3_6-4	ABCF1	CGCCCCAAAACCCCGCGGA
ABCF1_v3_6-5	ABCF1	TTCCTCAGATACGGCCTGG
ABCF1_v3_6-6	ABCF1	CGGGAGGACATCTCCGCCT
ABCF2_v3_6-1	ABCF2	GTGGTTGGTAGGCTCATCC
ABCF2_v3_6-2	ABCF2	ACCAATGAGGCCATAACGA
ABCF2_v3_6-3	ABCF2	GGGCATCTCTCGAGTCAGA
ABCF2_v3_6-4	ABCF2	TCGCGGATCTTGCATGGAC
ABCF2_v3_6-5	ABCF2	TGTCGATGTGCTCAGGGAT
ABCF2_v3_6-6	ABCF2	GGACCTAGATGCTTGCGTG
ABCF3_v3_6-1	ABCF3	CAGAGTGTTGTACATGCGC
ABCF3_v3_6-2	ABCF3	GGAACCCGCAGACTCCGGG
ABCF3_v3_6-3	ABCF3	GCTCGACTTAAGGCAAAGC
ABCF3_v3_6-4	ABCF3	GGGCATCAGTCATTCTCGC
ABCF3_v3_6-5	ABCF3	AGCGGATGTGAACCTGGCA
ABCF3_v3_6-6	ABCF3	CTATTGCAAGAGGTGTCCG
ABCG1_v3_6-1	ABCG1	CTCTTGACTTGCAGCGGCC
ABCG1_v3_6-2	ABCG1	TTGCGCCAACACGCGGACC
ABCG1_v3_6-3	ABCG1	ATGAAAGGGCTCGCTCAAG
ABCG1_v3_6-4	ABCG1	GGTGGTCAGCGCAAGCGCC
ABCG1_v3_6-5	ABCG1	TCCACGCTGATGAACATCC
ABCG1_v3_6-6	ABCG1	GCCCCGGAAGGACCCATAA
ABCG2_v3_6-1	ABCG2	ACAGTGGGATCATGAAACC
ABCG2_v3_6-2	ABCG2	TCTTGGATGAGCCTACAAC
ABCG2_v3_6-3	ABCG2	GTCCAAGAAGAAGTCTGCA
ABCG2_v3_6-4	ABCG2	TTCCACGGGCCTGCTCAGG
ABCG2_v3_6-5	ABCG2	ACGCCATCCTGGGACCCAC
ABCG2_v3_6-6	ABCG2	GTCACAGTCGTACTGGGAC
ABCG4_v3_6-1	ABCG4	AGGTCTCCATACTCGCCAG
ABCG4_v3_6-2	ABCG4	CTGTCCTATTCCGTGCGGG
ABCG4_v3_6-3	ABCG4	TCAGGTAAATTCTGCCGCC
ABCG4_v3_6-4	ABCG4	CCGTGGCCTTCCATTAACC
ABCG4_v3_6-5	ABCG4	CGTGTGGGAGCACGACATC
ABCG4_v3_6-6	ABCG4	TAGCAGGACATCTTGCGGA
ABCG5_v3_6-1	ABCG5	TAGTGCAGCGTCTCGCGCA
ABCG5_v3_6-2	ABCG5	AATCAGTCGGTCTGCCACA
ABCG5_v3_6-3	ABCG5	TTAGTGGACCTGACGTCAG
ABCG5_v3_6-4	ABCG5	TGCCCGCTCTCCACGTACA
ABCG5_v3_6-5	ABCG5	CCTTACCTGACGCTGTAGG
ABCG5_v3_6-6	ABCG5	ATTAGCAGTCATGCAGTCC
ABCG8_v3_6-1	ABCG8	TGGGCCGCCCCTAAGTAGA
ABCG8_v3_6-2	ABCG8	AGTGCGCTGACACCCGCGT
ABCG8_v3_6-3	ABCG8	GTCTCTCGCACAGTCAAGT
ABCG8_v3_6-4	ABCG8	ACGGCGGCAAGATCAAGTC
ABCG8_v3_6-5	ABCG8	GGGCAACATGTACGTGCGG
ABCG8_v3_6-6	ABCG8	GGTGGGTTCGTCGAGAATA
ABHD1_v3_6-1	ABHD1	CTGCTTGGCCCAGTCTAGC
ABHD1_v3_6-2	ABHD1	TGATTACAGAGGCCTCGGC
ABHD1_v3_6-3	ABHD1	GTTGGGTAGAAAGTCTCGG
ABHD1_v3_6-4	ABHD1	CCTCAAAACACCACAGCGT
ABHD1_v3_6-5	ABHD1	TAACAACCGGGGCTGCCGT
ABHD1_v3_6-6	ABHD1	GTTAAACACGACAGCCCTG
ABHD10_v3_6-1	ABHD10	CCTCAGCGTGCTGCTTGCA
ABHD10_v3_6-2	ABHD10	CGACCAGACCTTCCAAACC
ABHD10_v3_6-3	ABHD10	ACTCAGAGGAAAGCACACT
ABHD10_v3_6-4	ABHD10	GATACCTCAGCGGGCGCCA
ABHD10_v3_6-5	ABHD10	TCTAGGTCACGCCTGCATA
ABHD10_v3_6-6	ABHD10	ACTGACCTGGGAGCCACCG
ABHD11_v3_6-1	ABHD11	GCCCAGCAGACAGGCCGTA
ABHD11_v3_6-2	ABHD11	CCCTTGACTGACCTCGGCT
ABHD11_v3_6-3	ABHD11	TCCTACAGGCTTCTGGACG
ABHD11_v3_6-4	ABHD11	TCGCGAAGCTAGGGCCGTG
ABHD11_v3_6-5	ABHD11	CGTGCAAAAAGACGACGGC
ABHD11_v3_6-6	ABHD11	CACTCGAAAGCTCACCCTA
ABHD12_v3_6-1	ABHD12	GCCGACGCGGGAATGAAGC
ABHD12_v3_6-2	ABHD12	AACCTACGCCTGACGGGCC
ABHD12_v3_6-3	ABHD12	TTGCAGGCGAAAGGGCGTG
ABHD12_v3_6-4	ABHD12	TCTGGTGGAAGAACGCCCA
ABHD12_v3_6-5	ABHD12	AGACGTGACCATTGGAGTC
ABHD12_v3_6-6	ABHD12	GGTACCTGCGTTCCCATGC
ABHD12B_v3_6-1	ABHD12B	GCATCTTCCCCCCGGCAGC
ABHD12B_v3_6-2	ABHD12B	AATTGGGTTCCCATCACGA
ABHD12B_v3_6-3	ABHD12B	TCATGGCAGTGCAGAACAC
ABHD12B_v3_6-4	ABHD12B	TTACCTAGGTGCTGAGTGA
ABHD12B_v3_6-5	ABHD12B	CACAGACTGAAGCTGGTAA
ABHD12B_v3_6-6	ABHD12B	CTGTAGAGTCCCCAAATCC
ABHD13_v3_5-1	ABHD13	AAGGAGAAGCAAGTGAAGA
ABHD13_v3_5-2	ABHD13	ATAGCCACTGCTCCACCCA
ABHD13_v3_5-3	ABHD13	GTGGAATGCCAGTGGGCAT
ABHD13_v3_5-4	ABHD13	GGAACATAAAGACGTGAAG
ABHD13_v3_5-5	ABHD13	TGCAGGCAACATAGGTCAC
ABHD14A_v3_6-1	ABHD14A	GCACCTCGCGGTAAAAGAT
ABHD14A_v3_6-2	ABHD14A	TGCAGCTACTGTCACAGAG
ABHD14A_v3_6-3	ABHD14A	TGGCAGCCCCACATACAGT
ABHD14A_v3_6-4	ABHD14A	TGCTCACCTGGAAGGTCAA
ABHD14A_v3_6-5	ABHD14A	CTCACACGTGGGAGCAGCT
ABHD14A_v3_6-6	ABHD14A	TGCCGAGTTCCCAAAACCT
ABHD14B_v3_6-1	ABHD14B	CAGCCTGTGCAGTGTACCC
ABHD14B_v3_6-2	ABHD14B	GGGGCCGTGAGGAAGGGCA
ABHD14B_v3_6-3	ABHD14B	ATGGACTGATCACAACCGG
ABHD14B_v3_6-4	ABHD14B	TAAGTACCTGGCAGGTCAA
ABHD14B_v3_6-5	ABHD14B	GGGGCCAGCTCCCCAATAG
ABHD14B_v3_6-6	ABHD14B	AGGTTCTGCCAGGTCTCGG
ABHD15_v3_6-1	ABHD15	TCGTCCTGCCCGTAGCGCC
ABHD15_v3_6-2	ABHD15	CGGTCATCTTCCATCGCCG
ABHD15_v3_6-3	ABHD15	GCCCAAGACCGAGACGACG
ABHD15_v3_6-4	ABHD15	CTTCGCTCACCGCGAACAG
ABHD15_v3_6-5	ABHD15	GGTCGGACGGGTCCCCGAA
ABHD15_v3_6-6	ABHD15	CGTCGCTGAACTGGTCCGC
ABHD16A_v3_6-1	ABHD16A	TGGCCAGTCGACTTCCACT
ABHD16A_v3_6-2	ABHD16A	GATGAACTGCCGGTACTGG
ABHD16A_v3_6-3	ABHD16A	TACAGCATCCGGCGCCCTA
ABHD16A_v3_6-4	ABHD16A	CCCCGCCGGTCCACAAACA
ABHD16A_v3_6-5	ABHD16A	GCCTTGTCAGATCACCAGG
ABHD16A_v3_6-6	ABHD16A	TACTCAGTGTAATGGGCGC
ABHD16B_v3_6-1	ABHD16B	AGCAGCGCGCGCGTCATCA
ABHD16B_v3_6-2	ABHD16B	GGCGTTGGCGTCGTGCTGA
ABHD16B_v3_6-3	ABHD16B	CGCACGTCATCCCAGCGGA
ABHD16B_v3_6-4	ABHD16B	ACGCGGGCTTCTACGAGAT
ABHD16B_v3_6-5	ABHD16B	TCGATCTCGTTGCCGTCAC
ABHD16B_v3_6-6	ABHD16B	TACGCGCTGGCCCACTCGC
ABHD17A_v3_6-1	ABHD17A	GAAGTCGGCACGCTCCGTC
ABHD17A_v3_6-2	ABHD17A	TCGGCCTGTCCCAGGTACA
ABHD17A_v3_6-3	ABHD17A	AGGTGCAGCTTCCAGCGCC
ABHD17A_v3_6-4	ABHD17A	AACATACATGCAGGAGACG
ABHD17A_v3_6-5	ABHD17A	TCCCCACCAAGAGCGCCCG
ABHD17A_v3_6-6	ABHD17A	GGCATTGCCGTGCGAGAAG
ABHD17B_v3_6-1	ABHD17B	GAGCAGCAAGATCCACAGA
ABHD17B_v3_6-2	ABHD17B	GTGTGTAAGTTGGATCAGG
ABHD17B_v3_6-3	ABHD17B	TTGGCTTGCTCTTAGGACA
ABHD17B_v3_6-4	ABHD17B	CTCGCATTCCCGAAGTCAG
ABHD17B_v3_6-5	ABHD17B	TCTGTCTGAACGAGCAGAC
ABHD17B_v3_6-6	ABHD17B	TGATGAAAGCGGAAGCCGT
ABHD17C_v3_6-1	ABHD17C	GCAGCGTGTAGCGGCTGGA
ABHD17C_v3_6-2	ABHD17C	CACCGCAGCAGCCCGAGGA
ABHD17C_v3_6-3	ABHD17C	CAGCCGAGCCGGTTGTCCC
ABHD17C_v3_6-4	ABHD17C	GAGCCCACCTACACGGTGC
ABHD17C_v3_6-5	ABHD17C	CGCTGCGAGTACTGCCAGT
ABHD17C_v3_6-6	ABHD17C	AGGTGCAGGCTGCACGCAC
ABHD2_v3_6-1	ABHD2	GGTCAATTCAATGTTGGGC
ABHD2_v3_6-2	ABHD2	TGCGCCGTGCTGAACCACC
ABHD2_v3_6-3	ABHD2	GGCGTAGTCAACGAAAGTG
ABHD2_v3_6-4	ABHD2	TCGTCGTGGGCTTCAGCCT
ABHD2_v3_6-5	ABHD2	TACCATAGGTGAACATGCG
ABHD2_v3_6-6	ABHD2	TGAACTTCCGGTGCCCATA
ABHD3_v3_8-1	ABHD3	TTCAGTCTAGGACTCGGAC
ABHD3_v3_8-2	ABHD3	GCGAAGGTGTTCCAACCAA
ABHD3_v3_8-3	ABHD3	AACGTACTACCCGACGGTC
ABHD3_v3_8-4	ABHD3	ACAAACATATGTCGGTGCC
ABHD3_v3_8-5	ABHD3	CGCTTATCAAACTCTCTGA
ABHD3_v3_8-6	ABHD3	AACCCCAGTTAGTGACCGG
ABHD3_v3_8-7	ABHD3	AATGACTCTGAGCAAGCGA
ABHD3_v3_8-8	ABHD3	AAGTTGCAGCTGCCATCAA
ABHD4_v3_6-1	ABHD4	TACTTACACTGGAGGATCC
ABHD4_v3_6-2	ABHD4	CCGAAGCCAAGCAGATCGA
ABHD4_v3_6-3	ABHD4	CAAAACGACCGCACCCCCT
ABHD4_v3_6-4	ABHD4	GACATCGATAGAGACATGG
ABHD4_v3_6-5	ABHD4	GCATTCCCAAGGGACCCGG
ABHD4_v3_6-6	ABHD4	GTTAAACACCTCATCCTGG
ABHD5_v3_6-1	ABHD5	TCCTCCAAAACCATGGAGA
ABHD5_v3_6-2	ABHD5	CTCGCTGAAGTACCCATCA
ABHD5_v3_6-3	ABHD5	TGGAGATGTGCCCTAGGAT
ABHD5_v3_6-4	ABHD5	TGCTTGGGCACAACCTAGG
ABHD5_v3_6-5	ABHD5	CTGCATCACTGTCAAACCT
ABHD5_v3_6-6	ABHD5	TGGACGAAGTAGTAGACCC
ABHD6_v3_6-1	ABHD6	AGAGAATCCGTGGAGCATG
ABHD6_v3_6-2	ABHD6	TGGTAGGCACCTCCATGGG
ABHD6_v3_6-3	ABHD6	TGGATGACCTGTCCATAGA
ABHD6_v3_6-4	ABHD6	AGGTACTGGCGGAGGACAT
ABHD6_v3_6-5	ABHD6	CAGGCTGGAGACATCCGAT
ABHD6_v3_6-6	ABHD6	GTCCACGCAGACCAAGTGC
ABHD8_v3_6-1	ABHD8	GTGCGCCTAGGCTATGAGG
ABHD8_v3_6-2	ABHD8	CCGGGCTTGACCTCTACAA
ABHD8_v3_6-3	ABHD8	CGCTGACAGCGGACCAAGC
ABHD8_v3_6-4	ABHD8	TTCACCCGCAGCACGCGGC
ABHD8_v3_6-5	ABHD8	GTGTAGGAGGTCGGCTCGA
ABHD8_v3_6-6	ABHD8	AACCGCCCATTGCGGTACA
ABI1_v3_6-1	ABI1	GCCTCTCAGCTTCGGAGAA
ABI1_v3_6-2	ABI1	ATAACCAGCCTGCAAGAAC
ABI1_v3_6-3	ABI1	AGTGTTCCCCGGCCTGACA
ABI1_v3_6-4	ABI1	TCAGAGACCAAGGACACAC
ABI1_v3_6-5	ABI1	CGCCACCCACTATTGGACC
ABI1_v3_6-6	ABI1	CTTCCAAGCCTAGCAGGAC
ABI2_v3_6-1	ABI2	CTGGCTCCAGTGTGCGATA
ABI2_v3_6-2	ABI2	CCTGACATAGGGGGACTAG
ABI2_v3_6-3	ABI2	GTACCACTGGAGGACGCAC
ABI2_v3_6-4	ABI2	TCACAGGGCTCTGCTGCGA
ABI2_v3_6-5	ABI2	CCATATTACGGGTTGGGCT
ABI2_v3_6-6	ABI2	CGAACTGGTCGTTCAAGGT
ABI3_v3_6-1	ABI3	TGCGCATGTTGGACCTGCA
ABI3_v3_6-2	ABI3	CCTGGACGACATTGGCCAT
ABI3_v3_6-3	ABI3	ACAGACAAGCGGAAGGCGC
ABI3_v3_6-4	ABI3	CGATGACCTTCTGGCCGGG
ABI3_v3_6-5	ABI3	GCACGCAGCTGTCAAGAAC
ABI3_v3_6-6	ABI3	TATGGAGAAGGTGGCCCGA
ABI3BP_v3_6-1	ABI3BP	TGGACGCAAGAACTTCAAG
ABI3BP_v3_6-2	ABI3BP	TCTCAGCACGACCCACAAC
ABI3BP_v3_6-3	ABI3BP	GAACCTACATGGACAACAC
ABI3BP_v3_6-4	ABI3BP	GGCACTCTGACACCGAGCT
ABI3BP_v3_6-5	ABI3BP	GCCGAATCTAAAACACCAG
ABI3BP_v3_6-6	ABI3BP	TACACCTAAACGACGCCCC
ABL1_v3_6-1	ABL1	ATCACGCCAGTCAACAGTC
ABL1_v3_6-2	ABL1	GCCGCTCGTTGGAACTCCA
ABL1_v3_6-3	ABL1	CTCGCTGAGATACGAAGGG
ABL1_v3_6-4	ABL1	ACCGCATGGAGCGCCCAGA
ABL1_v3_6-5	ABL1	GTCCCCCAACTACGACAAG
ABL1_v3_6-6	ABL1	ATCATTCAACGGTGGCCGA
ABL2_v3_6-1	ABL2	TCCCCCATCCACGACAAAT
ABL2_v3_6-2	ABL2	GGGACGTGTGTATCACTAC
ABL2_v3_6-3	ABL2	TCCATCTCGCTCAGGTACG
ABL2_v3_6-4	ABL2	GTTCGCTCTAAGAATGGGC
ABL2_v3_6-5	ABL2	GAACCCCAGGCACTAAATG
ABL2_v3_6-6	ABL2	GGATCAATACCACTGCAGA
ABLIM1_v3_6-1	ABLIM1	CGTGGTTGGAGTGTAGCTG
ABLIM1_v3_6-2	ABLIM1	ATTGCCTTGACCTTCGGAA
ABLIM1_v3_6-3	ABLIM1	CATAGCCCGAAGTGTAGAA
ABLIM1_v3_6-4	ABLIM1	TCCATCGGTCCACGAGCCA
ABLIM1_v3_6-5	ABLIM1	AGCCAGGAATACTGGAGCC
ABLIM1_v3_6-6	ABLIM1	CATCCGATCCCGAACATCC
ABLIM2_v3_6-1	ABLIM2	CCCTGAGGTGCTGGAAGCA
ABLIM2_v3_6-2	ABLIM2	ATCCTGGACTACAGGGACT
ABLIM2_v3_6-3	ABLIM2	GCAGCCCTTCCTAAAAGTA
ABLIM2_v3_6-4	ABLIM2	TCCCCTCTCAGGCCAAGCT
ABLIM2_v3_6-5	ABLIM2	AGGATCTCACCACCAAGCT
ABLIM2_v3_6-6	ABLIM2	GGGCGGTCGATGTCATAGA
ABLIM3_v3_6-1	ABLIM3	TGCAGCGTCATCCTCACCG
ABLIM3_v3_6-2	ABLIM3	CGGGGAGTATATCAGCAAG
ABLIM3_v3_6-3	ABLIM3	TGCCAAACCTCGGAACCTA
ABLIM3_v3_6-4	ABLIM3	TGGTGGCAGCGTACACACC
ABLIM3_v3_6-5	ABLIM3	GCGAAGTCATCTCGGCCCT
ABLIM3_v3_6-6	ABLIM3	AAGCTGCACACGAAGCACT
ABO_v3_6-1	ABO	CGCCTGCCTTGCAGATACG
ABO_v3_6-2	ABO	CAACGAGACGCGCTGCAGA
ABO_v3_6-3	ABO	ACCGGTCCCCAGCGTCACG
ABO_v3_6-4	ABO	TTCACCGACCAGCCGGCCG
ABO_v3_6-5	ABO	AGTAGGAAGGATGTCCTCG
ABO_v3_6-6	ABO	GCCCCAGAAGTCTAATGCC
ABR_v3_14-1	ABR	GGTAGTCGGGGTGGTCCAC
ABR_v3_14-2	ABR	AACAAGCTGCTCCGAAACA
ABR_v3_14-3	ABR	GACTCATCGATGTACGGCA
ABR_v3_14-4	ABR	TGTAAGTGGTACATCCCCC
ABR_v3_14-5	ABR	ATCTACAGGATATCGGGCG
ABR_v3_14-6	ABR	CCGATTGTGGATCCTGAAC
ABR_v3_14-7	ABR	ACACTCACGTGTAGGACTA
ABR_v3_14-8	ABR	CTCCGAGTGACCCGGTCAA
ABR_v3_14-9	ABR	CAGCTGGACCCACAAACCG
ABR_v3_14-10	ABR	CGTTGTCACTGCAGTCCGG
ABR_v3_14-11	ABR	CGGACGTGATTGAGATGAA
ABR_v3_14-12	ABR	TTCAGGCTCATATCTCGGC
ABR_v3_14-13	ABR	TTCGGTGTGAAGATCAGCG
ABR_v3_14-14	ABR	CTCGTAGTCCGAGGACAGT
ABRA_v3_6-1	ABRA	AGCATCCCTCTCGTACCTG
ABRA_v3_6-2	ABRA	CAGCCACGGCTCCCCAACG
ABRA_v3_6-3	ABRA	AGTGACAGCGTAGACACAG
ABRA_v3_6-4	ABRA	GTTAGCTCAGACACCAGGT
ABRA_v3_6-5	ABRA	GCAAGACTTATGAGAGAGG
ABRA_v3_6-6	ABRA	AAAGAGGTGTCCAAAACGG
ABRACL_v3_5-1	ABRACL	ACCAATGCTTCAAAGAGGT
ABT1_v3_6-1	ABT1	CACGCCTATGGGTGCCCGC
ABT1_v3_6-2	ABT1	AAGCGCATAGCCAAGCGCG
ABT1_v3_6-3	ABT1	CTCGCCATAGGCGCTGAGA
ABT1_v3_6-4	ABT1	AAAAAGCGGTCCTACACCA
ABT1_v3_6-5	ABT1	CCGGAAGCGCGGCGGGATA
ABT1_v3_6-6	ABT1	AAGGACTACACCGAGGGAT
ABTB1_v3_6-1	ABTB1	TCAGACACCTTCTCGCACT
ABTB1_v3_6-2	ABTB1	GCACCTTCACACACGTGCC
ABTB1_v3_6-3	ABTB1	CTCTACGCCAATGTCCAGG
ABTB1_v3_6-4	ABTB1	CTGTAGTGGCGTCTAAGCC
ABTB1_v3_6-5	ABTB1	GCACTTACTCGGAGCTCGG
ABTB1_v3_6-6	ABTB1	GTGAGTGACTGTGAGCGCC
ABTB2_v3_6-1	ABTB2	AGGCCCGCGCGCTTACCAT
ABTB2_v3_6-2	ABTB2	CCGCGGACAGCGCGAGAAG
ABTB2_v3_6-3	ABTB2	GGCATCGGCTCGCTCGTCA
ABTB2_v3_6-4	ABTB2	GCGTACTCGTGGATGCGCA
ABTB2_v3_6-5	ABTB2	AGCGCCTGCGAGTTGGACT
ABTB2_v3_6-6	ABTB2	ACGCGCATCCACTCCATGA
ACAA1_v3_6-1	ACAA1	AATCTGAGGCCGGAACAGC
ACAA1_v3_6-2	ACAA1	CCGCGGCGGCTTCAAGGTG
ACAA1_v3_6-3	ACAA1	CAATAGACAGTGTTCGTCG
ACAA1_v3_6-4	ACAA1	CCATGATTGCCCCGGCCCC
ACAA1_v3_6-5	ACAA1	TGCCGAGAGAAGCTCGTCG
ACAA1_v3_6-6	ACAA1	ATGACATTGGCATGGCCTG
ACAA2_v3_6-1	ACAA2	ATTATGGGCAATGTCCTGC
ACAA2_v3_6-2	ACAA2	TCTGACACAGTAGGGAGCT
ACAA2_v3_6-3	ACAA2	TTGCGTGTGGGAATCCCAA
ACAA2_v3_6-4	ACAA2	GCCTATTAATCGTGAGAGC
ACAA2_v3_6-5	ACAA2	CTCTGCAGTCATTGCCATG
ACAA2_v3_6-6	ACAA2	CATCTCTGCTGTGACTGCA
ACACA_v3_6-1	ACACA	AGCCCTTCGAACATACACC
ACACA_v3_6-2	ACACA	TCCATTACGTCAAGCGACC
ACACA_v3_6-3	ACACA	GTTAGAGACGCTATTCCGC
ACACA_v3_6-4	ACACA	TGATTGCTCTGTACAACGC
ACACA_v3_6-5	ACACA	CATGCGGTCTATCCGTAGG
ACACA_v3_6-6	ACACA	TACATCGGCTGAGTGACGG
ACACB_v3_6-1	ACACB	CCGATGGTAATTCGGTAAC
ACACB_v3_6-2	ACACB	AGCGTCTGGGCGACAACGG
ACACB_v3_6-3	ACACB	GATGACTACTCCTCCGACG
ACACB_v3_6-4	ACACB	TGAGATGTTCCGCAACGAG
ACACB_v3_6-5	ACACB	GGAATCCGCAAACTCGTGC
ACACB_v3_6-6	ACACB	TCTCGTGAGTCTACCCGGA
ACAD10_v3_6-1	ACAD10	TATATGGCTCGTCTGTGGC
ACAD10_v3_6-2	ACAD10	TCCACGCCAGGTACGAACC
ACAD10_v3_6-3	ACAD10	GATCAAGAACGTTAGGGAC
ACAD10_v3_6-4	ACAD10	CCAACTTACTACATCAGGC
ACAD10_v3_6-5	ACAD10	TACTGGGTATCCAGACCAC
ACAD10_v3_6-6	ACAD10	GCTCGATACTGCTTAACCC
ACAD11_v3_6-1	ACAD11	CCGATAGCTGTTGCATGGC
ACAD11_v3_6-2	ACAD11	TGTCGAGTTATAGCAGTGC
ACAD11_v3_6-3	ACAD11	ATTGGGAGCTGTCAACCAT
ACAD11_v3_6-4	ACAD11	GTACAGACTCGGAAAGGTC
ACAD11_v3_6-5	ACAD11	CAATATATTGCCGCTGCAG
ACAD11_v3_6-6	ACAD11	CAGTATAGGCTTGGGAACG
ACAD8_v3_6-1	ACAD8	TCTCGGGCAGCAAAGTCAA
ACAD8_v3_6-2	ACAD8	TGGTCATGTGCCGAACAGG
ACAD8_v3_6-3	ACAD8	AGCCCAGCTAGGCTTCGGA
ACAD8_v3_6-4	ACAD8	CTCCATGGTACAGAGCGGT
ACAD8_v3_6-5	ACAD8	CCGAAGCTATCAATCATCC
ACAD8_v3_6-6	ACAD8	AGATCCTTACGGTCGATGC
ACAD9_v3_6-1	ACAD9	AAAGCTCGTACAGGCGGGC
ACAD9_v3_6-2	ACAD9	ATAGCCTGGTGCGCTGCCA
ACAD9_v3_6-3	ACAD9	GAGCGATGCAGCCTCAATC
ACAD9_v3_6-4	ACAD9	AACAGCGGCCGGTTCAGCA
ACAD9_v3_6-5	ACAD9	GACTCCCGAAAAATTGACC
ACAD9_v3_6-6	ACAD9	ACTTGCCTAAACTGGCGTC
ACADL_v3_6-1	ACADL	TCCGCAGCTATTGTCTGGG
ACADL_v3_6-2	ACADL	CAATAGCAATGACAGAGCC
ACADL_v3_6-3	ACADL	AGATGTTCTCATTCCGGAG
ACADL_v3_6-4	ACADL	AAGGCTAATACCATGGGCA
ACADL_v3_6-5	ACADL	CATCTTGGTGGAATTGGAG
ACADL_v3_6-6	ACADL	TAACTTACCTTCCAGCTCC
ACADM_v3_6-1	ACADM	GTGTAACAGAACCTGGAGC
ACADM_v3_6-2	ACADM	GAGCAGGCTCTGATGTAGC
ACADM_v3_6-3	ACADM	GGGTTCAGACTGCTATTGA
ACADM_v3_6-4	ACADM	CTGTAGGAGGTCTTGGACT
ACADM_v3_6-5	ACADM	AGATGTGGATAACCAACGG
ACADM_v3_6-6	ACADM	CACACATTCCAGAGAACTG
ACADS_v3_6-1	ACADS	GGCGTAGGCCAGGTAATCG
ACADS_v3_6-2	ACADS	CCATGGAGGAGATCAGCCG
ACADS_v3_6-3	ACADS	CCGAGGAGCTTGGCGGTGC
ACADS_v3_6-4	ACADS	CAGGTACCTGGTTCGCTGA
ACADS_v3_6-5	ACADS	ACACTCATGATGACTCCGG
ACADS_v3_6-6	ACADS	TATCCACCTGGGCTGCAAT
ACADSB_v3_6-1	ACADSB	TCGAATGTTAACGGGCAGG
ACADSB_v3_6-2	ACADSB	CAGCAGTGCTGAGCACGCA
ACADSB_v3_6-3	ACADSB	ACCCAGAATATGGAGGCAC
ACADSB_v3_6-4	ACADSB	CCTTCATTGAGACTCCCTA
ACADSB_v3_6-5	ACADSB	GTAGTGAGCTGAGGCAAAT
ACADSB_v3_6-6	ACADSB	TCCACTGTGCTCGTGATAG
ACADVL_v3_6-1	ACADVL	TTCCCTTACCGGACGGGTA
ACADVL_v3_6-2	ACADVL	GTCTAACCGAGCCCTCAAG
ACADVL_v3_6-3	ACADVL	TATGCCGGGGGTGCCGCTC
ACADVL_v3_6-4	ACADVL	CCTCGAAGAAACGGGACAC
ACADVL_v3_6-5	ACADVL	CACCAAACGGGCGTACTGG
ACADVL_v3_6-6	ACADVL	CCCGCCAAGAATGACGCTC
ACAN_v3_6-1	ACAN	GGCGTCGTAGCGGGATGAG
ACAN_v3_6-2	ACAN	AATGACCGCCCCCGTGCGC
ACAN_v3_6-3	ACAN	TGCGCCCTGTCAAAGTCGA
ACAN_v3_6-4	ACAN	GATGTGTACTGCTTCGCCG
ACAN_v3_6-5	ACAN	GGTAGACCGTTCTCACGCC
ACAN_v3_6-6	ACAN	ATGGCTTCACCTGACGGTC
ACAP1_v3_6-1	ACAP1	ATAATCCAGTGCCCGTCCC
ACAP1_v3_6-2	ACAP1	GACGGCTCGAGCTGGGTAC
ACAP1_v3_6-3	ACAP1	CCGACAACGAAGGCGCGGC
ACAP1_v3_6-4	ACAP1	CGGCTGTCCCAGTATCGAA
ACAP1_v3_6-5	ACAP1	TCAAGGCGAGCCTGACTGA
ACAP1_v3_6-6	ACAP1	CCTCCGCATACCGCCATCA
ACAP2_v3_6-1	ACAP2	GAGAAGGGTGATGAATCAG
ACAP2_v3_6-2	ACAP2	GATTCCGAAAAGCTGCGCC
ACAP2_v3_6-3	ACAP2	ATGAATGGGATTCGAGACC
ACAP2_v3_6-4	ACAP2	CCGGAGCACTCGATACACA
ACAP2_v3_6-5	ACAP2	GTGCTCCGGAATTCACCGG
ACAP2_v3_6-6	ACAP2	ATGAAGGATCTTGGTGCAC
ACAP3_v3_6-1	ACAP3	TTGACGTGGACGCGCCCAG
ACAP3_v3_6-2	ACAP3	GACACCGTCATCTCGGTGA
ACAP3_v3_6-3	ACAP3	GTCGATGCTGCTCGTGGAC
ACAP3_v3_6-4	ACAP3	CTGGTGATCGACTCTGCGG
ACAP3_v3_6-5	ACAP3	CTGTCAGGGCTCTCGCGGT
ACAP3_v3_6-6	ACAP3	CCACGCTCCCGAGTGTCGG
ACAT1_v3_6-1	ACAT1	CTTGTGTCTTGCCAGGAAG
ACAT1_v3_6-2	ACAT1	TGAAGGACAAGCTCCTACA
ACAT1_v3_6-3	ACAT1	ATGGCTCCCTGAATTGCAA
ACAT1_v3_6-4	ACAT1	GTAAAGCAGCATGGGAAGC
ACAT1_v3_6-5	ACAT1	TGGAACCAAGCTTAGTGGC
ACAT1_v3_6-6	ACAT1	GGCAGGCAGTATTGGGTGC
ACAT2_v3_6-1	ACAT2	GCCAGATGATCTGTGGGTC
ACAT2_v3_6-2	ACAT2	TCCATGCTGGAACAGAGTA
ACAT2_v3_6-3	ACAT2	TGCAGTTCTGTCCCAGAAC
ACAT2_v3_6-4	ACAT2	CCACACTGGCTTGTCTAAC
ACAT2_v3_6-5	ACAT2	TTGGACATGTCTTGGCAGC
ACAT2_v3_6-6	ACAT2	CCTTGCAGTCCAGTCAATA
ACBD3_v3_6-1	ACBD3	GAGGAAAGGCTTCGACGGG
ACBD3_v3_6-2	ACBD3	CGACCGGATCCAGGTGGCG
ACBD3_v3_6-3	ACBD3	AGAGAACGTCTGCAAAAGG
ACBD3_v3_6-4	ACBD3	CTGGAGGAGTTGTACGGCC
ACBD3_v3_6-5	ACBD3	GCGTCCCACAAAATAGAGA
ACBD3_v3_6-6	ACBD3	CTGTTGGGCTGCATACTGC
ACBD4_v3_6-1	ACBD4	GTGATCGACACAGTGCCCC
ACBD4_v3_6-2	ACBD4	ACTACAAGCAGGCCACCAT
ACBD4_v3_6-3	ACBD4	GGTGATCCCTGACATGCCG
ACBD4_v3_6-4	ACBD4	CCCCATTGGACGATATAAG
ACBD4_v3_6-5	ACBD4	TACTTCGAGCCCCTGTACC
ACBD4_v3_6-6	ACBD4	CGCAGCATCTCTTCATAGG
ACBD5_v3_6-1	ACBD5	AGGCCCAAGAAGAAGTGAA
ACBD5_v3_6-2	ACBD5	CGAGGACAAAAAGAGTGGC
ACBD5_v3_6-3	ACBD5	AAGCTGAAAGCAGTGACAG
ACBD5_v3_6-4	ACBD5	GGTCATTCCAGTCAACCCA
ACBD5_v3_6-5	ACBD5	CTGCCATTCAGGGAAGAAC
ACBD5_v3_6-6	ACBD5	GCCGAGTCTGAGGAAGAAG
ACBD6_v3_6-1	ACBD6	GCTCTTGTACCTGTATGCC
ACBD6_v3_6-2	ACBD6	GGGAAGCTTGGAAAGCACT
ACBD6_v3_6-3	ACBD6	CCCCATAGCCCTGAGATCG
ACBD6_v3_6-4	ACBD6	TTACCTGAGGATTCCAACC
ACBD6_v3_6-5	ACBD6	ATCAGGCCTTGCAGGTGCG
ACBD6_v3_6-6	ACBD6	AACAGCTCGGCCAGGCAAC
ACBD7_v3_6-1	ACBD7	CAAAGCCAAATGGGAAGCA
ACBD7_v3_6-2	ACBD7	CTAGCATTCCTGGACACGC
ACCS_v3_6-1	ACCS	GCCCTAGGACTTACCCGCC
ACCS_v3_6-2	ACCS	GCCCAAGTTAATGATGCCC
ACCS_v3_6-3	ACCS	CATTCAGGACAACCACCTA
ACCS_v3_6-4	ACCS	CTCTATGGCAACATCCGGC
ACCS_v3_6-5	ACCS	GTGATAGCGCCATAGTAAG
ACCS_v3_6-6	ACCS	TGTCGCGCTGACTCAGCTG
ACCSL_v3_6-1	ACCSL	ATAACGCTGCACTTGCAGC
ACCSL_v3_6-2	ACCSL	TTGGTAGGCATTGTAGTCC
ACCSL_v3_6-3	ACCSL	ACCGCGACCTATCCATCCG
ACCSL_v3_6-4	ACCSL	CGCGGCCCCAGACTGTAGG
ACCSL_v3_6-5	ACCSL	AGCTCCCGCCTGTATGCAA
ACCSL_v3_6-6	ACCSL	CTAGGGGTGATGTCAGATA
ACD_v3_6-1	ACD	CGGGCCCGTTGCATCCGCT
ACD_v3_6-2	ACD	CACGAGGGCGTCCTGCTCG
ACD_v3_6-3	ACD	CTCCCGCGTCACCAGGCAT
ACD_v3_6-4	ACD	AGTCCACCTCGTCCAATGC
ACD_v3_6-5	ACD	CCCTGATACGTCCGACGTC
ACD_v3_6-6	ACD	TCGGCTTCCGCGGGACAGA
ACE_v3_6-1	ACE	GCAGAACACCACTATCAAG
ACE_v3_6-2	ACE	GAATATGACCGGACATCCC
ACE_v3_6-3	ACE	GTGTGGAACGAGTATGCCG
ACE_v3_6-4	ACE	CCATCACATTCGTCAGATC
ACE_v3_6-5	ACE	ACCCTGAAGTACGGCACCC
ACE_v3_6-6	ACE	GCACTCTGTCCCACAGACC
ACE2_v3_6-1	ACE2	ACTGATGCAATGGTGGACC
ACE2_v3_6-2	ACE2	ATTCCATGCTAACGGACCC
ACE2_v3_6-3	ACE2	ATGGCTATGACTACAGCCG
ACE2_v3_6-4	ACE2	ATCTTCAATCAACTGGCCG
ACE2_v3_6-5	ACE2	TGAGCACCATCTACAGTAC
ACE2_v3_6-6	ACE2	AGACTACAATGAGAGGCTC
ACER1_v3_6-1	ACER1	AGGAGGGGAAATAGCAGCG
ACER1_v3_6-2	ACER1	ATCGCCATCCTGTGGCTCC
ACER1_v3_6-3	ACER1	TTCCTTGGGGGGAACAGGT
ACER1_v3_6-4	ACER1	GGGAGCGCTTCTGGGCATA
ACER1_v3_6-5	ACER1	GGCGGATGAACTGGGACCT
ACER1_v3_6-6	ACER1	GGGCAGTGGCTATAGCATA
ACER2_v3_6-1	ACER2	TACCTTCTGGGGAACCACA
ACER2_v3_6-2	ACER2	AGCACACATCAGAACCCAA
ACER2_v3_6-3	ACER2	TTCAGGGGTAGGTTCAAGG
ACER2_v3_6-4	ACER2	GCACGTCGTAACCGCAGAC
ACER2_v3_6-5	ACER2	CGATGAGCAGTGCAGTGCA
ACER2_v3_6-6	ACER2	CGAAACAAGCACATGCAGA
ACER3_v3_11-1	ACER3	AAAGAGCCGATATTCCATC
ACER3_v3_11-2	ACER3	TCTGAACTGCACCGAACAT
ACER3_v3_11-3	ACER3	AGTGGTAGGAATGGGATCC
ACER3_v3_11-4	ACER3	GGAGAACTACTCCGTGACC
ACER3_v3_11-5	ACER3	AGAAGGTACCACCTATCAT
ACER3_v3_11-6	ACER3	TATCCATGGCTTAGAGGAC
ACER3_v3_11-7	ACER3	CAGAGTGTTAGAGACGGTC
ACER3_v3_11-8	ACER3	AGAGTCATGTGGAAGCACC
ACER3_v3_11-9	ACER3	GGACTGGGTTATACATCAT
ACER3_v3_11-10	ACER3	AGGCCACACTCACAGAACT
ACER3_v3_11-11	ACER3	TCGGCGATGTACCAGGTCA
ACHE_v3_6-1	ACHE	TGTCCATGAACTACCGGGT
ACHE_v3_6-2	ACHE	CCTCCTTGGACGTGTACGA
ACHE_v3_6-3	ACHE	GATGTCGGGTCACCCCCGA
ACHE_v3_6-4	ACHE	TGTCCACACGTTGAGGTAC
ACHE_v3_6-5	ACHE	TCCGGTGGCAGAAAGCGAC
ACHE_v3_6-6	ACHE	TCGTCTGGATCTATGGGGG
ACIN1_v3_6-1	ACIN1	CAGAGCGTAATGGCGATGA
ACIN1_v3_6-2	ACIN1	TGATAGGTAGTACCTGCAG
ACIN1_v3_6-3	ACIN1	CCTGGTCGGAAACGACGCT
ACIN1_v3_6-4	ACIN1	ATATGCCGGACAGTCACTC
ACIN1_v3_6-5	ACIN1	TGCTGACTTGGTCTGCAAT
ACIN1_v3_6-6	ACIN1	GCAATGATGACCGCCCGGA
ACKR1_v3_6-1	ACKR1	TGCCACTCCTGTAACCTGC
ACKR1_v3_6-2	ACKR1	GGGCACCACAATGCTGAAG
ACKR1_v3_6-3	ACKR1	GGAGACTATGGTGCCAACC
ACKR1_v3_6-4	ACKR1	GCTGCTAGCTAGGATACCC
ACKR1_v3_6-5	ACKR1	ATACCAGACACAGTAGCCC
ACKR1_v3_6-6	ACKR1	GCGAGTGCTACCTAGCCCT
ACKR2_v3_6-1	ACKR2	TTCATTAGCTGCATGAGCC
ACKR2_v3_6-2	ACKR2	GAGCAAGACCATGAGAAGA
ACKR2_v3_6-3	ACKR2	AGCCCATACTATGGTAGCA
ACKR2_v3_6-4	ACKR2	CCGTTACGTGCCTCGCAGG
ACKR2_v3_6-5	ACKR2	AAGAAGGAGGTTCCCGCTG
ACKR2_v3_6-6	ACKR2	TCAGCCCTACCACAGGCTG
ACKR3_v3_6-1	ACKR3	CGAGACTGACCACCCAGAC
ACKR3_v3_6-2	ACKR3	ACAACCCACAGGTCGGCAA
ACKR3_v3_6-3	ACKR3	CAGTGCGTGTCATAGCCTG
ACKR3_v3_6-4	ACKR3	ATGATTGCCAACTCCGTGG
ACKR3_v3_6-5	ACKR3	TGCACGTGAGCTCGCCCAT
ACKR3_v3_6-6	ACKR3	GTCCACGCTCATGCACGTG
ACKR4_v3_6-1	ACKR4	GGGCTGTTAATGCAGTTCA
ACKR4_v3_6-2	ACKR4	TTGCTGAGCATACCCCAGC
ACKR4_v3_6-3	ACKR4	TTGATGTTCCTAGGTAGCG
ACKR4_v3_6-4	ACKR4	CTAAAGTCCCCAGCCAATC
ACKR4_v3_6-5	ACKR4	GGACTTGCAGGCAATTCCA
ACKR4_v3_6-6	ACKR4	AGGAGTGGGAAAACCATGC
ACLY_v3_6-1	ACLY	CCTACCGATGTGCTCCCGC
ACLY_v3_6-2	ACLY	ACCCCCCTCGTGGTGGAAC
ACLY_v3_6-3	ACLY	CTAGGGGGTGTCAACGAGC
ACLY_v3_6-4	ACLY	ACCAGCTGATCAAACGTCG
ACLY_v3_6-5	ACLY	GGATATGCCTCCCGCCCGA
ACLY_v3_6-6	ACLY	ACGTAGTCCCCTTCTCGGG
ACMSD_v3_6-1	ACMSD	GGGTAGCTCACAACGGTGC
ACMSD_v3_6-2	ACMSD	TCCTTGACCGCCAGCTCAG
ACMSD_v3_6-3	ACMSD	GGCACCCACGTCAACGAGT
ACMSD_v3_6-4	ACMSD	GAGTGGGACCTGAACGCGC
ACMSD_v3_6-5	ACMSD	CCCAGACCCACGAACCTCC
ACMSD_v3_6-6	ACMSD	CGCTACTCACCGCATAGAC
ACO1_v3_6-1	ACO1	CTTAGGGGTGTGCCCGCTG
ACO1_v3_6-2	ACO1	GGCTCACGTAAAGTCCTGC
ACO1_v3_6-3	ACO1	TATTACCCAGACAGCCTCG
ACO1_v3_6-4	ACO1	ATGGTGAGCACGATGTCAG
ACO1_v3_6-5	ACO1	CTTAGCACCTCCGCCAGGT
ACO1_v3_6-6	ACO1	ATCGTAGCTCGGTCAGCAA
ACO2_v3_6-1	ACO2	GACGGGCTCTCTCTCCGGT
ACO2_v3_6-2	ACO2	CTCCGAGAGTGTCAGCGGC
ACO2_v3_6-3	ACO2	TGCAGCTACCAATTAGACC
ACO2_v3_6-4	ACO2	CGTGTTCCCTTACAACCAC
ACO2_v3_6-5	ACO2	GTGCAATCGTGGAATACCA
ACO2_v3_6-6	ACO2	GCGAGGCAAGTCGTACCTG
ACOT1_v3_6-1	ACOT1	CGCTTCACCAGCCGCACCA
ACOT1_v3_6-2	ACOT1	GCTACCGCGCCGACACCCT
ACOT1_v3_6-3	ACOT1	CTCCAGGTCCAGCTCGCCA
ACOT1_v3_6-4	ACOT1	CGAACATGTCCACAATGCC
ACOT1_v3_6-5	ACOT1	GCCCGAGAAACCCTTGGTG
ACOT1_v3_6-6	ACOT1	GTAGCGCTCGTGCCGCACC
ACOT11_v3_6-1	ACOT11	ACCAGACGGTCGCCGACCT
ACOT11_v3_6-2	ACOT11	ATAGACAAGGCGCATGCGC
ACOT11_v3_6-3	ACOT11	TTACCGGACAGGCAAGCCG
ACOT11_v3_6-4	ACOT11	ATCACGCCGCGGACAGAAG
ACOT11_v3_6-5	ACOT11	GGATACCGGAACCCCACGG
ACOT11_v3_6-6	ACOT11	CCGCCCTGAATGGCGCAGT
ACOT12_v3_6-1	ACOT12	GTTGAAGTTGGAGTTCGCG
ACOT12_v3_6-2	ACOT12	TCCGGGGACCATCTACAGT
ACOT12_v3_6-3	ACOT12	ACTGTTGATGTGACGCCCT
ACOT12_v3_6-4	ACOT12	TCCACTGAGGCTGTAACGC
ACOT12_v3_6-5	ACOT12	TCCGTTCAGAGCATTGAAC
ACOT12_v3_6-6	ACOT12	TGGTACAGGATATGCTCAC
ACOT13_v3_5-1	ACOT13	CTCTTGTCTCTGCTGCTCC
ACOT13_v3_5-2	ACOT13	CGTGGCTGTCAAACCGCCG
ACOT13_v3_5-3	ACOT13	CAATAGGCACTCTCCACGG
ACOT13_v3_5-4	ACOT13	TCATATCGACACTGACTCC
ACOT13_v3_5-5	ACOT13	CTCTGCTATGCACGGAAAG
ACOT2_v3_6-1	ACOT2	CTCGCCAAGAGTGTCGGCG
ACOT2_v3_6-2	ACOT2	AAGAGTTCGGCGCAGTTCC
ACOT2_v3_6-3	ACOT2	GTACAGCCGGGACGCTCGA
ACOT2_v3_6-4	ACOT2	GTAGCGCTCGTGCCGCGTC
ACOT2_v3_6-5	ACOT2	CGAACATGTCCACAATCCC
ACOT2_v3_6-6	ACOT2	GGGTCTCCACAGCTGAGGC
ACOT4_v3_6-1	ACOT4	TGCCCAAAAGCCCAATGCC
ACOT4_v3_6-2	ACOT4	AAAGCCATGGCCAGCAAGG
ACOT4_v3_6-3	ACOT4	TACATGCTTCAACATCCCC
ACOT4_v3_6-4	ACOT4	CCTCCAACTCCACGACAAA
ACOT4_v3_6-5	ACOT4	TGTCAATGATCCCTGGGAA
ACOT4_v3_6-6	ACOT4	GCTTCAGGAAGCGCCAAAA
ACOT6_v3_6-1	ACOT6	TGCTCAGATAGCCTCTGAA
ACOT6_v3_6-2	ACOT6	TGGCATGGATGATCAAAGC
ACOT6_v3_6-3	ACOT6	GTTCCATTGGAAAAGGCGC
ACOT6_v3_6-4	ACOT6	GGTGATTGTGTTCCTCCAG
ACOT6_v3_6-5	ACOT6	ACTTGGAGCAATCCACTGG
ACOT6_v3_6-6	ACOT6	GCTACTGTGTTGGCTACAC
ACOT7_v3_6-1	ACOT7	GGTGCGCTCGACACGAGCC
ACOT7_v3_6-2	ACOT7	CGACAGGGGCACATACCAC
ACOT7_v3_6-3	ACOT7	AAGGGCACCTTACCACAAC
ACOT7_v3_6-4	ACOT7	CATTGCAACAGCCAGAACG
ACOT7_v3_6-5	ACOT7	TTCTCGCAGTATTCCCGGC
ACOT7_v3_6-6	ACOT7	CCACCTCACCGATGCACAT
ACOT8_v3_6-1	ACOT8	GGTGGTCAGATCGTGGGCC
ACOT8_v3_6-2	ACOT8	GGAAGGCATTACTGGGTAC
ACOT8_v3_6-3	ACOT8	TGTGAAGGCCGTGCAACAT
ACOT8_v3_6-4	ACOT8	CCGAACAAAGTAGCAGTGC
ACOT8_v3_6-5	ACOT8	ATGGAGAACTGGTGCTGCA
ACOT8_v3_6-6	ACOT8	AAGTGGAGCGGACACGAAC
ACOT9_v3_6-1	ACOT9	AGTAACGACGTGGAGCTGA
ACOT9_v3_6-2	ACOT9	AGTAGGAGCATCCACAAAC
ACOT9_v3_6-3	ACOT9	TGTCCTTCATTCTCCTAGG
ACOT9_v3_6-4	ACOT9	TCGATAGTTACAGCCCTGG
ACOT9_v3_6-5	ACOT9	CTTCCCGACCCAGCTAACA
ACOT9_v3_6-6	ACOT9	GTGGTCCTCTCCTCAGCGC
ACOX1_v3_6-1	ACOX1	GGAACTCACCTTCGAGGCT
ACOX1_v3_6-2	ACOX1	CGCCGCCGAGAGATCGGTG
ACOX1_v3_6-3	ACOX1	AAATTCACTTACGCCCACC
ACOX1_v3_6-4	ACOX1	GCGCTGTATCGGATGGCAA
ACOX1_v3_6-5	ACOX1	TCAGGGTCATACGTGGCTG
ACOX1_v3_6-6	ACOX1	CGCAGCCAGCGTTATGAGG
ACOX2_v3_6-1	ACOX2	ATGGCACCTACGTCAAACT
ACOX2_v3_6-2	ACOX2	CGGATGACCGAGTAGCGCA
ACOX2_v3_6-3	ACOX2	GAACCATGTGCGGGTCCCC
ACOX2_v3_6-4	ACOX2	AAAGCGTGCATGCCCCGCC
ACOX2_v3_6-5	ACOX2	TTATAAGGCTGCCATGCGG
ACOX2_v3_6-6	ACOX2	CGGTTGATAGCTCGGCGCC
ACOX3_v3_6-1	ACOX3	GGCCTTGGTATTACTGCCG
ACOX3_v3_6-2	ACOX3	GTCCCTCCCGTAGGACGTC
ACOX3_v3_6-3	ACOX3	GCAAACACCACCGCGTGAG
ACOX3_v3_6-4	ACOX3	GAAGATCCGCTTGCATCGA
ACOX3_v3_6-5	ACOX3	AAACTCGGGCAGAACGGTC
ACOX3_v3_6-6	ACOX3	CGCACGCCTCACCTTAAAG
ACOXL_v3_6-1	ACOXL	GCTGCATAATTCCCGTACA
ACOXL_v3_6-2	ACOXL	GTTGATTCCCTCTAGCCGG
ACOXL_v3_6-3	ACOXL	ACCCCTTCGAGATTAGCTG
ACOXL_v3_6-4	ACOXL	GACAAGGTTCGGATACCCA
ACOXL_v3_6-5	ACOXL	GACACGCCGTGTGAAAATG
ACOXL_v3_6-6	ACOXL	GCGAATGGTACTGTCCATC
ACP1_v3_10-1	ACP1	TTCTGACTGGAACGTGGGC
ACP1_v3_10-2	ACP1	ACAGCCCATAAAGCAAGAC
ACP1_v3_10-3	ACP1	CAACTTCCGGGTATGAGAT
ACP1_v3_10-4	ACP1	AGCTCACAGCTCTTGGGTC
ACP1_v3_10-5	ACP1	TTCAGTGGGTCATTGACAG
ACP1_v3_10-6	ACP1	CGGTACCTGCCGGGCAACG
ACP1_v3_10-7	ACP1	GCTGTCTACCCTCCACTGC
ACP1_v3_10-8	ACP1	GAACCCCCCTGACTACCGA
ACP1_v3_10-9	ACP1	TGAGCTGCCTAAGAAATCA
ACP1_v3_10-10	ACP1	AGGGCAGAGCTGCATGAAG
ACP2_v3_6-1	ACP2	CCGTGATAGCGCTGCCGCA
ACP2_v3_6-2	ACP2	CTCAGCACTCATGAGAGTC
ACP2_v3_6-3	ACP2	TTGAAGCGCTGCATCCCGT
ACP2_v3_6-4	ACP2	GAGGGGATGCTACAGCACT
ACP2_v3_6-5	ACP2	GCACAGTGTGCACAGGAAT
ACP2_v3_6-6	ACP2	ACCTCTTGCCGGTGATAAG
ACP5_v3_6-1	ACP5	CTCCCTTCGCAAAGTGCCC
ACP5_v3_6-2	ACP5	TGAAGTGCAGGCGGTAGAA
ACP5_v3_6-3	ACP5	TTCCCGGGCCGTGTGGAAT
ACP5_v3_6-4	ACP5	CTCTAAGATCTCCAAGCGC
ACP5_v3_6-5	ACP5	TTCCGGCTAGCACGTACCA
ACP5_v3_6-6	ACP5	GGCAGAGACATTGCCAAGG
ACP6_v3_6-1	ACP6	CCAGCCAGCAAACAACGGG
ACP6_v3_6-2	ACP6	ACACAGTCACCAATCTAGC
ACP6_v3_6-3	ACP6	GCTGCGGTCGACCGGACAC
ACP6_v3_6-4	ACP6	CCAACCTTCAACCCACAGG
ACP6_v3_6-5	ACP6	CCTCTCAAGCCGCTCCCGC
ACP6_v3_6-6	ACP6	GGGTGGGACCTCTAATAGC
ACPP_v3_6-1	ACPP	CCCAGAAGGTGTCAGCATC
ACPP_v3_6-2	ACPP	GGAACTGTGTGCACCGGGA
ACPP_v3_6-3	ACPP	TCAGTGGGAAAGGTGTCAA
ACPP_v3_6-4	ACPP	GCTGCTCCATGCCCAGCTA
ACPP_v3_6-5	ACPP	CCAAATCCTTGTGGCCATG
ACPP_v3_6-6	ACPP	TGGGGGAAACAGGGCTGCC
ACPT_v3_6-1	ACPT	CGTGCTGCGGATGTACACC
ACPT_v3_6-2	ACPT	GGTATTCCGCCATGGCGAC
ACPT_v3_6-3	ACPT	AACTTCACGGGACTGTCGC
ACPT_v3_6-4	ACPT	AGGCCGATCCCGGTGCACA
ACPT_v3_6-5	ACPT	ATCGGGGACAGCTGCGCAT
ACPT_v3_6-6	ACPT	AGTCCGGAGTACCGGCGGG
ACR_v3_6-1	ACR	GCGCCCACACGAAATGGGA
ACR_v3_6-2	ACR	GGTCGAGTTACACAAGTCC
ACR_v3_6-3	ACR	CGTGTGGATCTCATCGACC
ACR_v3_6-4	ACR	CGGTTCAGGCAAAACCCAC
ACR_v3_6-5	ACR	GCTGTTGTACGTGAAGATC
ACR_v3_6-6	ACR	GTCCGCATCGTCGGCGGGA
ACRBP_v3_6-1	ACRBP	TGGGTTGCACGGAGACGGC
ACRBP_v3_6-2	ACRBP	ACTCTACTTCTCGTACCCG
ACRBP_v3_6-3	ACRBP	CGTATTCGGTAGGAGAGAG
ACRBP_v3_6-4	ACRBP	GCAACGGTAGTGAGTGAAC
ACRBP_v3_6-5	ACRBP	ACCATCGGGCACTAAGCCG
ACRBP_v3_6-6	ACRBP	GTGGGATTCCGGCAGCCGT
ACRC_v3_6-1	ACRC	GCTTCACATGACAACACTC
ACRC_v3_6-2	ACRC	CACCTGTGGTGGAACAATC
ACRC_v3_6-3	ACRC	ACTATTGGAGGTTCCTGGA
ACRC_v3_6-4	ACRC	GAGAGAAAGCTGCCAACTG
ACRC_v3_6-5	ACRC	AAACTTCAGGGTTAGCCTC
ACRC_v3_6-6	ACRC	ACAAATCTTCTGCTGGCAC
ACRV1_v3_6-1	ACRV1	AACAGCCTTCAGGTGAACA
ACRV1_v3_6-2	ACRV1	CTGAAGGCTGTTCTCCTGA
ACRV1_v3_6-3	ACRV1	CTGACTCAAGCTCACTCAA
ACRV1_v3_6-4	ACRV1	CTTCAGTTCAGCAACTTCC
ACRV1_v3_6-5	ACRV1	GAACAGCCTTCTGGTGAGC
ACRV1_v3_6-6	ACRV1	CAAAGGCTGTTCTCCGGAG
ACSBG1_v3_6-1	ACSBG1	AGATCTACGACCTGTGGAC
ACSBG1_v3_6-2	ACSBG1	GACGACTCGGGCCGATGGG
ACSBG1_v3_6-3	ACSBG1	GTGCATCGGATGTTCTACG
ACSBG1_v3_6-4	ACSBG1	GTGTCGACCATGATGACAT
ACSBG1_v3_6-5	ACSBG1	GCCCATACCGTGTACACAT
ACSBG1_v3_6-6	ACSBG1	TCATAAGCGATGTACTGGC
ACSBG2_v3_6-1	ACSBG2	GGACCACAGGCATACCCAA
ACSBG2_v3_6-2	ACSBG2	AGCACAGATGATGGACATC
ACSBG2_v3_6-3	ACSBG2	CGTTCCATACAGGGCACCT
ACSBG2_v3_6-4	ACSBG2	CACGAGAGTCTTAGCCATG
ACSBG2_v3_6-5	ACSBG2	CTGACAGACAAGCATGAGA
ACSBG2_v3_6-6	ACSBG2	ACTCCCGTGAGCTACCGCA
ACSF2_v3_6-1	ACSF2	AAGCGGACACCCTGCAACC
ACSF2_v3_6-2	ACSF2	TGCCTTGTCAGGGGACAAC
ACSF2_v3_6-3	ACSF2	ACGTAGCTGAGGCCTCCGA
ACSF2_v3_6-4	ACSF2	GAGCAGGGTCCCCGGCAAA
ACSF2_v3_6-5	ACSF2	GCATCCACCGAGATGACTG
ACSF2_v3_6-6	ACSF2	GCCTACCAGGCTATGGAAC
ACSF3_v3_6-1	ACSF3	AACTGCACGCAAGAAATCC
ACSF3_v3_6-2	ACSF3	GTTGTGCCGCGTAGGCTGA
ACSF3_v3_6-3	ACSF3	CAATGCGCACCTGTACTCC
ACSF3_v3_6-4	ACSF3	AAATCCTGGGCGTGCGGCT
ACSF3_v3_6-5	ACSF3	TCGTAGTACTCCATCAGCT
ACSF3_v3_6-6	ACSF3	GGTATGGCATGACCGAGAT
ACSL1_v3_6-1	ACSL1	GACTTCCACCCCACACCTC
ACSL1_v3_6-2	ACSL1	GCTCCACAGGCAACCCCAA
ACSL1_v3_6-3	ACSL1	GCCAACAGACGGAAGCCCA
ACSL1_v3_6-4	ACSL1	GATGCCTACGGCAGTGAAC
ACSL1_v3_6-5	ACSL1	AAACACCACGCTGAAGCGA
ACSL1_v3_6-6	ACSL1	ACTGGTGGAACGAGGCCAG
ACSL3_v3_6-1	ACSL3	AACAGTGATGATGTGCCGC
ACSL3_v3_6-2	ACSL3	GTATGCACAATGATGCCCT
ACSL3_v3_6-3	ACSL3	ATGGCTGGACCTCCTAGAG
ACSL3_v3_6-4	ACSL3	GAGTGGATGATAGCTGCAC
ACSL3_v3_6-5	ACSL3	GGATCCACAGGACTTCCAA
ACSL3_v3_6-6	ACSL3	GGAACTCGGACCAGGTCGG
ACSL4_v3_6-1	ACSL4	GCCAGTGTGAAAGAATACC
ACSL4_v3_6-2	ACSL4	CCTGGTCAGAGAGTGTAAG
ACSL4_v3_6-3	ACSL4	GGTTCTACTGGCCGACCTA
ACSL4_v3_6-4	ACSL4	AGACCAACGCCTTCAGACA
ACSL4_v3_6-5	ACSL4	TATCCAATCCTGCAGCCAT
ACSL4_v3_6-6	ACSL4	GTAGTGGACTCACTGCACT
ACSL5_v3_6-1	ACSL5	CTTAGGGAGGAGCACGGAA
ACSL5_v3_6-2	ACSL5	ATCTGTGACACACCCCAAA
ACSL5_v3_6-3	ACSL5	GGCTTCACCCCGAGCCTGA
ACSL5_v3_6-4	ACSL5	TCACCATGGCGATATCAGC
ACSL5_v3_6-5	ACSL5	GAGCACTTCAGAAAACCTG
ACSL5_v3_6-6	ACSL5	GGTAAGACGGGTTGAGGTC
ACSL6_v3_6-1	ACSL6	GTACCAGGTGTTCCGCCGT
ACSL6_v3_6-2	ACSL6	GATGTAGCGGATAGCCCCA
ACSL6_v3_6-3	ACSL6	TAGAGCGGGACCACCACCA
ACSL6_v3_6-4	ACSL6	AGGTGCGATGCTCACCCAT
ACSL6_v3_6-5	ACSL6	GGCGATCTGTGATTGGGTC
ACSL6_v3_6-6	ACSL6	CCGGGCATCATCATAGTAG
ACSM1_v3_6-1	ACSM1	ACGGCTGTGATCAGACACC
ACSM1_v3_6-2	ACSM1	CGCTGTCCATGGTTCTACC
ACSM1_v3_6-3	ACSM1	GGTTGTAAGGCCAACCCAT
ACSM1_v3_6-4	ACSM1	GACTCACTTAACCAGCGAT
ACSM1_v3_6-5	ACSM1	CCTTCAACAGGATGGTCGC
ACSM1_v3_6-6	ACSM1	AATCCATCCTGAGTCCGAC
ACSM2A_v3_6-1	ACSM2A	TGGACATCCGAGAATCCTA
ACSM2A_v3_6-2	ACSM2A	GTGCTCACTTATGGAACCT
ACSM2A_v3_6-3	ACSM2A	GTGACGCAGTTCTGTAGAT
ACSM2A_v3_6-4	ACSM2A	CGTGGGGATCGTGTGGCAG
ACSM2A_v3_6-5	ACSM2A	TGCATGCTCCTAATGCCCA
ACSM2A_v3_6-6	ACSM2A	TGAGAAAAGCTGTGATGGG
ACSM2B_v3_6-1	ACSM2B	CACACGATCCCCACGCTGC
ACSM2B_v3_6-2	ACSM2B	AAGGGACTCCCCTCCAGCG
ACSM2B_v3_6-3	ACSM2B	ACATCCTCTCGGGAGCCTG
ACSM2B_v3_6-4	ACSM2B	GAGGATGTTGGCTGCCTGC
ACSM2B_v3_6-5	ACSM2B	GTCTGAGAAAAGCTGCGAT
ACSM2B_v3_6-6	ACSM2B	ATCTACAGAACTGCCTCGC
ACSM3_v3_6-1	ACSM3	AAGCCTGTTCCCTACAAAG
ACSM3_v3_6-2	ACSM3	CTTATCAGTCCATTGGTCC
ACSM3_v3_6-3	ACSM3	GAGGGGTGGGGGAACCTCA
ACSM3_v3_6-4	ACSM3	TACTAACCTGTTCGCAGAC
ACSM3_v3_6-5	ACSM3	GTATCAGAGAACTCCAGAG
ACSM3_v3_6-6	ACSM3	GGTAATTCTGATTCTGCCC
ACSM4_v3_6-1	ACSM4	ACGTGCTCACCAAGCCCTG
ACSM4_v3_6-2	ACSM4	ATACAATGGACTCCACCGC
ACSM4_v3_6-3	ACSM4	GAGGGTGAACCCAATGCCG
ACSM4_v3_6-4	ACSM4	GGGCAGAATCACGGCCAAA
ACSM4_v3_6-5	ACSM4	AATATGTCTGACACGGGCT
ACSM4_v3_6-6	ACSM4	GGATGCTCGCAGCCGGTAG
ACSM5_v3_6-1	ACSM5	GAACACGACTGACACTGGC
ACSM5_v3_6-2	ACSM5	GACCTCAAGTACCGGCTGC
ACSM5_v3_6-3	ACSM5	GAGGGGCATTCGGCACTGA
ACSM5_v3_6-4	ACSM5	GTGTGGCTTGCATGCGGAC
ACSM5_v3_6-5	ACSM5	CCGGAATCATCACAGTCCC
ACSM5_v3_6-6	ACSM5	TCCCAGAGCAGCTACGGAC
ACSM6_v3_6-1	ACSM6	GAAGCCTACTGGATCTGCC
ACSM6_v3_6-2	ACSM6	TTGGATCAGTGGTCCCAGC
ACSM6_v3_6-3	ACSM6	TGGTCGAGTATTCCCAGTA
ACSM6_v3_6-4	ACSM6	TGCCTAGGACGGACTCAGA
ACSM6_v3_6-5	ACSM6	TATCATCAGCCGGTCTCCA
ACSM6_v3_6-6	ACSM6	TTGGCACTAACCTTCCAGA
ACSS1_v3_6-1	ACSS1	TGCTCTCTGGGGCGCAAAC
ACSS1_v3_6-2	ACSS1	CAACCAAGGACTCCGGGGT
ACSS1_v3_6-3	ACSS1	GGGGATCTGGACGTCCCGC
ACSS1_v3_6-4	ACSS1	GAGGCATGGAGTCCACCGT
ACSS1_v3_6-5	ACSS1	GTGTGGACAGCTCCGATCC
ACSS1_v3_6-6	ACSS1	CAGACAACAAGGTCCACAT
ACSS2_v3_6-1	ACSS2	GCATTGTGGTCAAGCACCT
ACSS2_v3_6-2	ACSS2	GGGATCATAGGCATGTAGA
ACSS2_v3_6-3	ACSS2	GCGCTACCGCGAGCTGCAC
ACSS2_v3_6-4	ACSS2	TTAATTGGGGGGGACTGGC
ACSS2_v3_6-5	ACSS2	CCCGAGTGGTGTGATGCCG
ACSS2_v3_6-6	ACSS2	TGTACCGAAGGAATGGGCC
ACSS3_v3_6-1	ACSS3	CGGGACCACTAAAGCCCTG
ACSS3_v3_6-2	ACSS3	GGTCACGACCGGGAGCCAA
ACSS3_v3_6-3	ACSS3	ATACGCTGTCATGCTACAC
ACSS3_v3_6-4	ACSS3	CTCGGTGACCGACCCCGAG
ACSS3_v3_6-5	ACSS3	CCATATACGGACTTCAACC
ACSS3_v3_6-6	ACSS3	GGCACAACGGGGTTACCTA
ACTA1_v3_6-1	ACTA1	GCGCGCACAGGCATCGTGC
ACTA1_v3_6-2	ACTA1	GTCCCTCTACGCCTCCGGC
ACTA1_v3_6-3	ACTA1	CAGGTAGTCGGTGAGATCG
ACTA1_v3_6-4	ACTA1	GCCGGGGATGACGCCCCTA
ACTA1_v3_6-5	ACTA1	CGCGCACCTGTGGTCACGA
ACTA1_v3_6-6	ACTA1	TCACCGGTGGTCCTGCCGG
ACTA2_v3_6-1	ACTA2	CTACCAGTTGTGCGTCCAG
ACTA2_v3_6-2	ACTA2	ATGTATGTGGCTATCCAGG
ACTA2_v3_6-3	ACTA2	GCCTCACCAGTAGTAACGA
ACTA2_v3_6-4	ACTA2	GAGCATCCCACCCTGCTCA
ACTA2_v3_6-5	ACTA2	TGTCTGGGACGTCCCACAA
ACTA2_v3_6-6	ACTA2	TGGATGGGAAAACAGCCCT
ACTB_v3_6-1	ACTB	GGTACGGCCAGAGGCGTAC
ACTB_v3_6-2	ACTB	AACCGCGAGAAGATGACCC
ACTB_v3_6-3	ACTB	CCTTCCCAGGGCGTGATGG
ACTB_v3_6-4	ACTB	GTGAAGCTGTAGCCGCGCT
ACTB_v3_6-5	ACTB	GATTCCTATGTGGGCGACG
ACTB_v3_6-6	ACTB	GTGATGGACTCCGGTGACG
ACTBL2_v3_6-1	ACTBL2	GACTGCTACGTGGGAGATG
ACTBL2_v3_6-2	ACTBL2	ATAGGGCGTCCTCGACACC
ACTBL2_v3_6-3	ACTBL2	TATCCTATCGAGCATGGAG
ACTBL2_v3_6-4	ACTBL2	GGTCCGTCCTGAGGCATAG
ACTBL2_v3_6-5	ACTBL2	GTGCCTCGGTGAGGAGGAT
ACTBL2_v3_6-6	ACTBL2	GCCATTCTACGCCTGGATC
ACTC1_v3_6-1	ACTC1	TGGGCTTCATCACCTACGT
ACTC1_v3_6-2	ACTC1	AGCGTAGCCCTCATAGATG
ACTC1_v3_6-3	ACTC1	CACTCACCAGTGGTGACAA
ACTC1_v3_6-4	ACTC1	GGTACGGCCAGAAGCATAC
ACTC1_v3_6-5	ACTC1	GTGATGATACCATGCTCGA
ACTC1_v3_6-6	ACTC1	AATGTCCCTGCCATGTACG
ACTG1_v3_6-1	ACTG1	AGAGAAGATGACTCAGGTG
ACTG1_v3_6-2	ACTG1	TGTCTGGGGCGCCCGACGA
ACTG1_v3_6-3	ACTG1	AACGAGCTGCGCGTGGCCC
ACTG1_v3_6-4	ACTG1	AGCACTGGGTGCTCCTCCG
ACTG1_v3_6-5	ACTG1	ATGGAAGGAAACACGGCTC
ACTG1_v3_6-6	ACTG1	GAGCGGTTCCGGTGTCCGG
ACTG2_v3_6-1	ACTG2	GACGCCATCACCTGAATCC
ACTG2_v3_6-2	ACTG2	GCTTGAATGGCGACGTACA
ACTG2_v3_6-3	ACTG2	GTCACGGCCAGCCAAGTCC
ACTG2_v3_6-4	ACTG2	TCACCTGTCGTGCGGCCAG
ACTG2_v3_6-5	ACTG2	CGAGGGCGGCCCACAATGG
ACTG2_v3_6-6	ACTG2	GAGCACGCACCTGGTGGCG
ACTL10_v3_6-1	ACTL10	TGTGATGGCCTTGCGGGGC
ACTL10_v3_6-2	ACTL10	AACCCTGACCTCTTGCAGC
ACTL10_v3_6-3	ACTL10	GCCACGTTCAGTCGGAAGG
ACTL10_v3_6-4	ACTL10	ATCCCGCAGGTAGCGCGAC
ACTL10_v3_6-5	ACTL10	CCGTTACCCACGCTGAAAC
ACTL10_v3_6-6	ACTL10	CATCTACGCGGGTCACTCG
ACTL6A_v3_6-1	ACTL6A	CGTGTTCCGAGGGAGAATA
ACTL6A_v3_6-2	ACTL6A	TTGTGAAATCCCCTCTTGC
ACTL6A_v3_6-3	ACTL6A	GTGCCTCTGACATGAGAAC
ACTL6A_v3_6-4	ACTL6A	TGAAGGATCTCCAGCAAAC
ACTL6A_v3_6-5	ACTL6A	GCCAAGACCTCGTAACCTG
ACTL6A_v3_6-6	ACTL6A	TCGTGGACTGGAATTGCAG
ACTL6B_v3_6-1	ACTL6B	CTACGTTCTGCAGCAAGGT
ACTL6B_v3_6-2	ACTL6B	AGCCTCGGACATGAGCACT
ACTL6B_v3_6-3	ACTL6B	GCCGTCTTGCATAAGAAGA
ACTL6B_v3_6-4	ACTL6B	TAGCCGTCATGTACTGGAA
ACTL6B_v3_6-5	ACTL6B	TTGCAAACGGGCGGTCCAC
ACTL6B_v3_6-6	ACTL6B	GCACTCCCAGTCCTCGACT
ACTL7A_v3_6-1	ACTL7A	AGGGATGGCCCGGCGAAGC
ACTL7A_v3_6-2	ACTL7A	CACAAGATCTCAACAACGG
ACTL7A_v3_6-3	ACTL7A	CGATGATGCCATGTCGCAG
ACTL7A_v3_6-4	ACTL7A	CTCGTATGGCGGACCCACA
ACTL7A_v3_6-5	ACTL7A	GTACATGGACAGGCGCGAC
ACTL7A_v3_6-6	ACTL7A	GAGATGAAGATCGCCCCGG
ACTL7B_v3_6-1	ACTL7B	TTGCGGGTGTCGCCAGCGT
ACTL7B_v3_6-2	ACTL7B	AAGGCGGTCATCATCGACC
ACTL7B_v3_6-3	ACTL7B	ACGGAGGCGCCTCTCAAGC
ACTL7B_v3_6-4	ACTL7B	GACTGGGACGTCACGTGCA
ACTL7B_v3_6-5	ACTL7B	ACTGCAAGTGCGGCTACGC
ACTL7B_v3_6-6	ACTL7B	TACTCCTACGGCAAGACCT
ACTL8_v3_6-1	ACTL8	TTAGCTACCCCATCGAGCG
ACTL8_v3_6-2	ACTL8	GCGGACCGAAAGAAGATGC
ACTL8_v3_6-3	ACTL8	AACTCCAGCGTCTTGCCGC
ACTL8_v3_6-4	ACTL8	CGGGGCCGCATCCTCAACT
ACTL8_v3_6-5	ACTL8	ACGCCTACGGGCATAGCTG
ACTL8_v3_6-6	ACTL8	ATCAACCACCACTCCGGTC
ACTL9_v3_6-1	ACTL9	ATGTCAATAACCACCGCGC
ACTL9_v3_6-2	ACTL9	CTGCAGACGTTCATCGGCG
ACTL9_v3_6-3	ACTL9	CACGACGATGCCGCTGCGC
ACTL9_v3_6-4	ACTL9	ACGCCCACGGTCGTGTCAG
ACTL9_v3_6-5	ACTL9	CAAGAAACCCGCCACCTCG
ACTL9_v3_6-6	ACTL9	GACTGCGATGCCACGTACA
ACTN1_v3_6-1	ACTN1	GATCCGCCGCACAATCCCG
ACTN1_v3_6-2	ACTN1	ATCGTTGGAACTGCCCGAC
ACTN1_v3_6-3	ACTN1	AAGGTGTTGGCCGTCAACC
ACTN1_v3_6-4	ACTN1	TAGTCCTTCTGTCGCAGCA
ACTN1_v3_6-5	ACTN1	TCCCGTAGTCAATCAGCTC
ACTN1_v3_6-6	ACTN1	TCCATCGGAGCCGAAGGTA
ACTN2_v3_6-1	ACTN2	GGCCGAGACAGCGGCTAAC
ACTN2_v3_6-2	ACTN2	TATGAGAGGCTAGCGAGTG
ACTN2_v3_6-3	ACTN2	GTGCTTCCGGCGGTAATCC
ACTN2_v3_6-4	ACTN2	ATTCGGAGACTGGAGCGCT
ACTN2_v3_6-5	ACTN2	CTGCAGAAGGATTACGAGT
ACTN2_v3_6-6	ACTN2	GGCCTCAACGCACGAGACT
ACTN3_v3_6-1	ACTN3	GATCCGCCGCACTGTCCCA
ACTN3_v3_6-2	ACTN3	ACATCGCCAACGCCTGGCG
ACTN3_v3_6-3	ACTN3	GCCATGCAGCGCAAACTAG
ACTN3_v3_6-4	ACTN3	GACTACGCCAAACTGCGAA
ACTN3_v3_6-5	ACTN3	GATCTCGCGGCGGAGATCC
ACTN3_v3_6-6	ACTN3	GCACGTTGACGTTGCGGTA
ACTN4_v3_6-1	ACTN4	GCCTCGTGCTTGCGAATGA
ACTN4_v3_6-2	ACTN4	TAGTCCCGGTGCTTCAGCA
ACTN4_v3_6-3	ACTN4	AGACATCGTGAACACGGCC
ACTN4_v3_6-4	ACTN4	TGGGCCGTACCGTCAGTCC
ACTN4_v3_6-5	ACTN4	CGGTTACCTAAGCCGGAGC
ACTN4_v3_6-6	ACTN4	TATGGCCTTCTCGTCGGGC
ACTR10_v3_6-1	ACTR10	GTGTCTCTCTGAAGTGAGA
ACTR10_v3_6-2	ACTR10	TGTGGATATAGGGAAAGCC
ACTR10_v3_6-3	ACTR10	CAGAGCCTTCCCTCAGTGA
ACTR10_v3_6-4	ACTR10	ATCACAACTCGGCGGTCTC
ACTR10_v3_6-5	ACTR10	AAAAGAGCTGGGATGCCTA
ACTR10_v3_6-6	ACTR10	GGGGAGCACTACCCCTAGG
ACTR1A_v3_6-1	ACTR1A	CTTCAGTTACGCTACAGGC
ACTR1A_v3_6-2	ACTR1A	AGCACGTTCGTGTCATGGC
ACTR1A_v3_6-3	ACTR1A	GCGGATTGAAAGCAGCCCT
ACTR1A_v3_6-4	ACTR1A	GAATCCAGCACCACCCCTG
ACTR1A_v3_6-5	ACTR1A	GTCAAGGATTGGAACGACA
ACTR1A_v3_6-6	ACTR1A	TCATGCGCATCGACATCGC
ACTR1B_v3_6-1	ACTR1B	GCACGGCGTGGTGCGAGAC
ACTR1B_v3_6-2	ACTR1B	ACGCAACAGGACGCACGAC
ACTR1B_v3_6-3	ACTR1B	TGGCAGTACGTCTACTCCA
ACTR1B_v3_6-4	ACTR1B	TAGCGGGAGACGTCGCGGC
ACTR1B_v3_6-5	ACTR1B	CCGTCCTAACAGTGTCGGG
ACTR1B_v3_6-6	ACTR1B	GCTCAACCCGAGTAAGAAC
ACTR2_v3_6-1	ACTR2	GTACAAAGTCAGAACTGCC
ACTR2_v3_6-2	ACTR2	TCCAAATGTGTAGTCCCAC
ACTR2_v3_6-3	ACTR2	CTGGTGTAGTGGTAGACTC
ACTR2_v3_6-4	ACTR2	GAGACTGGATATTGCTGGG
ACTR2_v3_6-5	ACTR2	CCAGTCTCCTGGTAAGATG
ACTR2_v3_6-6	ACTR2	GGTGTATATGTAGCCATCC
ACTR3_v3_6-1	ACTR3	TTCCCCTCTCTAGGCTGAA
ACTR3_v3_6-2	ACTR3	GCACAGCAATGTACAAGCC
ACTR3_v3_6-3	ACTR3	CAACTATACCATGGCGGAT
ACTR3_v3_6-4	ACTR3	TGCTGAGAGACCGAGAAGT
ACTR3_v3_6-5	ACTR3	CGGTAATAGACAGTGGAGA
ACTR3_v3_6-6	ACTR3	GAACGGACGTTGACCGGTA
ACTR3B_v3_6-1	ACTR3B	TATCTTCGAGCTGAACCTG
ACTR3B_v3_6-2	ACTR3B	GGTAGTTGACCAAGCTCAA
ACTR3B_v3_6-3	ACTR3B	GCTCAAAGGAGAGTGTTGA
ACTR3B_v3_6-4	ACTR3B	TCCATGTCGTATCGGCCAC
ACTR3B_v3_6-5	ACTR3B	GGGTGAACGTACGTTAACG
ACTR3B_v3_6-6	ACTR3B	GCCATCAGAGAGTCAGCAA
ACTR3C_v3_6-1	ACTR3C	CTGCTAAGGGAGAGGGAGG
ACTR3C_v3_6-2	ACTR3C	CGGGGATAGTCATTGACAG
ACTR3C_v3_6-3	ACTR3C	GGGTGAACGTACATTAACG
ACTR3C_v3_6-4	ACTR3C	TCTCCAGTGACTGCTCAGG
ACTR3C_v3_6-5	ACTR3C	TGGGGATCCACATCATACT
ACTR3C_v3_6-6	ACTR3C	GCTTACCACTGGGATAACA
ACTR5_v3_6-1	ACTR5	TACCGCTGGTGCTGGACAA
ACTR5_v3_6-2	ACTR5	GGATTCCCAAGGTTGCCTA
ACTR5_v3_6-3	ACTR5	ACCGGCACGTTGCGGTCGA
ACTR5_v3_6-4	ACTR5	GGGTAAAACATGCGTACAC
ACTR5_v3_6-5	ACTR5	GGTCGTTCCAAGTCCGCGC
ACTR5_v3_6-6	ACTR5	GCACACCGCGCGGAACTGC
ACTR6_v3_6-1	ACTR6	GGGAAGAGATGGTGTTGAG
ACTR6_v3_6-2	ACTR6	TGGGGCTCTCAGTGCACAT
ACTR6_v3_6-3	ACTR6	GGATGTAAAAGAGTCCAGA
ACTR6_v3_6-4	ACTR6	TCCCCTTGCAGGATAAATG
ACTR8_v3_6-1	ACTR8	TGACGTGAGGAATGCTGGC
ACTR8_v3_6-2	ACTR8	GCCCCTATACAAGGACAGT
ACTR8_v3_6-3	ACTR8	GTGCCGGAGTCGCTGCAAG
ACTR8_v3_6-4	ACTR8	CTCATCGGAATACTCGGTA
ACTR8_v3_6-5	ACTR8	GGAATGCGTCTTGTACCAT
ACTR8_v3_6-6	ACTR8	GCACGTGTATTGTAGACGT
ACTRT1_v3_6-1	ACTRT1	TAGAAACCAGGCACACTGA
ACTRT1_v3_6-2	ACTRT1	TCACCAAACTCTGTATGGC
ACTRT1_v3_6-3	ACTRT1	AGGGCTCGGTCATAAGTAC
ACTRT1_v3_6-4	ACTRT1	GTTACCAGTCCACGCTCAA
ACTRT1_v3_6-5	ACTRT1	CAAGACGGAGCTGATGACA
ACTRT1_v3_6-6	ACTRT1	TGCCACCGCATGATTAGAC
ACTRT2_v3_6-1	ACTRT2	ATCACAGGGTGGGATGACG
ACTRT2_v3_6-2	ACTRT2	CACATGGTCAGCTCCATCG
ACTRT2_v3_6-3	ACTRT2	CAAGCTCCACGTGGCGGGC
ACTRT2_v3_6-4	ACTRT2	TGATCAGGCCACGCTCGAA
ACTRT2_v3_6-5	ACTRT2	TTCTACCTGTCGGACCAGG
ACTRT2_v3_6-6	ACTRT2	AGGGCTCCGTTGCAAGCAG
ACTRT3_v3_6-1	ACTRT3	CGACCAAGCTCAGGACTGG
ACTRT3_v3_6-2	ACTRT3	TCCGTGATCTGTTGCCGGT
ACTRT3_v3_6-3	ACTRT3	GGTCTCATTACTTCATGGG
ACTRT3_v3_6-4	ACTRT3	ACATTATCGGCCGCGCCAA
ACTRT3_v3_6-5	ACTRT3	ACAGTTACCCAGTGGAGCG
ACTRT3_v3_6-6	ACTRT3	GCCTTCTATATGTCCATCC
ACVR1_v3_6-1	ACVR1	AGCCGTGGAGTGCTGCCAA
ACVR1_v3_6-2	ACVR1	GCTTCCACGTCTACCAGAA
ACVR1_v3_6-3	ACVR1	TCGGAGAGCAACTCCCAGC
ACVR1_v3_6-4	ACVR1	CGCCTCAATCCCCGAGACG
ACVR1_v3_6-5	ACVR1	GGAGTATGGCACTATCGAA
ACVR1_v3_6-6	ACVR1	CATGACTTCTCATCACGGG
ACVR1B_v3_6-1	ACVR1B	TTCTACTGCCTGAGCTCGG
ACVR1B_v3_6-2	ACVR1B	TCTACGATCTCTCCACCTC
ACVR1B_v3_6-3	ACVR1B	CTACACTGACTACTGCAAC
ACVR1B_v3_6-4	ACVR1B	TATGGCGGGGCCGCTGGAG
ACVR1B_v3_6-5	ACVR1B	AGCTGGTAGGCATCATCGC
ACVR1B_v3_6-6	ACVR1B	TATCACAACCGCCAGAGAC
ACVR1C_v3_6-1	ACVR1C	TGTCTCGATGAGCAATAGC
ACVR1C_v3_6-2	ACVR1C	TAACACTGCACCTTCCAAC
ACVR1C_v3_6-3	ACVR1C	TGGCGCTCTCAATTGCTAG
ACVR1C_v3_6-4	ACVR1C	GTGGCTGGAATGATCAAGC
ACVR1C_v3_6-5	ACVR1C	GCCATAGCGGACTTAGGGT
ACVR1C_v3_6-6	ACVR1C	GAAATATAGTGACCGTGGC
ACVR2A_v3_6-1	ACVR2A	GCAGGCGATACCCATGGAC
ACVR2A_v3_6-2	ACVR2A	TGGCACCAAGGAATAGAGC
ACVR2A_v3_6-3	ACVR2A	CATCATCCTTACCTGTCCA
ACVR2A_v3_6-4	ACVR2A	GCAGGATGTTGTAATAGGG
ACVR2A_v3_6-5	ACVR2A	GGAACAAGTACAGGAGGGT
ACVR2A_v3_6-6	ACVR2A	TATGCCAATCCTCTAGCCA
ACVR2B_v3_6-1	ACVR2B	GGGGTGGCTCGTACGTGAC
ACVR2B_v3_6-2	ACVR2B	ACCATCGAGCTCGTGAAGA
ACVR2B_v3_6-3	ACVR2B	CGATGCCGGTACATCCAAA
ACVR2B_v3_6-4	ACVR2B	TGGAGCGCACCAACCAGAG
ACVR2B_v3_6-5	ACVR2B	TGAGGGAAAGGCCCCCGAT
ACVR2B_v3_6-6	ACVR2B	TGGATGTCCACATGACCGT
ACVRL1_v3_6-1	ACVRL1	TAGTGGTTGACGAACTCGG
ACVRL1_v3_6-2	ACVRL1	CGCTATGGCGAAGTGTGGC
ACVRL1_v3_6-3	ACVRL1	AGGTAGGCCCCTTGCAATG
ACVRL1_v3_6-4	ACVRL1	GACGTACCCTCCAGCACCA
ACVRL1_v3_6-5	ACVRL1	CCTCCGTCGGACATGCCAC
ACVRL1_v3_6-6	ACVRL1	CTCGAGGGATGAACAGTCC
ACY1_v3_6-1	ACY1	CATGCCTCACGCTTCATGG
ACY1_v3_6-2	ACY1	ATCCTTGAAGGCCTCAAAG
ACY1_v3_6-3	ACY1	TGGGAGTTGAGCAAGATGG
ACY1_v3_6-4	ACY1	GTGACTCCAATGTTCCTGG
ACY1_v3_6-5	ACY1	GTGAAGGCATCAGTGGGAT
ACY1_v3_6-6	ACY1	GGTGCGGGTTACCAGCACT
ACY3_v3_6-1	ACY3	GAGGTCATGGTCCACGTAG
ACY3_v3_6-2	ACY3	CTGTACCAGCGGTCTGGGG
ACY3_v3_6-3	ACY3	CATATGGGTCGTCCGGGGT
ACY3_v3_6-4	ACY3	CGTGGTGTTGTGCAGGTCA
ACY3_v3_6-5	ACY3	GAGGACTTCGCGATTAAGC
ACY3_v3_6-6	ACY3	AGCTCGGGGTACTGCAGCT
ACYP1_v3_6-1	ACYP1	CTGACCGGGGCACAGTGCA
ACYP1_v3_6-2	ACYP1	GAGGGTAAAAAGCTGGGAT
ACYP1_v3_6-3	ACYP1	GGGTCCAGAACACTGACCG
ACYP1_v3_6-4	ACYP1	CAGTGCAAGGACAATTGCA
ACYP1_v3_6-5	ACYP1	TCCTGCATATGACGCACCT
ACYP1_v3_6-6	ACYP1	TTGCAAGGTCCCATCTCCA
ACYP2_v3_5-1	ACYP2	CCCTGCACTTGGCCTGTCA
ACYP2_v3_5-2	ACYP2	GGGTGAAGAATACCAGCAA
ACYP2_v3_5-3	ACYP2	GAAAATAGGAGTGGTTGGC
ACYP2_v3_5-4	ACYP2	CCAGCAAAGGCACCGTGAC
ACYP2_v3_5-5	ACYP2	CTTCCAACCTTGCTCAGCC
ADA_v3_6-1	ADA	CAAAGTGGAGCCAATCCCC
ADA_v3_6-2	ADA	GGCTACCACGGTCTGCTGC
ADA_v3_6-3	ADA	CGGTACAGTCCGCACCTGC
ADA_v3_6-4	ADA	CTGCCGGGAGGCTATCAAA
ADA_v3_6-5	ADA	GAGCGAGACTTCGGGGTCA
ADA_v3_6-6	ADA	GGGCAACTCACGCGATAGC
ADAD1_v3_6-1	ADAD1	CCCGTTACTTGCGTAACCT
ADAD1_v3_6-2	ADAD1	AGGTTGTAGCTATAGGCAC
ADAD1_v3_6-3	ADAD1	ACTGGTGCAAGGCTGACAC
ADAD1_v3_6-4	ADAD1	CTTGGATGCCATCTTGGAC
ADAD1_v3_6-5	ADAD1	TCTTGGAAAGCAACGGCTC
ADAD1_v3_6-6	ADAD1	GGGAAGTGCTTGGTGTACA
ADAD2_v3_6-1	ADAD2	TGCTATTCGCAGTGCCCGC
ADAD2_v3_6-2	ADAD2	TCACCTACCTACGCTCAGG
ADAD2_v3_6-3	ADAD2	CCCTCCGCGCGATACGTCG
ADAD2_v3_6-4	ADAD2	GTTCCGCGCTCACCGAGAA
ADAD2_v3_6-5	ADAD2	GCCGCGTACTCCGTGAGCA
ADAD2_v3_6-6	ADAD2	GGACGAGCGCTCGCCATAC
ADAL_v3_7-1	ADAL	AATCACAGTCATCTGATCG
ADAL_v3_7-2	ADAL	TACAGTAGGGTCTCCACTG
ADAL_v3_7-3	ADAL	TAGCAGTTGACAGAAGAGG
ADAL_v3_7-4	ADAL	CGTCAAGTACCTGGAACTA
ADAL_v3_7-5	ADAL	TCTGTCAGGAAGCAGATCC
ADAL_v3_7-6	ADAL	GAGACTGTAAAACTTGCCG
ADAL_v3_7-7	ADAL	CAGTCTCCTTGGCTACTAA
ADAM10_v3_6-1	ADAM10	AAATGTGCCACCACGAGTC
ADAM10_v3_6-2	ADAM10	GGTGTAGAGGAAGTAACAC
ADAM10_v3_6-3	ADAM10	CTGGAACAGAGTGCACACC
ADAM10_v3_6-4	ADAM10	GATGATGGCGTACTTGGTC
ADAM10_v3_6-5	ADAM10	CCCATAAATACGGTCCTCA
ADAM10_v3_6-6	ADAM10	CGAGAAGCTGTGATTGCCC
ADAM11_v3_6-1	ADAM11	CGGCTCATGGTCTACCGAC
ADAM11_v3_6-2	ADAM11	TACGGCAACATGGGGGCGA
ADAM11_v3_6-3	ADAM11	TCGTTCACACCCCCGCCGT
ADAM11_v3_6-4	ADAM11	GTGATCAACGACCACCAGC
ADAM11_v3_6-5	ADAM11	CTCCTCTCCTCGCAATACG
ADAM11_v3_6-6	ADAM11	TTCGAGCAGATGCGACAGT
ADAM12_v3_6-1	ADAM12	CGGATCGTGTTGGTAGGCG
ADAM12_v3_6-2	ADAM12	ACTACCATGGACATGTACG
ADAM12_v3_6-3	ADAM12	ATGCGCAGCTTGTCAGGTA
ADAM12_v3_6-4	ADAM12	GCAACTAAGTATGTGGAGC
ADAM12_v3_6-5	ADAM12	ATCGTGGCAGACAACCGAG
ADAM12_v3_6-6	ADAM12	AGTACCGTCTTGCAGATAG
ADAM15_v3_6-1	ADAM15	ATCGGGCTGGTACCACACC
ADAM15_v3_6-2	ADAM15	ATTGTGGCTGATCACTCGG
ADAM15_v3_6-3	ADAM15	CATCCTCACCCGGCGAATG
ADAM15_v3_6-4	ADAM15	CTAAACCGCACACTGGAAG
ADAM15_v3_6-5	ADAM15	AATGTACGAGTGGCACTAG
ADAM15_v3_6-6	ADAM15	GGATTCGCGAAATAATGGG
ADAM17_v3_6-1	ADAM17	ATCCTTAAGGAAGCTGACC
ADAM17_v3_6-2	ADAM17	TAGACAGAGAACCACCTGA
ADAM17_v3_6-3	ADAM17	TCTACAGATACATGGGCAG
ADAM17_v3_6-4	ADAM17	GGGGCCGAATATAACATAG
ADAM17_v3_6-5	ADAM17	CTCCACAAGAGGTAAAACC
ADAM17_v3_6-6	ADAM17	GGGCTAGAACCCTAGAGTC
ADAM18_v3_8-1	ADAM18	TGCTATGTCATGGGGCCGT
ADAM18_v3_8-2	ADAM18	ATATCATCAGCATCCCCAC
ADAM18_v3_8-3	ADAM18	GGCAGCATATCCTTGGTAA
ADAM18_v3_8-4	ADAM18	CAGTATATGTTCTGGTCTC
ADAM18_v3_8-5	ADAM18	GTTGACAAGCCCAATAACC
ADAM18_v3_8-6	ADAM18	CCTCCAAACCTATTGCATC
ADAM18_v3_8-7	ADAM18	TCTGCATGTCACAGTTCCA
ADAM18_v3_8-8	ADAM18	TTCCGAGATGTAGAGTGTA
ADAM19_v3_6-1	ADAM19	GACCAAGAAGCGACCTCGC
ADAM19_v3_6-2	ADAM19	TAATTGTACCCTGAGGCCG
ADAM19_v3_6-3	ADAM19	TCCGAGAATGCCATTGGCG
ADAM19_v3_6-4	ADAM19	GGGCTCGATGACGTAGCTG
ADAM19_v3_6-5	ADAM19	CGGCCTCCATACAACATCC
ADAM19_v3_6-6	ADAM19	CGTGAGCACACTCCGCCCC
ADAM2_v3_6-1	ADAM2	GTGTGTGGTAATGCAAAGC
ADAM2_v3_6-2	ADAM2	TAGCACATGTACTGGACTC
ADAM2_v3_6-3	ADAM2	GCAGACAGCTCCTGAGCAC
ADAM2_v3_6-4	ADAM2	GCAAAGCTGGAAGCAGGAG
ADAM2_v3_6-5	ADAM2	ACTGTGGGACTGAACAGGT
ADAM2_v3_6-6	ADAM2	GTGATGCAAACTATGCAGG
ADAM20_v3_6-1	ADAM20	GTGAAATACTGGGAGGGCC
ADAM20_v3_6-2	ADAM20	TAAGGGCAACCAAGGACTC
ADAM20_v3_6-3	ADAM20	GGTCTCCACTGGTAGGAAG
ADAM20_v3_6-4	ADAM20	GACCCCCTCCACATAACCA
ADAM20_v3_6-5	ADAM20	GGGCTGGTGGACCCATCAG
ADAM20_v3_6-6	ADAM20	ACACACAAGGCATGAAGCT
ADAM21_v3_6-1	ADAM21	ACAGATGACCGTGCACTCC
ADAM21_v3_6-2	ADAM21	GAAGTAGCACGCCAACAGT
ADAM21_v3_6-3	ADAM21	AATGTGGCAGAGTGCCTGA
ADAM21_v3_6-4	ADAM21	GTGTTGGCAAAAAGAGACC
ADAM21_v3_6-5	ADAM21	GAACACAACCAGAGACTCA
ADAM21_v3_6-6	ADAM21	ACCAAAATCTGCTGGTGAC
ADAM22_v3_6-1	ADAM22	CAGTGGGATGTTCTATGAC
ADAM22_v3_6-2	ADAM22	ACGTGGTCCGGGTGCATAA
ADAM22_v3_6-3	ADAM22	CGTTCCAAAGGCATCAACC
ADAM22_v3_6-4	ADAM22	ACTCACGTAGGGTGATCAA
ADAM22_v3_6-5	ADAM22	GAACACTTACTGAAGTCCG
ADAM22_v3_6-6	ADAM22	AATATAAGCTGCCCCGCTC
ADAM23_v3_6-1	ADAM23	AATCCATAGGCTGTCCATC
ADAM23_v3_6-2	ADAM23	CATTCCAATGCGGAGCTGG
ADAM23_v3_6-3	ADAM23	GTTCTCGCACAAGAGGAGT
ADAM23_v3_6-4	ADAM23	GGCGTCAAAGACTCCAAGG
ADAM23_v3_6-5	ADAM23	ATGATAGAGCCACTAGAGC
ADAM23_v3_6-6	ADAM23	GAATCCACAAGGTTGACCA
ADAM28_v3_6-1	ADAM28	GAACTTGCTGGAACGACTG
ADAM28_v3_6-2	ADAM28	GCCAAAGAGCCAGAGCAAC
ADAM28_v3_6-3	ADAM28	CCCATACATCGGGATGGAC
ADAM28_v3_6-4	ADAM28	TTCCGTGTAGCCTGGTGCA
ADAM28_v3_6-5	ADAM28	TTCAGGGGCTACTTCAGTC
ADAM28_v3_6-6	ADAM28	TCATAGCTGAGACGGCTGC
ADAM29_v3_6-1	ADAM29	CAATTGCACAACTACGGTG
ADAM29_v3_6-2	ADAM29	GGATAACTGGCACCACCAG
ADAM29_v3_6-3	ADAM29	AGGTGTCATGTTGCATCCG
ADAM29_v3_6-4	ADAM29	GTCGGAGAACATTACGCCC
ADAM29_v3_6-5	ADAM29	CGACTTCCACTTGCAATAC
ADAM29_v3_6-6	ADAM29	AACGACTCAAAGTTGCTGG
ADAM30_v3_6-1	ADAM30	CCCTTATGAGAATAAGGCG
ADAM30_v3_6-2	ADAM30	TGCTCGCCTGTCATCAGAT
ADAM30_v3_6-3	ADAM30	ATACTGCCAATGTAGGGGT
ADAM30_v3_6-4	ADAM30	TATCCTTGCCCCTGCTACC
ADAM30_v3_6-5	ADAM30	TCATGGGCTCAGGACGCAC
ADAM30_v3_6-6	ADAM30	AACTGCAGTAGGTAGGACA
ADAM32_v3_6-1	ADAM32	TACCCCAAGGAGATAACTC
ADAM32_v3_6-2	ADAM32	CAGACTGAGTGCCAGCATC
ADAM32_v3_6-3	ADAM32	CAGCACGTGCTCTGGACTA
ADAM32_v3_6-4	ADAM32	ACACTGCTCCCAAATAACG
ADAM32_v3_6-5	ADAM32	ATCTGCCATTGCCACAGAC
ADAM32_v3_6-6	ADAM32	TGAGTGTGACCATGGAATC
ADAM33_v3_6-1	ADAM33	AACCCACTACGGCCCAGAT
ADAM33_v3_6-2	ADAM33	GTTGGCGTCCTGCGTGACG
ADAM33_v3_6-3	ADAM33	GCGCGGCACATGCCCTCGA
ADAM33_v3_6-4	ADAM33	GTCGCCAACTACGTGGACC
ADAM33_v3_6-5	ADAM33	CGCTGAACACGCGCGGAAA
ADAM33_v3_6-6	ADAM33	TCGGTGCCGAGTCAAGAAC
ADAM7_v3_6-1	ADAM7	ATCAACTGGGGCATAACCT
ADAM7_v3_6-2	ADAM7	AATGCCAACCAACGTCACA
ADAM7_v3_6-3	ADAM7	CCCACCTTAATGATACTGG
ADAM7_v3_6-4	ADAM7	CTCGTCATGCTGCATCCCA
ADAM7_v3_6-5	ADAM7	ATAACCTGAGGGTGCCGTA
ADAM7_v3_6-6	ADAM7	GAAAGGAGAAGCGTTCACC
ADAM8_v3_6-1	ADAM8	GGCACGGCAACGGACACGG
ADAM8_v3_6-2	ADAM8	CGACCCATACCTGCCCGCG
ADAM8_v3_6-3	ADAM8	GGACGGCACGCCGTGTACC
ADAM8_v3_6-4	ADAM8	GCCGTGCGTCATCGGGTGC
ADAM8_v3_6-5	ADAM8	AGACCTATACGGCTGCCAA
ADAM8_v3_6-6	ADAM8	ACTTCACCGGGACTACCGT
ADAM9_v3_6-1	ADAM9	ATTATCGGGGCTATGTGGA
ADAM9_v3_6-2	ADAM9	CGAATTGTGCTAGTTGGAC
ADAM9_v3_6-3	ADAM9	TGTGTTCAAGGAGCCACGC
ADAM9_v3_6-4	ADAM9	GGGAACTTCGTGCAGTGGC
ADAM9_v3_6-5	ADAM9	TCAACATAGTTGGGGGTGC
ADAM9_v3_6-6	ADAM9	CGAAGTAGCTGAGTCATGC
ADAMDEC1_v3_6-1	ADAMDEC1	ACCCAGCTAACCACACATG
ADAMDEC1_v3_6-2	ADAMDEC1	CAAACGTGGTGCTTGCGCT
ADAMDEC1_v3_6-3	ADAMDEC1	AGAGCACTGACGGGAAACA
ADAMDEC1_v3_6-4	ADAMDEC1	ACCACGAAACCTGAGAACA
ADAMDEC1_v3_6-5	ADAMDEC1	CCGTCACAAGTACTGATGC
ADAMDEC1_v3_6-6	ADAMDEC1	CAAGTGGCCTTGGTAGGTA
ADAMTS1_v3_6-1	ADAMTS1	TGCCGGTTGGCATCGTACG
ADAMTS1_v3_6-2	ADAMTS1	CGTAATTCAGTTAGCCTGG
ADAMTS1_v3_6-3	ADAMTS1	TCCTGCGGCGGAATCGGCA
ADAMTS1_v3_6-4	ADAMTS1	CGCCCGAGTGCGTCCGACA
ADAMTS1_v3_6-5	ADAMTS1	GGAAGCGGCGTCTCGGACC
ADAMTS1_v3_6-6	ADAMTS1	GGTCGTGGACGACGAGCCC
ADAMTS10_v3_6-1	ADAMTS10	CGCTCACGTGCCTAGCGGA
ADAMTS10_v3_6-2	ADAMTS10	TCGCAGTGACGGCTAGAAG
ADAMTS10_v3_6-3	ADAMTS10	TTGCCCCCGATGGTTGGCC
ADAMTS10_v3_6-4	ADAMTS10	CTTCAACTTCTACACGGAG
ADAMTS10_v3_6-5	ADAMTS10	ACAAGTGGAAAACGTACCG
ADAMTS10_v3_6-6	ADAMTS10	GAGGGTGTGGACGGAGCCT
ADAMTS12_v3_6-1	ADAMTS12	CGATCCCACTCCGCTGACA
ADAMTS12_v3_6-2	ADAMTS12	ATCGATTCCAATGCCACCG
ADAMTS12_v3_6-3	ADAMTS12	GGTTCGCTTCCCGGACAGG
ADAMTS12_v3_6-4	ADAMTS12	TCTACTGCCGACCCATAGA
ADAMTS12_v3_6-5	ADAMTS12	CAGCCACGTCGTGATGAAC
ADAMTS12_v3_6-6	ADAMTS12	CCTGTAAACGATGTGCGGG
ADAMTS13_v3_6-1	ADAMTS13	AGGATCCGTGTCGTCCTCA
ADAMTS13_v3_6-2	ADAMTS13	GCCAACGAGCAGTGCCGCG
ADAMTS13_v3_6-3	ADAMTS13	ATGGTAACCGGCAGGTGCG
ADAMTS13_v3_6-4	ADAMTS13	GAGGGCGCTATGTCGTGGC
ADAMTS13_v3_6-5	ADAMTS13	AAGCCATCACGTGTCCGCT
ADAMTS13_v3_6-6	ADAMTS13	GGTCGTGTCGAGTACAGAG
ADAMTS14_v3_6-1	ADAMTS14	GGGGTTCCCGCGCTCGATC
ADAMTS14_v3_6-2	ADAMTS14	ATCAGCAACTGTGACGGAT
ADAMTS14_v3_6-3	ADAMTS14	AGTCGCCGGAGCAGACATA
ADAMTS14_v3_6-4	ADAMTS14	GCCCTCGTCCGCTTGATCA
ADAMTS14_v3_6-5	ADAMTS14	CAACCTCCGATTGGGCCGC
ADAMTS14_v3_6-6	ADAMTS14	CATGTGGTGTACCGCCGGG
ADAMTS15_v3_6-1	ADAMTS15	TAACGGCCGCCGCTACTAC
ADAMTS15_v3_6-2	ADAMTS15	CCCAATGCTAGCGCGCCGG
ADAMTS15_v3_6-3	ADAMTS15	GTGTCTATCCCGCGGTACG
ADAMTS15_v3_6-4	ADAMTS15	GGACCCTTACAAGCCGCGG
ADAMTS15_v3_6-5	ADAMTS15	GCAGCGAACGAGTCCGGCT
ADAMTS15_v3_6-6	ADAMTS15	TCGGCGCCTCGGTAGCCAA
ADAMTS16_v3_6-1	ADAMTS16	CCAATACGATGGCACCACA
ADAMTS16_v3_6-2	ADAMTS16	GGATCTCTTGTACAGTACG
ADAMTS16_v3_6-3	ADAMTS16	TGTTCGTATCATGCCTGAC
ADAMTS16_v3_6-4	ADAMTS16	GTGCTCACGATACTCAACA
ADAMTS16_v3_6-5	ADAMTS16	ACCAGTCAGTAAGATGGCG
ADAMTS16_v3_6-6	ADAMTS16	GGACACGTAATCGCCCCTG
ADAMTS17_v3_6-1	ADAMTS17	ACAGGTCGCGCCCGAAGGC
ADAMTS17_v3_6-2	ADAMTS17	TACGGGACGTTGTCGTAGC
ADAMTS17_v3_6-3	ADAMTS17	TACTGCACCATGTCGGCGT
ADAMTS17_v3_6-4	ADAMTS17	CGGCAGGTGCACGTCGTCG
ADAMTS17_v3_6-5	ADAMTS17	TCGTCTCGCTCAGCGCCTG
ADAMTS17_v3_6-6	ADAMTS17	CGATACCTCGGCAATAACC
ADAMTS18_v3_6-1	ADAMTS18	CTTCGACCAGGCGGACCAC
ADAMTS18_v3_6-2	ADAMTS18	TGCTGAAAATCGGTAGTGC
ADAMTS18_v3_6-3	ADAMTS18	ATAATTCCGGCCAGAGCCG
ADAMTS18_v3_6-4	ADAMTS18	GCGCCAGCGGATTAAATGA
ADAMTS18_v3_6-5	ADAMTS18	GACTGCTCAAAATCGCCGA
ADAMTS18_v3_6-6	ADAMTS18	AGCGGTACCGTGGCTACCC
ADAMTS19_v3_6-1	ADAMTS19	CCGATCAGAGTCCCGGCTC
ADAMTS19_v3_6-2	ADAMTS19	GCTGTTCCACTGCGAAGCG
ADAMTS19_v3_6-3	ADAMTS19	GACGAGGAGCTCGAGTCGC
ADAMTS19_v3_6-4	ADAMTS19	TCTGCCTATATACACGGTG
ADAMTS19_v3_6-5	ADAMTS19	GCAACACTTCGTCGCCATC
ADAMTS19_v3_6-6	ADAMTS19	CGCACCTCGCGTGAGCTGC
ADAMTS2_v3_6-1	ADAMTS2	GCTGGTCTGATCCGGATGG
ADAMTS2_v3_6-2	ADAMTS2	GGAGCACGCCAACAGCTCG
ADAMTS2_v3_6-3	ADAMTS2	TGTCTCTACGTCGGAGACG
ADAMTS2_v3_6-4	ADAMTS2	GTAGCTGCCGACACCACGT
ADAMTS2_v3_6-5	ADAMTS2	CACGTCCCCTCCTCTCGGG
ADAMTS2_v3_6-6	ADAMTS2	GGCGCTCAGCAACTGCGAT
ADAMTS20_v3_6-1	ADAMTS20	TCAGGACGATTACAGCGCC
ADAMTS20_v3_6-2	ADAMTS20	CGGAATCGAAAGTGCAACC
ADAMTS20_v3_6-3	ADAMTS20	AAAGGATGCATCGGCGGTC
ADAMTS20_v3_6-4	ADAMTS20	CGAAGTAGTGATCCCCGAG
ADAMTS20_v3_6-5	ADAMTS20	AGCGATAGTGGGTTCGGAA
ADAMTS20_v3_6-6	ADAMTS20	CCGTCGTCAGCTTATGCGG
ADAMTS3_v3_6-1	ADAMTS3	GCTTATGTTGGTGACATCG
ADAMTS3_v3_6-2	ADAMTS3	GTTCTCGGACATGTGGAAC
ADAMTS3_v3_6-3	ADAMTS3	TATTAGAGTCGGACCTGGA
ADAMTS3_v3_6-4	ADAMTS3	ATGAGACGCCGCAGACACG
ADAMTS3_v3_6-5	ADAMTS3	CACTCCGAGGGACTCATCA
ADAMTS3_v3_6-6	ADAMTS3	CAGCATTATCATGCGCACC
ADAMTS4_v3_6-1	ADAMTS4	ATACCCAGCGTGTCGCAAG
ADAMTS4_v3_6-2	ADAMTS4	GGCGTGTTACAATATCGGG
ADAMTS4_v3_6-3	ADAMTS4	GGCAGGACTCTTCCGGCGT
ADAMTS4_v3_6-4	ADAMTS4	GTGACTCGGCTAGTGATCC
ADAMTS4_v3_6-5	ADAMTS4	GGCCGCATTCCACGGTGCG
ADAMTS4_v3_6-6	ADAMTS4	GAGCCTTGACGTTGCACAT
ADAMTS5_v3_6-1	ADAMTS5	GTGGGCTACCTCGTCTACG
ADAMTS5_v3_6-2	ADAMTS5	ATCGAGAACCACATCCGCC
ADAMTS5_v3_6-3	ADAMTS5	GTACGGGGATGGGTCCGCA
ADAMTS5_v3_6-4	ADAMTS5	TGCACGTCTACACCCGCGA
ADAMTS5_v3_6-5	ADAMTS5	ACCAACTCTACTCCGGCGG
ADAMTS5_v3_6-6	ADAMTS5	CGGCCATACAACCGCGCCA
ADAMTS6_v3_6-1	ADAMTS6	GGGGACACTGTGTCAAACT
ADAMTS6_v3_6-2	ADAMTS6	TGTTGAACAGTTCAGGCCG
ADAMTS6_v3_6-3	ADAMTS6	TGCCTGCTGTGGATCAATA
ADAMTS6_v3_6-4	ADAMTS6	TCTCGACTGCAAGCAGACC
ADAMTS6_v3_6-5	ADAMTS6	GCGGGAGGTTGCTCCATAC
ADAMTS6_v3_6-6	ADAMTS6	ATCGAGGGACTTGTCTGCA
ADAMTS7_v3_6-1	ADAMTS7	CCCCCGCGTCGACTCGAAC
ADAMTS7_v3_6-2	ADAMTS7	CTACGAGCTACAATACCGC
ADAMTS7_v3_6-3	ADAMTS7	ATACGCACGCAGGGGCAAC
ADAMTS7_v3_6-4	ADAMTS7	GATCTCGCGTGCGCCCGCT
ADAMTS7_v3_6-5	ADAMTS7	TGACGCTTGTACACCACAT
ADAMTS7_v3_6-6	ADAMTS7	GAGGGGAGCGGCGTCGTAC
ADAMTS8_v3_6-1	ADAMTS8	CCCAGAGGTGTCCGACAAT
ADAMTS8_v3_6-2	ADAMTS8	TTCTACGGGGCCGACCTGC
ADAMTS8_v3_6-3	ADAMTS8	TTCAAGATCGAGCGCCTCG
ADAMTS8_v3_6-4	ADAMTS8	GCTCCGTGATCGAGGATGA
ADAMTS8_v3_6-5	ADAMTS8	AACCGCTTGGTCCTACTCG
ADAMTS8_v3_6-6	ADAMTS8	CGTGTCGTAGTGCTCTGGG
ADAMTS9_v3_6-1	ADAMTS9	ATTCACCCCGGGCGTCCCG
ADAMTS9_v3_6-2	ADAMTS9	GGTCTGTTGCACTCTCGAA
ADAMTS9_v3_6-3	ADAMTS9	GGCTTGGGTTACCGCACAT
ADAMTS9_v3_6-4	ADAMTS9	GGAGCGATAAATCCGGCAT
ADAMTS9_v3_6-5	ADAMTS9	AGGCGGTAATGCGCCTGGG
ADAMTS9_v3_6-6	ADAMTS9	CCGAGAGCGTTCACTCGGA
ADAMTSL1_v3_6-1	ADAMTSL1	GTTGGCTGCGATCACCAGC
ADAMTSL1_v3_6-2	ADAMTSL1	GGAGGACCGGGACGGCCTA
ADAMTSL1_v3_6-3	ADAMTSL1	GGTGCTAGTTCAACAACCA
ADAMTSL1_v3_6-4	ADAMTSL1	GAATGCTCACGCACCTGCG
ADAMTSL1_v3_6-5	ADAMTSL1	ATACTGCCCTCGGACCAGC
ADAMTSL1_v3_6-6	ADAMTSL1	CCGTCAAGGAAGATAACTG
ADAMTSL2_v3_6-1	ADAMTSL2	GTCCGCCCGTTGTACACGT
ADAMTSL2_v3_6-2	ADAMTSL2	CGATAGTTGCCCGTCACGT
ADAMTSL2_v3_6-3	ADAMTSL2	ACCGGAATCGAGTACATCG
ADAMTSL2_v3_6-4	ADAMTSL2	TCCAGACCGCAACGTCACG
ADAMTSL2_v3_6-5	ADAMTSL2	AGTCCGCTGACGTGCTAGG
ADAMTSL2_v3_6-6	ADAMTSL2	GCACCCCGTCACAGCCGAT
ADAMTSL3_v3_6-1	ADAMTSL3	TGGGCTGCGATCGGCAACT
ADAMTSL3_v3_6-2	ADAMTSL3	CTTACGACTGGGAGTACGC
ADAMTSL3_v3_6-3	ADAMTSL3	TGTCCCCGTACAAGCCTGC
ADAMTSL3_v3_6-4	ADAMTSL3	TCCGTTAGCAGCTGCCGAC
ADAMTSL3_v3_6-5	ADAMTSL3	AACCCGGTACCGTAACCCT
ADAMTSL3_v3_6-6	ADAMTSL3	TTCTACGAGAAAGACGCCG
ADAMTSL4_v3_6-1	ADAMTSL4	CTCTGGGGTGATGCCGTAG
ADAMTSL4_v3_6-2	ADAMTSL4	GGAGATTCGAGCGGCCAGG
ADAMTSL4_v3_6-3	ADAMTSL4	GGAAGCGGGACCTCGAAGT
ADAMTSL4_v3_6-4	ADAMTSL4	AACGGGGGGGACTCCTCAC
ADAMTSL4_v3_6-5	ADAMTSL4	GCGCTGTGAACTGAACTGC
ADAMTSL4_v3_6-6	ADAMTSL4	GTTAAAGGCTGCGCACTGC
ADAMTSL5_v3_6-1	ADAMTSL5	GTCGTTGGCGCCTCCGCAG
ADAMTSL5_v3_6-2	ADAMTSL5	ACACATCCGCGTGGAACAC
ADAMTSL5_v3_6-3	ADAMTSL5	GCTTCGGCCGCGTCCTGGA
ADAMTSL5_v3_6-4	ADAMTSL5	ACAGAGACGCCACGCCCGC
ADAMTSL5_v3_6-5	ADAMTSL5	ACGTTCCAGTACCCAGCGA
ADAMTSL5_v3_6-6	ADAMTSL5	CACACTGTAGGTCTCGGAA
ADAP1_v3_6-1	ADAP1	TCGATCTTCATCACGGCCT
ADAP1_v3_6-2	ADAP1	TTGTGCTGACAGAACGAGA
ADAP1_v3_6-3	ADAP1	GAGCCCTACTCGGCAGGTG
ADAP1_v3_6-4	ADAP1	GAAGCGTGGCCGGGACAAC
ADAP1_v3_6-5	ADAP1	TCCCCCACAGGGTACCGTG
ADAP1_v3_6-6	ADAP1	CTTCCAGAGAAAACCCTCA
ADAP2_v3_6-1	ADAP2	GAACTTGGCCTTCACACGG
ADAP2_v3_6-2	ADAP2	GGGAAACCATCTCGCTCCC
ADAP2_v3_6-3	ADAP2	TAGTAGAAAGCTGGGACTC
ADAP2_v3_6-4	ADAP2	TCACAGGCAGTCGTTGGCC
ADAP2_v3_6-5	ADAP2	CTGCTTAAGGTAACCGAGA
ADAP2_v3_6-6	ADAP2	CGAGCTAAGTATGAGAGAC
ADAR_v3_6-1	ADAR	TATTCTAACAGCCCGCTGA
ADAR_v3_6-2	ADAR	TCTTGTAGGGTGAACACCG
ADAR_v3_6-3	ADAR	TCGGCCATTGATGACAACC
ADAR_v3_6-4	ADAR	GCCATGACAATTCTGCTAG
ADAR_v3_6-5	ADAR	TGATGGCTCGAAACTCACC
ADAR_v3_6-6	ADAR	ATAGTATCCGCGCAGCACC
ADARB1_v3_6-1	ADARB1	ACAAACAAAGGCGCGTGCA
ADARB1_v3_6-2	ADARB1	TTCGTCATGTCTGTGGTCG
ADARB1_v3_6-3	ADARB1	CCATTGGAGCCCACGTAAA
ADARB1_v3_6-4	ADARB1	CACGCTCGCAGAAAAGTGC
ADARB1_v3_6-5	ADARB1	TCTTGAACGAACTGCGCCC
ADARB1_v3_6-6	ADARB1	GCTGACGCTGTCTCACGCC
ADARB2_v3_6-1	ADARB2	ACCGGACAGTGTCGCAGAC
ADARB2_v3_6-2	ADARB2	CGCGCGCGGAGCTTCGTGA
ADARB2_v3_6-3	ADARB2	GGGAAATCGGCCTGGTCGG
ADARB2_v3_6-4	ADARB2	TGCGGCATTGGCGTCCTCC
ADARB2_v3_6-5	ADARB2	CGCTTCTGTCCGCGGCCTA
ADARB2_v3_6-6	ADARB2	GTGGCGCCCAAGAACGCGC
ADAT1_v3_6-1	ADAT1	TGTCGCAGGCCTTGTCAGC
ADAT1_v3_6-2	ADAT1	TACTTACAGGGTGTATGGC
ADAT1_v3_6-3	ADAT1	TCAAGCATCGGAATGATGG
ADAT1_v3_6-4	ADAT1	GTAGAAGCCAGTAGTAACC
ADAT1_v3_6-5	ADAT1	GCTCCGTTGGTGACCTCCC
ADAT1_v3_6-6	ADAT1	CCCCTGATAAGCCGGTGCA
ADAT2_v3_8-1	ADAT2	AGACCATAAGACAGCCAAC
ADAT2_v3_8-2	ADAT2	ACAGCCATATACAACCAGC
ADAT2_v3_8-3	ADAT2	CTGCTGACCTACCAAACAC
ADAT2_v3_8-4	ADAT2	CAGCTGCACACATAATGCA
ADAT2_v3_8-5	ADAT2	TCAAAGGATACTCATCAGG
ADAT2_v3_8-6	ADAT2	TCGATTGGTGTCGTCAAAG
ADAT2_v3_8-7	ADAT2	GAAATGGTGGCCATCGATC
ADAT2_v3_8-8	ADAT2	GCTACTCGACATGCAGAAA
ADAT3_v3_6-1	ADAT3	CAGTCAGGGGACGTGGAGC
ADAT3_v3_6-2	ADAT3	GGAGCTCAGCCAGCGAGCG
ADAT3_v3_6-3	ADAT3	TGTCCTCGTGGAAGGACGT
ADAT3_v3_6-4	ADAT3	ACCAGGGGCCAGTTCGAGG
ADAT3_v3_6-5	ADAT3	GCCGCACCCGCTTGAGGTG
ADAT3_v3_6-6	ADAT3	TCCTGTCCGAGAAGCAGTC
ADCK1_v3_6-1	ADCK1	GCAGAGCAGTTGCTACGGT
ADCK1_v3_6-2	ADCK1	GTGAAGGTCCAGCACCCAA
ADCK1_v3_6-3	ADCK1	AGTACTCCTCTGAGCCATA
ADCK1_v3_6-4	ADCK1	CAGGTCCCCCGAATCCACT
ADCK1_v3_6-5	ADCK1	ATCAGGAGGACCCGCTCCG
ADCK1_v3_6-6	ADCK1	AGCTTCGATGACACCCCTC
ADCK2_v3_6-1	ADCK2	CGAGTGCCCTCGCGATGCC
ADCK2_v3_6-2	ADCK2	CTCCGAAAACAGATCGCGC
ADCK2_v3_6-3	ADCK2	TGCCGCCCTTCTCACATAC
ADCK2_v3_6-4	ADCK2	CGAAGGGTCCGCTGCAGCG
ADCK2_v3_6-5	ADCK2	TTCGCCGACTCAGAACGTC
ADCK2_v3_6-6	ADCK2	ACTGAGCGCTTCCTTCGGC
ADCK3_v3_6-1	ADCK3	GGAACCCGGCTTCTCTAAA
ADCK3_v3_6-2	ADCK3	CCGCTCGAAGATCTTAGCC
ADCK3_v3_6-3	ADCK3	TCCAACTTGTCCCGCCAGT
ADCK3_v3_6-4	ADCK3	CGTGGTGCGGCACTCAAGC
ADCK3_v3_6-5	ADCK3	GTGACGAGGATTGGCCGGC
ADCK3_v3_6-6	ADCK3	ATCGTGCGCACGCTCTGCA
ADCK4_v3_6-1	ADCK4	GCCGCTGCCTCAATTGGGC
ADCK4_v3_6-2	ADCK4	GAGGACATTCGCAGGGCAC
ADCK4_v3_6-3	ADCK4	AATGCTCTGGGCTATGCCG
ADCK4_v3_6-4	ADCK4	GGGCATGAAGTCGGCGCTC
ADCK4_v3_6-5	ADCK4	GACCGCTCTCGAGAACGCA
ADCK4_v3_6-6	ADCK4	TCTTGAAGAGGAGCTCGGC
ADCK5_v3_6-1	ADCK5	CCTGTCCTCTAGCACGCGC
ADCK5_v3_6-2	ADCK5	GTGCAGTACATCGACCTGC
ADCK5_v3_6-3	ADCK5	AGGGTCCGGGTATACTCGG
ADCK5_v3_6-4	ADCK5	CATGACATAGCGGGCTCCG
ADCK5_v3_6-5	ADCK5	GTGCTCTCCACCGCGGTAG
ADCK5_v3_6-6	ADCK5	ACCCCTCGAAGGACAACAT
ADCY1_v3_6-1	ADCY1	CGCATGTTCAGATCCACCT
ADCY1_v3_6-2	ADCY1	CCTCACATTGTCGTGCCTC
ADCY1_v3_6-3	ADCY1	TGTCCTGGGCTTGCGCAAG
ADCY1_v3_6-4	ADCY1	AATCTTGATGCGGCGACAG
ADCY1_v3_6-5	ADCY1	TGTGGAAAATCCTCTCAGG
ADCY1_v3_6-6	ADCY1	CATGGCAACGTTCCGGGGC
ADCY10_v3_6-1	ADCY10	GGCCCCAATACTGATACAA
ADCY10_v3_6-2	ADCY10	TATCCATCGGTGTTGCCAG
ADCY10_v3_6-3	ADCY10	GAGGTCGAATCCACAAACT
ADCY10_v3_6-4	ADCY10	CAGGGCCGTAATAAAGAAC
ADCY10_v3_6-5	ADCY10	ACCGCAGGACTTACTGAAC
ADCY10_v3_6-6	ADCY10	GGATGATGATGTACTACCC
ADCY2_v3_6-1	ADCY2	CTTATGGTAGGCTCCCGCC
ADCY2_v3_6-2	ADCY2	ATCAAGTCGCGGATCAAGT
ADCY2_v3_6-3	ADCY2	TACCGGGTCATGCGGACCG
ADCY2_v3_6-4	ADCY2	AGGCAGACGCTAAGCACGA
ADCY2_v3_6-5	ADCY2	CAGACCAATCACGCCACAC
ADCY2_v3_6-6	ADCY2	ATGTGGACTAGTTCTCCCG
ADCY3_v3_6-1	ADCY3	ACGCGGCTAGTGACACGGT
ADCY3_v3_6-2	ADCY3	GTACCGTCACGAGAACGTC
ADCY3_v3_6-3	ADCY3	GATCTTAATCCGCAGCTGG
ADCY3_v3_6-4	ADCY3	TCCACGTCGGAGAAGCCCG
ADCY3_v3_6-5	ADCY3	TGCGGCTTGCCCGACTACC
ADCY3_v3_6-6	ADCY3	ACGCGCGAAGTTCAGGCCC
ADCY4_v3_6-1	ADCY4	CGGCGTCCCGCATGCCCAA
ADCY4_v3_6-2	ADCY4	GTGTACCACAAGGCGCTGA
ADCY4_v3_6-3	ADCY4	ATCTAGTCCCCGGGGGGTA
ADCY4_v3_6-4	ADCY4	AGCGCGACCCATACCAAGC
ADCY4_v3_6-5	ADCY4	ATCGTGCTCTGTGCGCTCG
ADCY4_v3_6-6	ADCY4	GCGCACGCAGTTGATGGCA
ADCY5_v3_6-1	ADCY5	ATGGGCATGGACATGATCG
ADCY5_v3_6-2	ADCY5	ACATGACAACGTGAGGTAG
ADCY5_v3_6-3	ADCY5	CCGAGAGTGCATCCAGGCG
ADCY5_v3_6-4	ADCY5	ACACCCACGATGTTGGTGC
ADCY5_v3_6-5	ADCY5	TCTCCATGGCAACATGACG
ADCY5_v3_6-6	ADCY5	GGAGACCTCAGCCGGATAG
ADCY6_v3_6-1	ADCY6	TGGCCTGGCAACTTAACCG
ADCY6_v3_6-2	ADCY6	CGAACGGAACTGCTTCGAC
ADCY6_v3_6-3	ADCY6	GAGACCCGCGGTTACATCC
ADCY6_v3_6-4	ADCY6	CGGAGGCAGCTCATATAGC
ADCY6_v3_6-5	ADCY6	CGCGTTGCGCTCGCCACCA
ADCY6_v3_6-6	ADCY6	CGGCAGCCCGCATGCGGAT
ADCY7_v3_6-1	ADCY7	ACGACACCCAGTGTCCGGG
ADCY7_v3_6-2	ADCY7	GCGCAGCTTCCGGCGGATC
ADCY7_v3_6-3	ADCY7	CGTGGGTAGGCAGCGACAC
ADCY7_v3_6-4	ADCY7	GCCATCATCGAACGGCTCA
ADCY7_v3_6-5	ADCY7	CTTCACGCAGTTCCGGGCG
ADCY7_v3_6-6	ADCY7	GTGTTCGACGCATGGACAA
ADCY8_v3_6-1	ADCY8	ACGGCGGTGCGACACATCA
ADCY8_v3_6-2	ADCY8	GTAGCCTATGCCGTCGCCC
ADCY8_v3_6-3	ADCY8	GCGCTTCATTCACGGGCAC
ADCY8_v3_6-4	ADCY8	CTCAACGGTGACTATAACG
ADCY8_v3_6-5	ADCY8	TGGGGGCTATAGCTACCGA
ADCY8_v3_6-6	ADCY8	CCATCGCTATGAGAACGTC
ADCY9_v3_6-1	ADCY9	GCGACCATGACGATCAGTC
ADCY9_v3_6-2	ADCY9	CCGGTACGAAATGGAAGAT
ADCY9_v3_6-3	ADCY9	GTACGCCCGGCATTACGCG
ADCY9_v3_6-4	ADCY9	AATCTGAAGCCGGCGCCGA
ADCY9_v3_6-5	ADCY9	AAGTTCGACTCGGTGAACC
ADCY9_v3_6-6	ADCY9	GCATACCGGAACCGGCGCT
ADCYAP1_v3_6-1	ADCYAP1	AAGAGGCGTACGGCGAGGA
ADCYAP1_v3_6-2	ADCYAP1	AATCTCACCTTCTCCCGGC
ADCYAP1_v3_6-3	ADCYAP1	GCCTCGTTAAGGATCCCGT
ADCYAP1_v3_6-4	ADCYAP1	CAGCACCTACCTGATCCCG
ADCYAP1_v3_6-5	ADCYAP1	CCGTTAGAGATGTCGCCCA
ADCYAP1_v3_6-6	ADCYAP1	GCTCCGAGCCATCGAAGTC
ADCYAP1R1_v3_6-1	ADCYAP1R1	GTGGAATGTAAGGCCGTCA
ADCYAP1R1_v3_6-2	ADCYAP1R1	GTGAGCCGGAACTGCACGG
ADCYAP1R1_v3_6-3	ADCYAP1R1	TGAAGGCCCTCTACACGGT
ADCYAP1R1_v3_6-4	ADCYAP1R1	TGGATTCTGTATGCGGAGC
ADCYAP1R1_v3_6-5	ADCYAP1R1	TGTTGGAAGCCCGCCCATG
ADCYAP1R1_v3_6-6	ADCYAP1R1	GTCTCACCGGAAGCGACAA
ADD1_v3_6-1	ADD1	GCACGACGCACTTCACGTC
ADD1_v3_6-2	ADD1	TCCAACTGACACGAGCCCA
ADD1_v3_6-3	ADD1	ACCAGAGTGAACTCCGAGC
ADD1_v3_6-4	ADD1	TCTACCCAGCAGCTCCGCA
ADD1_v3_6-5	ADD1	AAAGCGCCTCCGGGGAGAT
ADD1_v3_6-6	ADD1	ATGGCACCAGACCTTCGCC
ADD2_v3_6-1	ADD2	GTACATGCGCCTTCGCAAC
ADD2_v3_6-2	ADD2	TCGGGCCTCGCTGCATAGA
ADD2_v3_6-3	ADD2	GGATGATGCAGCGCACGTC
ADD2_v3_6-4	ADD2	AGCAGTGTCTACCGACTCC
ADD2_v3_6-5	ADD2	GAAGTCCGCGATCTGTCGC
ADD2_v3_6-6	ADD2	GTTCTGCTCACCGTGACAT
ADD3_v3_6-1	ADD3	CCCAGAATACATTAGGGAG
ADD3_v3_6-2	ADD3	TCTACAAGTCTGTACAGGC
ADD3_v3_6-3	ADD3	ATGAGGATGTATCTGCACC
ADD3_v3_6-4	ADD3	CTTCAACATGATGGAGCAG
ADD3_v3_6-5	ADD3	CAAGGGTCACTTGAAGAAC
ADD3_v3_6-6	ADD3	TACAGGTGCAGGCCCTAGC
ADGB_v3_6-1	ADGB	TATGCTACCAAGGCTACAG
ADGB_v3_6-2	ADGB	TAGCATCCATGTAGCAGAC
ADGB_v3_6-3	ADGB	TACTTCTAGTCACCAGCAC
ADGB_v3_6-4	ADGB	TCAACGCATACTCCCCAGT
ADGB_v3_6-5	ADGB	TCTGCATTGGTACGCTGGG
ADGB_v3_6-6	ADGB	CGGAAGGTAAATCAGATCC
ADGRA1_v3_6-1	ADGRA1	CTCGTACCTGCGCCCTGGG
ADGRA1_v3_6-2	ADGRA1	ATGGCGGCTGGGCCGTAGA
ADGRA1_v3_6-3	ADGRA1	TGGCGCCGCAGCTGCACGT
ADGRA1_v3_6-4	ADGRA1	CTGACGAGGTAAAACCTGC
ADGRA1_v3_6-5	ADGRA1	TTCCTGTTCACGGCCACGT
ADGRA1_v3_6-6	ADGRA1	AATTACGGGACAGAGGACG
ADGRA2_v3_6-1	ADGRA2	AACGGTGCCGTTAGGCAGA
ADGRA2_v3_6-2	ADGRA2	GTTGGCAACACGCTCGGCG
ADGRA2_v3_6-3	ADGRA2	TGTGACCGTGCCGGCCGCT
ADGRA2_v3_6-4	ADGRA2	TCGTTGGTGTAGAGACAGT
ADGRA2_v3_6-5	ADGRA2	GCTGTCTCACATCGGCGTG
ADGRA2_v3_6-6	ADGRA2	ATCCCGTCCCTACGCCAAG
ADGRA3_v3_6-1	ADGRA3	TCATGTCCAGACCAAACGT
ADGRA3_v3_6-2	ADGRA3	CATCACGGTACGGGATACC
ADGRA3_v3_6-3	ADGRA3	AGTGTACGCGGAACACCCA
ADGRA3_v3_6-4	ADGRA3	TGGCAGCCTCTGATCGTAC
ADGRA3_v3_6-5	ADGRA3	CTACCTACCGGCTAGCCGG
ADGRA3_v3_6-6	ADGRA3	CGCCGGCTGCAAGCACGAT
ADGRB1_v3_6-1	ADGRB1	TGTAGAGAGTGTAGCGCCG
ADGRB1_v3_6-2	ADGRB1	GCAACGGGCCTTCCTACGG
ADGRB1_v3_6-3	ADGRB1	CCCACCGACGACTTCTCCG
ADGRB1_v3_6-4	ADGRB1	GCTACGCAACCCGGACCCG
ADGRB1_v3_6-5	ADGRB1	CGTGCGATCCCGAAAGCCA
ADGRB1_v3_6-6	ADGRB1	CCGCGTGCATTCGCCCCAC
ADGRB2_v3_6-1	ADGRB2	ATACAGGTAGCGGTACTCA
ADGRB2_v3_6-2	ADGRB2	CCAAGGCGTGGCGTACTGG
ADGRB2_v3_6-3	ADGRB2	CCACTATAGTAGGTGCGCC
ADGRB2_v3_6-4	ADGRB2	CCCTCTCTCGTAGGCGACC
ADGRB2_v3_6-5	ADGRB2	TCAGCCGAGGGCACGTAGG
ADGRB2_v3_6-6	ADGRB2	ACATCACGTTCCCCATGCG
ADGRB3_v3_6-1	ADGRB3	TCTTGCACGCAGGTGAATC
ADGRB3_v3_6-2	ADGRB3	TCACTCCGGTGTCATCAAA
ADGRB3_v3_6-3	ADGRB3	GTCTGCAATCTTACCAGGG
ADGRB3_v3_6-4	ADGRB3	CGGCTGGGAAAGGCGAATA
ADGRB3_v3_6-5	ADGRB3	AACCGAACATGTGCTCCAC
ADGRB3_v3_6-6	ADGRB3	CTCAGTAACGTGCTCGAAT
ADGRD1_v3_6-1	ADGRD1	CACGCTTCTCTATTACGGC
ADGRD1_v3_6-2	ADGRD1	GCGGGACAATTCCATGACA
ADGRD1_v3_6-3	ADGRD1	TTCATCCAGATCCCCCACG
ADGRD1_v3_6-4	ADGRD1	GACCAATCCCTTCTGCGTA
ADGRD1_v3_6-5	ADGRD1	CCTATCACGAGGTTGACGT
ADGRD1_v3_6-6	ADGRD1	ATTACCGCTTCCCGGCCCA
ADGRE1_v3_6-1	ADGRE1	ATCCAGGAGTGCGATGCAA
ADGRE1_v3_6-2	ADGRE1	AAGGAAGAGACGTCCTCCC
ADGRE1_v3_6-3	ADGRE1	TCCACTGTATTGGTGCAGG
ADGRE1_v3_6-4	ADGRE1	ACCGATTCCATGCCCACAA
ADGRE1_v3_6-5	ADGRE1	GTGGCATAAGCTGGGCACA
ADGRE1_v3_6-6	ADGRE1	ATCACTCCGGCTGTTCGGA
ADGRE2_v3_6-1	ADGRE2	GCCTAGAGGATGTCCTCAG
ADGRE2_v3_6-2	ADGRE2	GTTCAACAGCCCATTGGAA
ADGRE2_v3_6-3	ADGRE2	GTACCGTCACAAGTCTCCA
ADGRE2_v3_6-4	ADGRE2	CAGAGCATCTTACAGGCGC
ADGRE2_v3_6-5	ADGRE2	CACAGTGCTGCTGTAAGCG
ADGRE2_v3_6-6	ADGRE2	TGGCACGTGTAGCTGCCGA
ADGRE3_v3_6-1	ADGRE3	AAAGTCAGCGTCACAGACT
ADGRE3_v3_6-2	ADGRE3	ATGACCCCCAGTACCAAAA
ADGRE3_v3_6-3	ADGRE3	CTGGATGATGTCACTGCAA
ADGRE3_v3_6-4	ADGRE3	TGCTGCTATTGGACCCAAA
ADGRE3_v3_6-5	ADGRE3	CATACCTTGTGTGTCTCCC
ADGRE3_v3_6-6	ADGRE3	ACCGTTACATGTCTCCAAG
ADGRE5_v3_6-1	ADGRE5	GGCCTCACCTGTGTTCGAA
ADGRE5_v3_6-2	ADGRE5	CGTCATGTTCTGGATGGAG
ADGRE5_v3_6-3	ADGRE5	GGGGACAAGAACGTCACTA
ADGRE5_v3_6-4	ADGRE5	TGGCTATGAGGTGCCGGAC
ADGRE5_v3_6-5	ADGRE5	AGAGGATGCCCGCCACGGC
ADGRE5_v3_6-6	ADGRE5	CTGATGATCCAGGAGCGGG
ADGRF1_v3_6-1	ADGRF1	CCGAGAGCCACCTTACCTG
ADGRF1_v3_6-2	ADGRF1	GAAATTGACACTCTGGCTG
ADGRF1_v3_6-3	ADGRF1	TCTGGGGATCAAGGCATGA
ADGRF1_v3_6-4	ADGRF1	ACTGCTACCTTCACACGGC
ADGRF1_v3_6-5	ADGRF1	TCAGAGCAAAGGCTACCAC
ADGRF1_v3_6-6	ADGRF1	CAGACTGCAACAGCCTGAA
ADGRF2_v3_6-1	ADGRF2	GGAGTTGACTGAATGTAGC
ADGRF2_v3_6-2	ADGRF2	AGGGCATTAAGAGTCTGGC
ADGRF2_v3_6-3	ADGRF2	AGCAGAGATGAACTTCGGA
ADGRF2_v3_6-4	ADGRF2	GCCAACATACCGTGTGGCC
ADGRF2_v3_6-5	ADGRF2	AGACACCATCGCATACACC
ADGRF2_v3_6-6	ADGRF2	GGGCAAGGTTGAGTACACT
ADGRF3_v3_6-1	ADGRF3	GGTTCTAGTGAACAAGGCC
ADGRF3_v3_6-2	ADGRF3	GCAGGGTCAGTAAGTCGGA
ADGRF3_v3_6-3	ADGRF3	CTGAGCACCATGAAATACG
ADGRF3_v3_6-4	ADGRF3	CGTACGTGGTGTCAGCCAT
ADGRF3_v3_6-5	ADGRF3	GTCTCCGTCTATGTACATC
ADGRF3_v3_6-6	ADGRF3	GAGCCTGACTCGTTGAAGG
ADGRF4_v3_6-1	ADGRF4	AATGGTCTGGTGCTATCAG
ADGRF4_v3_6-2	ADGRF4	CCATTGAGAGTGTAGCTCA
ADGRF4_v3_6-3	ADGRF4	TATGCCTGCATCACTGACA
ADGRF4_v3_6-4	ADGRF4	CCATGAAAGTCCTTAGCAC
ADGRF4_v3_6-5	ADGRF4	GATTCCCAGGCAAGAGCTA
[truncated: 113,754 more rows]
