# Supplementary material for: Optimised metrics for CRISPR-KO screens with second-generation gRNA libraries
Source: Sci Rep. 2017 Aug 7;7:7384. doi: 10.1038/s41598-017-07827-z (PMC5547152; doi:10.1038/s41598-017-07827-z)
Supplement: Supplementary file 4 — Supplementary Table S4 [file 41598_2017_7827_MOESM4_ESM.xlsx]

## Sheet: Human_v1
gRNA	Gene	Plasmid	Rep1	Rep2	Rep3
A1BG_CCDS12976.1_ex3_19:58862927-58862950:-_5-1	A1BG	1122	598	825	797
A1BG_CCDS12976.1_ex4_19:58863655-58863678:+_5-2	A1BG	580	493	436	344
A1BG_CCDS12976.1_ex4_19:58863697-58863720:-_5-3	A1BG	803	1146	871	851
A1BG_CCDS12976.1_ex4_19:58863866-58863889:+_5-4	A1BG	424	353	338	492
A1BG_CCDS12976.1_ex5_19:58864367-58864390:-_5-5	A1BG	368	352	569	532
A1CF_CCDS7241.1_ex6_10:52588014-52588037:-_5-1	A1CF	234	224	464	340
A1CF_CCDS7241.1_ex7_10:52595962-52595985:-_5-2	A1CF	3	4	0	0
A1CF_CCDS7241.1_ex7_10:52596023-52596046:+_5-3	A1CF	472	869	321	324
A1CF_CCDS7241.1_ex9_10:52603761-52603784:+_5-4	A1CF	20	0	34	0
A1CF_CCDS7241.1_ex9_10:52603844-52603867:-_5-5	A1CF	851	908	742	499
A2ML1_CCDS8596.2_ex2_12:8976351-8976374:+_5-1	A2ML1	850	991	657	1039
A2ML1_CCDS8596.2_ex8_12:8990981-8991004:-_5-2	A2ML1	306	674	304	601
A2ML1_CCDS8596.2_ex10_12:8994081-8994104:-_5-3	A2ML1	136	286	208	204
A2ML1_CCDS8596.2_ex11_12:8995845-8995868:-_5-4	A2ML1	726	1438	1092	1120
A2ML1_CCDS8596.2_ex11_12:8995893-8995916:+_5-5	A2ML1	228	483	355	243
A4GALT_CCDS14041.1_ex0_22:43089421-43089444:+_5-1	A4GALT	905	872	942	1181
A4GALT_CCDS14041.1_ex0_22:43089467-43089490:-_5-2	A4GALT	705	857	987	1048
A4GALT_CCDS14041.1_ex0_22:43089524-43089547:-_5-3	A4GALT	610	740	907	707
A4GALT_CCDS14041.1_ex0_22:43089610-43089633:-_5-4	A4GALT	373	360	350	320
A4GALT_CCDS14041.1_ex0_22:43089831-43089854:+_5-5	A4GALT	324	324	250	404
A4GNT_CCDS3097.1_ex0_3:137843639-137843662:+_5-1	A4GNT	411	411	880	495
A4GNT_CCDS3097.1_ex1_3:137849724-137849747:+_5-2	A4GNT	239	379	261	267
A4GNT_CCDS3097.1_ex1_3:137849755-137849778:+_5-3	A4GNT	387	187	206	210
A4GNT_CCDS3097.1_ex1_3:137849873-137849896:+_5-4	A4GNT	312	1019	673	252
A4GNT_CCDS3097.1_ex1_3:137849975-137849998:-_5-5	A4GNT	371	391	555	634
AACS_CCDS9263.1_ex1_12:125558424-125558447:+_5-1	AACS	35	99	2	63
AACS_CCDS9263.1_ex2_12:125561055-125561078:+_5-2	AACS	710	1095	1561	828
AACS_CCDS9263.1_ex4_12:125576051-125576074:-_5-3	AACS	460	341	656	429
AACS_CCDS9263.1_ex7_12:125591776-125591799:-_5-4	AACS	847	1530	1333	1365
AACS_CCDS9263.1_ex8_12:125599087-125599110:-_5-5	AACS	397	390	483	424
AAGAB_CCDS42050.1_ex3_15:67500938-67500961:+_5-1	AAGAB	477	923	940	868
AAGAB_CCDS42050.1_ex4_15:67501824-67501847:-_5-2	AAGAB	208	537	270	221
AAGAB_CCDS42050.1_ex5_15:67524161-67524184:+_5-3	AAGAB	221	235	266	433
AAGAB_CCDS42050.1_ex5_15:67524213-67524236:-_5-4	AAGAB	220	119	245	155
AAGAB_CCDS42050.1_ex6_15:67528322-67528345:-_5-5	AAGAB	407	565	847	883
AAMDC_CCDS8254.1_ex0_11:77553633-77553656:+_5-1	AAMDC	776	900	908	792
AAMDC_CCDS8254.1_ex1_11:77580763-77580786:-_5-2	AAMDC	377	730	938	535
AAMDC_CCDS8254.1_ex1_11:77580785-77580808:-_5-3	AAMDC	530	570	434	428
AAMDC_CCDS8254.1_ex1_11:77580845-77580868:+_5-4	AAMDC	335	616	466	509
AAMDC_CCDS8254.1_ex2_11:77583223-77583246:-_5-5	AAMDC	435	479	574	678
AAMP_CCDS33378.1_ex6_2:219131229-219131252:+_5-1	AAMP	558	49	79	9
AAMP_CCDS33378.1_ex8_2:219132241-219132264:+_5-2	AAMP	76	2	3	10
AAMP_CCDS33378.1_ex8_2:219132278-219132301:-_5-3	AAMP	547	14	0	6
AAMP_CCDS33378.1_ex9_2:219134119-219134142:+_5-4	AAMP	751	482	669	523
AAMP_CCDS33378.1_ex10_2:219134694-219134717:-_5-5	AAMP	939	348	148	375
AANAT_CCDS11745.1_ex0_17:74464923-74464946:-_5-1	AANAT	599	1131	1113	1258
AANAT_CCDS11745.1_ex0_17:74464970-74464993:-_5-2	AANAT	537	640	535	480
AANAT_CCDS11745.1_ex1_17:74465300-74465323:-_5-3	AANAT	454	414	587	228
AANAT_CCDS11745.1_ex1_17:74465314-74465337:-_5-4	AANAT	263	609	377	339
AANAT_CCDS11745.1_ex1_17:74465365-74465388:+_5-5	AANAT	1094	1653	1561	1224
AARS2_CCDS34464.1_ex13_6:44274062-44274085:+_5-1	AARS2	1179	1276	1349	1286
AARS2_CCDS34464.1_ex15_6:44274721-44274744:-_5-2	AARS2	522	308	302	138
AARS2_CCDS34464.1_ex15_6:44274752-44274775:+_5-3	AARS2	156	14	117	329
AARS2_CCDS34464.1_ex16_6:44275094-44275117:-_5-4	AARS2	506	497	459	464
AARS2_CCDS34464.1_ex20_6:44279950-44279973:-_5-5	AARS2	382	622	570	385
AARSD1_CCDS58552.1_ex10_17:41116157-41116180:-_5-1	AARSD1	784	607	815	654
AARSD1_CCDS58552.1_ex9_17:41113311-41113334:-_5-2	AARSD1	559	439	380	769
AARSD1_CCDS58552.1_ex6_17:41108278-41108301:+_5-3	AARSD1	219	150	114	266
AARSD1_CCDS58552.1_ex7_17:41108486-41108509:+_5-4	AARSD1	393	395	356	378
AARSD1_CCDS58552.1_ex7_17:41108542-41108565:-_5-5	AARSD1	540	399	166	544
AASDH_CCDS3504.1_ex7_4:57220310-57220333:+_5-1	AASDH	388	639	266	508
AASDH_CCDS3504.1_ex9_4:57221497-57221520:-_5-2	AASDH	332	367	275	249
AASDH_CCDS3504.1_ex10_4:57237668-57237691:+_5-3	AASDH	445	800	601	363
AASDH_CCDS3504.1_ex10_4:57237733-57237756:+_5-4	AASDH	253	400	493	204
AASDH_CCDS3504.1_ex11_4:57244302-57244325:+_5-5	AASDH	150	48	44	94
AASS_CCDS5783.1_ex11_7:121741456-121741479:+_5-1	AASS	39	1	0	66
AASS_CCDS5783.1_ex13_7:121753231-121753254:+_5-2	AASS	177	255	405	308
AASS_CCDS5783.1_ex15_7:121755121-121755144:+_5-3	AASS	365	611	403	591
AASS_CCDS5783.1_ex16_7:121756696-121756719:+_5-4	AASS	572	339	125	215
AASS_CCDS5783.1_ex22_7:121773585-121773608:-_5-5	AASS	597	786	450	899
AATK_CCDS45807.1_ex3_17:79095931-79095954:+_5-1	AATK	634	998	520	867
AATK_CCDS45807.1_ex3_17:79095970-79095993:-_5-2	AATK	809	832	1169	1509
AATK_CCDS45807.1_ex4_17:79096992-79097015:-_5-3	AATK	674	762	787	1112
AATK_CCDS45807.1_ex5_17:79098584-79098607:-_5-4	AATK	436	242	358	268
AATK_CCDS45807.1_ex7_17:79100225-79100248:-_5-5	AATK	478	329	506	322
ABAT_CCDS10534.1_ex3_16:8844302-8844325:+_5-1	ABAT	255	368	235	246
ABAT_CCDS10534.1_ex3_16:8844340-8844363:+_5-2	ABAT	490	539	517	499
ABAT_CCDS10534.1_ex6_16:8858667-8858690:-_5-3	ABAT	202	296	369	324
ABAT_CCDS10534.1_ex8_16:8862083-8862106:+_5-4	ABAT	504	648	574	606
ABAT_CCDS10534.1_ex9_16:8862743-8862766:-_5-5	ABAT	421	789	552	336
ABCA10_CCDS11684.1_ex20_17:67183873-67183896:-_5-1	ABCA10	213	336	193	334
ABCA10_CCDS11684.1_ex21_17:67186574-67186597:-_5-2	ABCA10	527	279	559	603
ABCA10_CCDS11684.1_ex23_17:67188722-67188745:-_5-3	ABCA10	204	235	19	206
ABCA10_CCDS11684.1_ex30_17:67210930-67210953:+_5-4	ABCA10	339	202	316	297
ABCA10_CCDS11684.1_ex34_17:67217983-67218006:-_5-5	ABCA10	113	18	34	56
ABCA12_CCDS33372.1_ex26_2:215852498-215852521:+_5-1	ABCA12	960	1098	1473	1267
ABCA12_CCDS33372.1_ex28_2:215854281-215854304:-_5-2	ABCA12	180	246	296	338
ABCA12_CCDS33372.1_ex29_2:215855583-215855606:+_5-3	ABCA12	89	40	87	58
ABCA12_CCDS33372.1_ex31_2:215865634-215865657:+_5-4	ABCA12	512	469	308	422
ABCA12_CCDS33372.1_ex32_2:215866357-215866380:+_5-5	ABCA12	18	9	27	11
ABCA3_CCDS10466.1_ex18_16:2348501-2348524:-_5-1	ABCA3	380	530	417	773
ABCA3_CCDS10466.1_ex21_16:2354103-2354126:+_5-2	ABCA3	548	884	1043	647
ABCA3_CCDS10466.1_ex22_16:2358534-2358557:+_5-3	ABCA3	501	815	1026	359
ABCA3_CCDS10466.1_ex25_16:2369697-2369720:+_5-4	ABCA3	714	991	299	524
ABCA3_CCDS10466.1_ex25_16:2369770-2369793:+_5-5	ABCA3	322	540	330	216
ABCA5_CCDS11685.1_ex22_17:67282094-67282117:+_5-1	ABCA5	90	108	7	54
ABCA5_CCDS11685.1_ex24_17:67283787-67283810:+_5-2	ABCA5	434	796	749	584
ABCA5_CCDS11685.1_ex32_17:67300883-67300906:+_5-3	ABCA5	199	330	293	123
ABCA5_CCDS11685.1_ex33_17:67302987-67303010:+_5-4	ABCA5	251	233	302	340
ABCA5_CCDS11685.1_ex35_17:67305496-67305519:+_5-5	ABCA5	294	466	177	215
ABCA6_CCDS11683.1_ex22_17:67106962-67106985:-_5-1	ABCA6	176	260	65	159
ABCA6_CCDS11683.1_ex27_17:67111582-67111605:-_5-2	ABCA6	588	675	736	797
ABCA6_CCDS11683.1_ex30_17:67121163-67121186:-_5-3	ABCA6	10	1	0	22
ABCA6_CCDS11683.1_ex32_17:67125796-67125819:-_5-4	ABCA6	194	150	284	333
ABCA6_CCDS11683.1_ex35_17:67132250-67132273:+_5-5	ABCA6	101	68	26	137
ABCA8_CCDS11680.1_ex21_17:66902267-66902290:-_5-1	ABCA8	282	344	358	333
ABCA8_CCDS11680.1_ex24_17:66914172-66914195:+_5-2	ABCA8	748	560	679	573
ABCA8_CCDS11680.1_ex28_17:66920855-66920878:-_5-3	ABCA8	240	501	547	361
ABCA8_CCDS11680.1_ex29_17:66924077-66924100:+_5-4	ABCA8	340	590	223	210
ABCA8_CCDS11680.1_ex29_17:66924136-66924159:+_5-5	ABCA8	588	549	547	710
ABCB11_CCDS46444.1_ex16_2:169833142-169833165:-_5-1	ABCB11	186	187	242	143
ABCB11_CCDS46444.1_ex18_2:169842760-169842783:-_5-2	ABCB11	926	1140	889	1332
ABCB11_CCDS46444.1_ex20_2:169850327-169850350:+_5-3	ABCB11	364	411	292	134
ABCB11_CCDS46444.1_ex22_2:169853154-169853177:-_5-4	ABCB11	315	98	157	39
ABCB11_CCDS46444.1_ex23_2:169869923-169869946:+_5-5	ABCB11	490	448	414	482
ABCB7_CCDS14428.1_ex9_X:74293704-74293727:-_5-1	ABCB7	602	128	34	0
ABCB7_CCDS14428.1_ex9_X:74293741-74293764:-_5-2	ABCB7	225	0	2	0
ABCB7_CCDS14428.1_ex10_X:74295284-74295307:-_5-3	ABCB7	102	0	6	0
ABCB7_CCDS14428.1_ex15_X:74375942-74375965:+_5-4	ABCB7	457	121	36	158
ABCB7_CCDS14428.1_ex15_X:74375994-74376017:-_5-5	ABCB7	727	281	170	225
ABCB9_CCDS58286.1_ex7_12:123434395-123434418:+_5-1	ABCB9	207	291	226	291
ABCB9_CCDS58286.1_ex7_12:123434450-123434473:-_5-2	ABCB9	1087	1590	1311	1246
ABCB9_CCDS58286.1_ex9_12:123444226-123444249:-_5-3	ABCB9	507	813	740	459
ABCB9_CCDS58286.1_ex9_12:123444407-123444430:+_5-4	ABCB9	261	284	161	282
ABCB9_CCDS58286.1_ex9_12:123444500-123444523:+_5-5	ABCB9	370	408	425	793
ABCC12_CCDS10730.1_ex22_16:48167596-48167619:-_5-1	ABCC12	976	2231	1702	2113
ABCC12_CCDS10730.1_ex25_16:48174665-48174688:-_5-2	ABCC12	531	767	742	370
ABCC12_CCDS10730.1_ex27_16:48177841-48177864:+_5-3	ABCC12	360	301	92	275
ABCC12_CCDS10730.1_ex27_16:48177882-48177905:-_5-4	ABCC12	320	616	739	312
ABCC12_CCDS10730.1_ex27_16:48177956-48177979:-_5-5	ABCC12	427	595	500	639
ABCC2_CCDS7484.1_ex2_10:101552071-101552094:-_5-1	ABCC2	302	350	295	461
ABCC2_CCDS7484.1_ex3_10:101553372-101553395:-_5-2	ABCC2	105	209	15	58
ABCC2_CCDS7484.1_ex5_10:101554194-101554217:+_5-3	ABCC2	258	427	106	219
ABCC2_CCDS7484.1_ex6_10:101556878-101556901:-_5-4	ABCC2	445	587	328	584
ABCC2_CCDS7484.1_ex14_10:101571346-101571369:-_5-5	ABCC2	866	2020	1212	1391
ABCC3_CCDS32681.1_ex1_17:48733267-48733290:-_5-1	ABCC3	456	667	450	521
ABCC3_CCDS32681.1_ex1_17:48733311-48733334:-_5-2	ABCC3	749	1112	1278	828
ABCC3_CCDS32681.1_ex3_17:48734423-48734446:+_5-3	ABCC3	433	295	433	353
ABCC3_CCDS32681.1_ex6_17:48736602-48736625:-_5-4	ABCC3	387	368	414	461
ABCC3_CCDS32681.1_ex7_17:48738310-48738333:+_5-5	ABCC3	383	260	313	358
ABCC4_CCDS45061.1_ex13_13:95858780-95858803:-_5-1	ABCC4	360	685	561	518
ABCC4_CCDS45061.1_ex13_13:95858877-95858900:+_5-2	ABCC4	719	829	942	1237
ABCC4_CCDS45061.1_ex14_13:95860148-95860171:-_5-3	ABCC4	857	1936	1904	1546
ABCC4_CCDS45061.1_ex16_13:95863013-95863036:-_5-4	ABCC4	217	408	272	381
ABCC4_CCDS45061.1_ex17_13:95886862-95886885:-_5-5	ABCC4	135	177	183	91
ABCC8_CCDS31437.1_ex24_11:17449412-17449435:-_5-1	ABCC8	678	1073	952	915
ABCC8_CCDS31437.1_ex27_11:17452374-17452397:+_5-2	ABCC8	283	334	285	171
ABCC8_CCDS31437.1_ex30_11:17464816-17464839:+_5-3	ABCC8	173	401	160	175
ABCC8_CCDS31437.1_ex34_11:17483198-17483221:+_5-4	ABCC8	633	593	493	1174
ABCC8_CCDS31437.1_ex35_11:17485059-17485082:+_5-5	ABCC8	323	520	337	589
ABCC9_CCDS8693.1_ex25_12:22040805-22040828:-_5-1	ABCC9	360	417	126	322
ABCC9_CCDS8693.1_ex30_12:22063203-22063226:+_5-2	ABCC9	166	146	89	49
ABCC9_CCDS8693.1_ex34_12:22069870-22069893:-_5-3	ABCC9	441	331	314	491
ABCC9_CCDS8693.1_ex35_12:22078940-22078963:+_5-4	ABCC9	792	1256	673	983
ABCC9_CCDS8693.1_ex36_12:22086780-22086803:-_5-5	ABCC9	184	411	458	651
ABCD2_CCDS8734.1_ex9_12:40012598-40012621:+_5-1	ABCD2	287	374	170	176
ABCD2_CCDS8734.1_ex9_12:40012638-40012661:+_5-2	ABCD2	296	542	397	296
ABCD2_CCDS8734.1_ex9_12:40012811-40012834:-_5-3	ABCD2	308	379	434	206
ABCD2_CCDS8734.1_ex9_12:40012977-40013000:+_5-4	ABCD2	410	676	407	509
ABCD2_CCDS8734.1_ex9_12:40013274-40013297:-_5-5	ABCD2	221	74	203	274
ABCE1_CCDS34071.1_ex1_4:146026751-146026774:+_5-1	ABCE1	76	3	0	0
ABCE1_CCDS34071.1_ex2_4:146029173-146029196:-_5-2	ABCE1	318	0	118	0
ABCE1_CCDS34071.1_ex3_4:146030281-146030304:+_5-3	ABCE1	953	0	2	0
ABCE1_CCDS34071.1_ex7_4:146033406-146033429:-_5-4	ABCE1	15	0	0	0
ABCE1_CCDS34071.1_ex8_4:146038520-146038543:-_5-5	ABCE1	597	0	0	0
ABCF3_CCDS3254.1_ex4_3:183905479-183905502:-_5-1	ABCF3	486	855	332	570
ABCF3_CCDS3254.1_ex5_3:183905755-183905778:+_5-2	ABCF3	525	652	668	740
ABCF3_CCDS3254.1_ex6_3:183905942-183905965:+_5-3	ABCF3	588	1187	1204	583
ABCF3_CCDS3254.1_ex6_3:183906138-183906161:+_5-4	ABCF3	315	585	447	460
ABCF3_CCDS3254.1_ex8_3:183906714-183906737:+_5-5	ABCF3	707	876	820	756
ABCG4_CCDS8415.1_ex0_11:119020874-119020897:-_5-1	ABCG4	463	663	840	607
ABCG4_CCDS8415.1_ex0_11:119020894-119020917:-_5-2	ABCG4	497	669	610	957
ABCG4_CCDS8415.1_ex1_11:119024760-119024783:+_5-3	ABCG4	580	1065	929	794
ABCG4_CCDS8415.1_ex4_11:119025505-119025528:-_5-4	ABCG4	357	442	515	327
ABCG4_CCDS8415.1_ex6_11:119027329-119027352:-_5-5	ABCG4	322	482	501	358
ABCG5_CCDS1814.1_ex5_2:44051553-44051576:-_5-1	ABCG5	261	69	61	235
ABCG5_CCDS1814.1_ex7_2:44053606-44053629:+_5-2	ABCG5	576	754	390	459
ABCG5_CCDS1814.1_ex8_2:44055199-44055222:+_5-3	ABCG5	406	905	633	563
ABCG5_CCDS1814.1_ex11_2:44065008-44065031:-_5-4	ABCG5	189	216	256	525
ABCG5_CCDS1814.1_ex11_2:44065081-44065104:-_5-5	ABCG5	655	632	1074	1014
ABCG8_CCDS1815.1_ex3_2:44078875-44078898:-_5-1	ABCG8	568	904	808	339
ABCG8_CCDS1815.1_ex3_2:44078944-44078967:-_5-2	ABCG8	808	1224	785	715
ABCG8_CCDS1815.1_ex4_2:44079544-44079567:+_5-3	ABCG8	758	1065	787	1108
ABCG8_CCDS1815.1_ex5_2:44079891-44079914:-_5-4	ABCG8	570	842	1041	585
ABCG8_CCDS1815.1_ex5_2:44079912-44079935:-_5-5	ABCG8	527	1189	1252	865
ABHD10_CCDS2963.1_ex0_3:111698017-111698040:+_5-1	ABHD10	808	994	712	726
ABHD10_CCDS2963.1_ex1_3:111700682-111700705:-_5-2	ABHD10	80	61	16	76
ABHD10_CCDS2963.1_ex1_3:111700730-111700753:-_5-3	ABHD10	47	104	0	23
ABHD10_CCDS2963.1_ex1_3:111700748-111700771:+_5-4	ABHD10	158	128	54	168
ABHD10_CCDS2963.1_ex1_3:111700792-111700815:+_5-5	ABHD10	371	515	295	551
ABHD11_CCDS47607.1_ex2_7:73151890-73151913:-_5-1	ABHD11	314	285	415	166
ABHD11_CCDS47607.1_ex2_7:73151931-73151954:+_5-2	ABHD11	475	283	299	282
ABHD11_CCDS47607.1_ex2_7:73151989-73152012:-_5-3	ABHD11	422	303	500	214
ABHD11_CCDS47607.1_ex3_7:73152724-73152747:+_5-4	ABHD11	356	304	232	341
ABHD11_CCDS47607.1_ex4_7:73153027-73153050:-_5-5	ABHD11	705	595	976	760
ABHD12B_CCDS55916.1_ex3_14:51347235-51347258:-_5-1	ABHD12B	393	363	241	241
ABHD12B_CCDS55916.1_ex4_14:51348322-51348345:+_5-2	ABHD12B	256	828	547	482
ABHD12B_CCDS55916.1_ex6_14:51352479-51352502:-_5-3	ABHD12B	300	530	512	229
ABHD12B_CCDS55916.1_ex6_14:51352493-51352516:+_5-4	ABHD12B	270	536	335	392
ABHD12B_CCDS55916.1_ex6_14:51352534-51352557:-_5-5	ABHD12B	121	399	275	117
ABHD14A_CCDS2843.1_ex1_3:52011954-52011977:-_5-1	ABHD14A	323	986	519	405
ABHD14A_CCDS2843.1_ex1_3:52012050-52012073:+_5-2	ABHD14A	789	1468	1130	1347
ABHD14A_CCDS2843.1_ex2_3:52012300-52012323:+_5-3	ABHD14A	449	518	484	655
ABHD14A_CCDS2843.1_ex2_3:52012345-52012368:+_5-4	ABHD14A	397	508	452	265
ABHD14A_CCDS2843.1_ex3_3:52014403-52014426:-_5-5	ABHD14A	227	297	231	356
ABHD14B_CCDS2842.1_ex1_3:52003983-52004006:+_5-1	ABHD14B	383	330	320	268
ABHD14B_CCDS2842.1_ex1_3:52004012-52004035:+_5-2	ABHD14B	162	187	111	175
ABHD14B_CCDS2842.1_ex1_3:52004079-52004102:+_5-3	ABHD14B	530	473	435	759
ABHD14B_CCDS2842.1_ex1_3:52004149-52004172:-_5-4	ABHD14B	1208	2306	1577	2463
ABHD14B_CCDS2842.1_ex2_3:52005460-52005483:+_5-5	ABHD14B	658	849	492	954
ABHD16B_CCDS13539.1_ex0_20:62492991-62493014:-_5-1	ABHD16B	565	1111	640	1345
ABHD16B_CCDS13539.1_ex0_20:62493189-62493212:+_5-2	ABHD16B	840	1082	1059	1010
ABHD16B_CCDS13539.1_ex0_20:62493289-62493312:+_5-3	ABHD16B	525	743	419	781
ABHD16B_CCDS13539.1_ex0_20:62493430-62493453:+_5-4	ABHD16B	512	804	908	739
ABHD16B_CCDS13539.1_ex0_20:62493537-62493560:-_5-5	ABHD16B	568	597	489	765
ABHD5_CCDS2711.1_ex2_3:43743815-43743838:-_5-1	ABHD5	4	0	0	0
ABHD5_CCDS2711.1_ex2_3:43743907-43743930:+_5-2	ABHD5	329	435	123	496
ABHD5_CCDS2711.1_ex2_3:43743924-43743947:-_5-3	ABHD5	425	628	599	790
ABHD5_CCDS2711.1_ex2_3:43743978-43744001:+_5-4	ABHD5	587	648	774	795
ABHD5_CCDS2711.1_ex2_3:43744017-43744040:+_5-5	ABHD5	414	513	201	179
ABI2_CCDS2358.1_ex2_2:204245027-204245050:-_5-1	ABI2	373	316	288	808
ABI2_CCDS2358.1_ex3_2:204255829-204255852:-_5-2	ABI2	231	460	316	474
ABI2_CCDS2358.1_ex4_2:204259432-204259455:-_5-3	ABI2	422	530	490	273
ABI2_CCDS2358.1_ex4_2:204259462-204259485:-_5-4	ABI2	444	567	197	357
ABI2_CCDS2358.1_ex4_2:204259486-204259509:-_5-5	ABI2	676	1076	814	1080
ABI3BP_CCDS46880.1_ex19_3:100567653-100567676:+_5-1	ABI3BP	752	599	863	805
ABI3BP_CCDS46880.1_ex19_3:100567673-100567696:+_5-2	ABI3BP	327	272	101	258
ABI3BP_CCDS46880.1_ex24_3:100583695-100583718:+_5-3	ABI3BP	143	100	97	62
ABI3BP_CCDS46880.1_ex31_3:100617721-100617744:+_5-4	ABI3BP	104	50	47	98
ABI3BP_CCDS46880.1_ex33_3:100645253-100645276:+_5-5	ABI3BP	144	191	276	154
ABL2_CCDS30947.1_ex7_1:179090845-179090868:-_5-1	ABL2	344	389	767	783
ABL2_CCDS30947.1_ex8_1:179095555-179095578:-_5-2	ABL2	625	1137	922	1086
ABL2_CCDS30947.1_ex8_1:179095735-179095758:-_5-3	ABL2	536	507	521	417
ABL2_CCDS30947.1_ex9_1:179100556-179100579:+_5-4	ABL2	775	1349	870	1260
ABL2_CCDS30947.1_ex9_1:179100594-179100617:-_5-5	ABL2	547	751	845	642
ABLIM1_CCDS31288.1_ex11_10:116225536-116225559:-_5-1	ABLIM1	548	1097	1080	851
ABLIM1_CCDS31288.1_ex11_10:116225558-116225581:+_5-2	ABLIM1	727	1077	1152	835
ABLIM1_CCDS31288.1_ex13_10:116232848-116232871:+_5-3	ABLIM1	200	389	318	242
ABLIM1_CCDS31288.1_ex14_10:116233632-116233655:+_5-4	ABLIM1	10	20	0	0
ABLIM1_CCDS31288.1_ex14_10:116233706-116233729:-_5-5	ABLIM1	159	352	64	227
ABT1_CCDS4616.1_ex0_6:26597385-26597408:-_5-1	ABT1	699	117	50	93
ABT1_CCDS4616.1_ex0_6:26597412-26597435:-_5-2	ABT1	855	54	201	179
ABT1_CCDS4616.1_ex1_6:26598142-26598165:-_5-3	ABT1	525	376	345	464
ABT1_CCDS4616.1_ex1_6:26598205-26598228:+_5-4	ABT1	283	30	78	20
ABT1_CCDS4616.1_ex1_6:26598267-26598290:-_5-5	ABT1	210	0	89	3
ACAA2_CCDS11939.1_ex5_18:47320656-47320679:+_5-1	ACAA2	633	701	802	520
ACAA2_CCDS11939.1_ex6_18:47322134-47322157:+_5-2	ACAA2	265	195	133	387
ACAA2_CCDS11939.1_ex6_18:47322164-47322187:+_5-3	ACAA2	451	323	391	560
ACAA2_CCDS11939.1_ex7_18:47323832-47323855:+_5-4	ACAA2	231	669	213	312
ACAA2_CCDS11939.1_ex7_18:47323875-47323898:+_5-5	ACAA2	455	309	247	299
ACACA_CCDS11317.1_ex27_17:35578744-35578767:+_5-1	ACACA	168	28	15	126
ACACA_CCDS11317.1_ex30_17:35583268-35583291:+_5-2	ACACA	638	816	830	987
ACACA_CCDS11317.1_ex36_17:35602062-35602085:-_5-3	ACACA	330	38	44	107
ACACA_CCDS11317.1_ex37_17:35603874-35603897:-_5-4	ACACA	178	28	99	156
ACACA_CCDS11317.1_ex40_17:35608949-35608972:+_5-5	ACACA	578	209	100	93
ACACB_CCDS31898.1_ex0_12:109577719-109577742:+_5-1	ACACB	833	929	892	887
ACACB_CCDS31898.1_ex0_12:109577758-109577781:+_5-2	ACACB	514	663	680	587
ACACB_CCDS31898.1_ex5_12:109611981-109612004:-_5-3	ACACB	759	683	1201	782
ACACB_CCDS31898.1_ex12_12:109629453-109629476:+_5-4	ACACB	400	522	541	295
ACACB_CCDS31898.1_ex17_12:109639499-109639522:-_5-5	ACACB	562	894	865	882
ACAD8_CCDS8498.1_ex0_11:134123591-134123614:-_5-1	ACAD8	793	463	291	465
ACAD8_CCDS8498.1_ex2_11:134127012-134127035:+_5-2	ACAD8	477	733	480	574
ACAD8_CCDS8498.1_ex3_11:134128416-134128439:-_5-3	ACAD8	278	480	145	274
ACAD8_CCDS8498.1_ex3_11:134128465-134128488:-_5-4	ACAD8	1	0	36	0
ACAD8_CCDS8498.1_ex5_11:134129537-134129560:+_5-5	ACAD8	505	533	466	572
ACAD9_CCDS3053.1_ex0_3:128598636-128598659:-_5-1	ACAD9	267	399	184	341
ACAD9_CCDS3053.1_ex1_3:128603545-128603568:+_5-2	ACAD9	700	1316	854	661
ACAD9_CCDS3053.1_ex2_3:128612398-128612421:+_5-3	ACAD9	296	128	249	124
ACAD9_CCDS3053.1_ex4_3:128615319-128615342:+_5-4	ACAD9	668	819	505	576
ACAD9_CCDS3053.1_ex5_3:128616476-128616499:+_5-5	ACAD9	408	639	911	615
ACADM_CCDS44165.1_ex3_1:76198544-76198567:+_5-1	ACADM	236	742	505	458
ACADM_CCDS44165.1_ex6_1:76205664-76205687:+_5-2	ACADM	85	94	11	81
ACADM_CCDS44165.1_ex6_1:76205685-76205708:+_5-3	ACADM	533	939	699	726
ACADM_CCDS44165.1_ex6_1:76205760-76205783:+_5-4	ACADM	397	446	371	518
ACADM_CCDS44165.1_ex8_1:76215118-76215141:+_5-5	ACADM	126	94	136	191
ACADSB_CCDS7634.1_ex2_10:124797287-124797310:+_5-1	ACADSB	328	636	316	451
ACADSB_CCDS7634.1_ex2_10:124797339-124797362:+_5-2	ACADSB	4	0	0	0
ACADSB_CCDS7634.1_ex3_10:124800034-124800057:+_5-3	ACADSB	479	782	625	350
ACADSB_CCDS7634.1_ex5_10:124802585-124802608:+_5-4	ACADSB	95	132	8	15
ACADSB_CCDS7634.1_ex5_10:124802658-124802681:-_5-5	ACADSB	308	399	365	119
ACAN_CCDS53970.1_ex3_15:89385066-89385089:+_5-1	ACAN	906	836	908	1051
ACAN_CCDS53970.1_ex4_15:89386844-89386867:-_5-2	ACAN	583	451	511	464
ACAN_CCDS53970.1_ex6_15:89390543-89390566:-_5-3	ACAN	677	640	439	480
ACAN_CCDS53970.1_ex6_15:89390636-89390659:-_5-4	ACAN	762	923	632	902
ACAN_CCDS53970.1_ex8_15:89392877-89392900:-_5-5	ACAN	674	515	653	399
ACAP2_CCDS33924.1_ex10_3:195027260-195027283:+_5-1	ACAP2	34	175	63	25
ACAP2_CCDS33924.1_ex10_3:195027304-195027327:-_5-2	ACAP2	643	636	492	404
ACAP2_CCDS33924.1_ex11_3:195028036-195028059:-_5-3	ACAP2	250	218	323	208
ACAP2_CCDS33924.1_ex20_3:195102645-195102668:+_5-4	ACAP2	142	399	77	167
ACAP2_CCDS33924.1_ex20_3:195102716-195102739:-_5-5	ACAP2	53	29	73	19
ACAP3_CCDS19.2_ex9_1:1231944-1231967:+_5-1	ACAP3	665	705	689	1402
ACAP3_CCDS19.2_ex9_1:1231970-1231993:+_5-2	ACAP3	751	1045	890	1048
ACAP3_CCDS19.2_ex10_1:1233213-1233236:+_5-3	ACAP3	501	576	469	485
ACAP3_CCDS19.2_ex13_1:1234006-1234029:-_5-4	ACAP3	517	433	450	643
ACAP3_CCDS19.2_ex20_1:1238321-1238344:-_5-5	ACAP3	495	505	547	458
ACAT1_CCDS8339.1_ex2_11:108004577-108004600:-_5-1	ACAT1	51	145	64	47
ACAT1_CCDS8339.1_ex4_11:108005873-108005896:-_5-2	ACAT1	42	22	47	44
ACAT1_CCDS8339.1_ex4_11:108005947-108005970:+_5-3	ACAT1	366	517	259	379
ACAT1_CCDS8339.1_ex5_11:108009658-108009681:-_5-4	ACAT1	6	1	4	1
ACAT1_CCDS8339.1_ex6_11:108010823-108010846:+_5-5	ACAT1	74	105	0	20
ACAT2_CCDS5268.1_ex2_6:160188149-160188172:+_5-1	ACAT2	353	802	416	621
ACAT2_CCDS5268.1_ex3_6:160189643-160189666:+_5-2	ACAT2	24	0	1	13
ACAT2_CCDS5268.1_ex4_6:160196223-160196246:+_5-3	ACAT2	90	124	158	74
ACAT2_CCDS5268.1_ex4_6:160196298-160196321:-_5-4	ACAT2	21	12	41	5
ACAT2_CCDS5268.1_ex4_6:160196320-160196343:-_5-5	ACAT2	97	150	26	135
ACBD3_CCDS1551.1_ex4_1:226349283-226349306:-_5-1	ACBD3	244	455	405	232
ACBD3_CCDS1551.1_ex5_1:226352508-226352531:-_5-2	ACBD3	87	52	178	76
ACBD3_CCDS1551.1_ex5_1:226352583-226352606:-_5-3	ACBD3	187	198	102	164
ACBD3_CCDS1551.1_ex6_1:226353589-226353612:-_5-4	ACBD3	355	569	352	457
ACBD3_CCDS1551.1_ex7_1:226374211-226374234:-_5-5	ACBD3	387	672	436	759
ACBD4_CCDS42348.1_ex1_17:43213878-43213901:-_5-1	ACBD4	359	398	437	493
ACBD4_CCDS42348.1_ex1_17:43213910-43213933:+_5-2	ACBD4	618	813	943	500
ACBD4_CCDS42348.1_ex1_17:43213966-43213989:-_5-3	ACBD4	368	270	621	270
ACBD4_CCDS42348.1_ex3_17:43214384-43214407:+_5-4	ACBD4	693	388	514	500
ACBD4_CCDS42348.1_ex3_17:43214432-43214455:+_5-5	ACBD4	496	548	509	303
ACBD6_CCDS1339.1_ex5_1:180461412-180461435:-_5-1	ACBD6	122	102	180	187
ACBD6_CCDS1339.1_ex5_1:180461490-180461513:-_5-2	ACBD6	275	393	292	434
ACBD6_CCDS1339.1_ex7_1:180471178-180471201:-_5-3	ACBD6	173	378	58	192
ACBD6_CCDS1339.1_ex7_1:180471214-180471237:-_5-4	ACBD6	666	1395	728	834
ACBD6_CCDS1339.1_ex7_1:180471289-180471312:-_5-5	ACBD6	818	2043	1578	1420
ACCS_CCDS7907.1_ex0_11:44089251-44089274:+_5-1	ACCS	491	539	822	802
ACCS_CCDS7907.1_ex0_11:44089428-44089451:-_5-2	ACCS	217	242	359	380
ACCS_CCDS7907.1_ex2_11:44094998-44095021:+_5-3	ACCS	273	431	267	337
ACCS_CCDS7907.1_ex5_11:44098846-44098869:-_5-4	ACCS	202	342	173	511
ACCS_CCDS7907.1_ex7_11:44100275-44100298:-_5-5	ACCS	258	519	281	484
ACCSL_CCDS41636.1_ex0_11:44069678-44069701:+_5-1	ACCSL	53	45	2	0
ACCSL_CCDS41636.1_ex0_11:44069791-44069814:-_5-2	ACCSL	125	89	21	80
ACCSL_CCDS41636.1_ex0_11:44069979-44070002:+_5-3	ACCSL	1008	1667	2074	2169
ACCSL_CCDS41636.1_ex0_11:44070035-44070058:-_5-4	ACCSL	389	619	378	562
ACCSL_CCDS41636.1_ex4_11:44073262-44073285:-_5-5	ACCSL	1166	1871	1432	1493
ACE_CCDS11637.1_ex12_17:61562639-61562662:+_5-1	ACE	355	575	215	322
ACE_CCDS11637.1_ex12_17:61562660-61562683:+_5-2	ACE	504	547	677	459
ACE_CCDS11637.1_ex13_17:61564002-61564025:-_5-3	ACE	154	271	47	18
ACE_CCDS11637.1_ex14_17:61564389-61564412:-_5-4	ACE	447	696	624	713
ACE_CCDS11637.1_ex15_17:61566004-61566027:-_5-5	ACE	447	523	521	736
ACER2_CCDS34992.1_ex0_9:19409173-19409196:+_5-1	ACER2	422	571	483	499
ACER2_CCDS34992.1_ex2_9:19424724-19424747:-_5-2	ACER2	39	82	20	3
ACER2_CCDS34992.1_ex3_9:19434941-19434964:+_5-3	ACER2	252	238	146	42
ACER2_CCDS34992.1_ex3_9:19434971-19434994:-_5-4	ACER2	555	744	1020	615
ACER2_CCDS34992.1_ex3_9:19435060-19435083:+_5-5	ACER2	197	353	363	197
ACIN1_CCDS53887.1_ex7_14:23533312-23533335:-_5-1	ACIN1	555	146	227	181
ACIN1_CCDS53887.1_ex7_14:23533356-23533379:-_5-2	ACIN1	379	144	140	205
ACIN1_CCDS53887.1_ex8_14:23533625-23533648:-_5-3	ACIN1	452	176	219	314
ACIN1_CCDS53887.1_ex10_14:23538701-23538724:+_5-4	ACIN1	485	414	420	288
ACIN1_CCDS53887.1_ex10_14:23538716-23538739:-_5-5	ACIN1	321	54	154	144
ACMSD_CCDS2173.2_ex3_2:135619559-135619582:-_5-1	ACMSD	316	513	600	403
ACMSD_CCDS2173.2_ex4_2:135621016-135621039:-_5-2	ACMSD	337	304	244	343
ACMSD_CCDS2173.2_ex4_2:135621123-135621146:+_5-3	ACMSD	332	367	330	312
ACMSD_CCDS2173.2_ex4_2:135621143-135621166:+_5-4	ACMSD	550	1062	786	1215
ACMSD_CCDS2173.2_ex4_2:135621158-135621181:+_5-5	ACMSD	458	471	517	911
ACO1_CCDS6525.1_ex1_9:32407297-32407320:-_5-1	ACO1	123	199	111	226
ACO1_CCDS6525.1_ex1_9:32407412-32407435:-_5-2	ACO1	567	378	611	437
ACO1_CCDS6525.1_ex4_9:32418346-32418369:+_5-3	ACO1	407	564	377	849
ACO1_CCDS6525.1_ex6_9:32420920-32420943:-_5-4	ACO1	459	666	408	333
ACO1_CCDS6525.1_ex6_9:32420993-32421016:+_5-5	ACO1	133	65	92	82
ACO2_CCDS14017.1_ex1_22:41895849-41895872:+_5-1	ACO2	154	45	41	9
ACO2_CCDS14017.1_ex2_22:41903868-41903891:+_5-2	ACO2	494	31	87	63
ACO2_CCDS14017.1_ex5_22:41911786-41911809:+_5-3	ACO2	650	117	110	63
ACO2_CCDS14017.1_ex5_22:41911869-41911892:+_5-4	ACO2	335	80	37	257
ACO2_CCDS14017.1_ex6_22:41913578-41913601:+_5-5	ACO2	490	144	123	89
ACOT11_CCDS592.1_ex1_1:55050394-55050417:-_5-1	ACOT11	901	872	903	1184
ACOT11_CCDS592.1_ex1_1:55050518-55050541:+_5-2	ACOT11	569	964	771	1108
ACOT11_CCDS592.1_ex3_1:55058244-55058267:-_5-3	ACOT11	311	483	631	509
ACOT11_CCDS592.1_ex7_1:55064986-55065009:-_5-4	ACOT11	430	518	380	430
ACOT11_CCDS592.1_ex7_1:55065030-55065053:-_5-5	ACOT11	446	584	487	519
ACOT6_CCDS32118.1_ex1_14:74086059-74086082:+_5-1	ACOT6	108	142	294	176
ACOT6_CCDS32118.1_ex1_14:74086117-74086140:+_5-2	ACOT6	31	122	1	4
ACOT6_CCDS32118.1_ex1_14:74086155-74086178:+_5-3	ACOT6	406	595	806	470
ACOT6_CCDS32118.1_ex1_14:74086200-74086223:+_5-4	ACOT6	516	350	314	394
ACOT6_CCDS32118.1_ex1_14:74086241-74086264:+_5-5	ACOT6	263	336	326	169
ACOT7_CCDS30573.1_ex4_1:6387460-6387483:-_5-1	ACOT7	901	1390	772	1015
ACOT7_CCDS30573.1_ex5_1:6393522-6393545:+_5-2	ACOT7	355	573	584	504
ACOT7_CCDS30573.1_ex6_1:6399609-6399632:+_5-3	ACOT7	558	682	473	957
ACOT7_CCDS30573.1_ex6_1:6399632-6399655:+_5-4	ACOT7	787	1727	1408	1125
ACOT7_CCDS30573.1_ex7_1:6409807-6409830:-_5-5	ACOT7	590	610	1215	964
ACOX3_CCDS3401.1_ex9_4:8398837-8398860:-_5-1	ACOX3	655	1169	803	1182
ACOX3_CCDS3401.1_ex11_4:8407688-8407711:-_5-2	ACOX3	537	775	555	587
ACOX3_CCDS3401.1_ex13_4:8416053-8416076:+_5-3	ACOX3	628	1209	1047	1083
ACOX3_CCDS3401.1_ex15_4:8417618-8417641:-_5-4	ACOX3	398	519	681	518
ACOX3_CCDS3401.1_ex16_4:8418091-8418114:+_5-5	ACOX3	239	279	285	495
ACP2_CCDS44583.1_ex1_11:47269188-47269211:+_5-1	ACP2	394	263	241	494
ACP2_CCDS44583.1_ex1_11:47269221-47269244:+_5-2	ACP2	744	572	894	694
ACP2_CCDS44583.1_ex2_11:47269590-47269613:+_5-3	ACP2	274	432	421	297
ACP2_CCDS44583.1_ex2_11:47269638-47269661:-_5-4	ACP2	2	0	0	0
ACP2_CCDS44583.1_ex2_11:47269653-47269676:+_5-5	ACP2	446	547	612	467
ACP6_CCDS928.1_ex8_1:147131816-147131839:-_5-1	ACP6	505	710	1304	576
ACP6_CCDS928.1_ex8_1:147131853-147131876:+_5-2	ACP6	366	725	310	442
ACP6_CCDS928.1_ex8_1:147131881-147131904:-_5-3	ACP6	24	3	50	18
ACP6_CCDS928.1_ex9_1:147141984-147142007:-_5-4	ACP6	424	445	433	570
ACP6_CCDS928.1_ex9_1:147142038-147142061:+_5-5	ACP6	726	863	890	1007
ACPP_CCDS3073.1_ex1_3:132047101-132047124:+_5-1	ACPP	415	619	327	329
ACPP_CCDS3073.1_ex1_3:132047171-132047194:-_5-2	ACPP	803	1219	1320	1340
ACPP_CCDS3073.1_ex2_3:132050496-132050519:+_5-3	ACPP	232	251	263	339
ACPP_CCDS3073.1_ex4_3:132056325-132056348:-_5-4	ACPP	236	291	566	309
ACPP_CCDS3073.1_ex5_3:132061418-132061441:+_5-5	ACPP	467	368	340	326
ACPT_CCDS12802.1_ex2_19:51294085-51294108:-_5-1	ACPT	425	437	248	349
ACPT_CCDS12802.1_ex3_19:51294926-51294949:+_5-2	ACPT	722	777	632	977
ACPT_CCDS12802.1_ex3_19:51294965-51294988:-_5-3	ACPT	479	938	1069	810
ACPT_CCDS12802.1_ex4_19:51295341-51295364:-_5-4	ACPT	621	834	860	698
ACPT_CCDS12802.1_ex5_19:51295518-51295541:+_5-5	ACPT	937	565	611	1071
ACRBP_CCDS8554.1_ex5_12:6753416-6753439:+_5-1	ACRBP	846	890	903	1171
ACRBP_CCDS8554.1_ex7_12:6755671-6755694:+_5-2	ACRBP	298	513	67	182
ACRBP_CCDS8554.1_ex8_12:6755956-6755979:+_5-3	ACRBP	713	1171	908	1001
ACRBP_CCDS8554.1_ex8_12:6756005-6756028:+_5-4	ACRBP	729	841	1438	987
ACRBP_CCDS8554.1_ex8_12:6756023-6756046:+_5-5	ACRBP	381	417	370	202
ACRC_CCDS35326.1_ex3_X:70814182-70814205:+_5-1	ACRC	366	364	438	443
ACRC_CCDS35326.1_ex5_X:70817866-70817889:+_5-2	ACRC	50	5	2	6
ACRC_CCDS35326.1_ex6_X:70824138-70824161:+_5-3	ACRC	63	3	81	195
ACRC_CCDS35326.1_ex6_X:70824282-70824305:-_5-4	ACRC	422	660	513	151
ACRC_CCDS35326.1_ex6_X:70824339-70824362:-_5-5	ACRC	394	672	401	551
ACSF2_CCDS11567.1_ex0_17:48503722-48503745:-_5-1	ACSF2	740	1106	535	826
ACSF2_CCDS11567.1_ex1_17:48538053-48538076:+_5-2	ACSF2	651	705	777	687
ACSF2_CCDS11567.1_ex1_17:48538079-48538102:-_5-3	ACSF2	671	639	487	555
ACSF2_CCDS11567.1_ex2_17:48538666-48538689:+_5-4	ACSF2	403	397	248	342
ACSF2_CCDS11567.1_ex5_17:48539929-48539952:+_5-5	ACSF2	632	512	516	639
ACSL4_CCDS14548.1_ex9_X:108921497-108921520:+_5-1	ACSL4	188	165	137	240
ACSL4_CCDS14548.1_ex9_X:108921520-108921543:-_5-2	ACSL4	281	285	120	177
ACSL4_CCDS14548.1_ex9_X:108921562-108921585:-_5-3	ACSL4	312	362	240	212
ACSL4_CCDS14548.1_ex11_X:108924515-108924538:+_5-4	ACSL4	99	64	120	57
ACSL4_CCDS14548.1_ex13_X:108926408-108926431:+_5-5	ACSL4	488	752	453	272
ACSL5_CCDS7572.1_ex3_10:114164311-114164334:+_5-1	ACSL5	58	72	81	92
ACSL5_CCDS7572.1_ex4_10:114164490-114164513:-_5-2	ACSL5	76	105	2	66
ACSL5_CCDS7572.1_ex4_10:114164535-114164558:+_5-3	ACSL5	425	516	553	527
ACSL5_CCDS7572.1_ex4_10:114164558-114164581:-_5-4	ACSL5	134	93	49	311
ACSL5_CCDS7572.1_ex6_10:114169361-114169384:-_5-5	ACSL5	156	185	166	201
ACSM2A_CCDS32401.1_ex1_16:20476966-20476989:-_5-1	ACSM2A	1711	2196	2087	1604
ACSM2A_CCDS32401.1_ex4_16:20482925-20482948:+_5-2	ACSM2A	422	741	651	747
ACSM2A_CCDS32401.1_ex5_16:20486723-20486746:-_5-3	ACSM2A	258	354	709	404
ACSM2A_CCDS32401.1_ex6_16:20486989-20487012:+_5-4	ACSM2A	412	416	562	588
ACSM2A_CCDS32401.1_ex6_16:20487075-20487098:-_5-5	ACSM2A	775	1079	1372	1182
ACSM3_CCDS10589.1_ex0_16:20781478-20781501:+_5-1	ACSM3	57	12	91	23
ACSM3_CCDS10589.1_ex0_16:20781491-20781514:+_5-2	ACSM3	115	342	113	137
ACSM3_CCDS10589.1_ex0_16:20781547-20781570:-_5-3	ACSM3	717	756	751	794
ACSM3_CCDS10589.1_ex1_16:20787219-20787242:+_5-4	ACSM3	340	712	346	361
ACSM3_CCDS10589.1_ex3_16:20792100-20792123:-_5-5	ACSM3	398	418	347	261
ACSM4_CCDS44825.1_ex0_12:7457042-7457065:+_5-1	ACSM4	293	165	312	305
ACSM4_CCDS44825.1_ex1_12:7459317-7459340:+_5-2	ACSM4	215	112	49	297
ACSM4_CCDS44825.1_ex2_12:7463237-7463260:-_5-3	ACSM4	761	1131	980	1230
ACSM4_CCDS44825.1_ex2_12:7463270-7463293:+_5-4	ACSM4	67	57	50	216
ACSM4_CCDS44825.1_ex3_12:7469854-7469877:+_5-5	ACSM4	124	166	75	62
ACSS2_CCDS13243.1_ex0_20:33464544-33464567:-_5-1	ACSS2	340	185	401	620
ACSS2_CCDS13243.1_ex1_20:33470643-33470666:-_5-2	ACSS2	411	600	388	599
ACSS2_CCDS13243.1_ex2_20:33500967-33500990:+_5-3	ACSS2	181	306	110	244
ACSS2_CCDS13243.1_ex3_20:33501219-33501242:-_5-4	ACSS2	276	401	439	232
ACSS2_CCDS13243.1_ex6_20:33502196-33502219:-_5-5	ACSS2	425	398	442	438
ACSS3_CCDS9022.1_ex0_12:81471997-81472020:-_5-1	ACSS3	359	655	861	758
ACSS3_CCDS9022.1_ex0_12:81472101-81472124:+_5-2	ACSS3	503	890	1024	1129
ACSS3_CCDS9022.1_ex4_12:81537004-81537027:+_5-3	ACSS3	222	430	301	471
ACSS3_CCDS9022.1_ex5_12:81545644-81545667:+_5-4	ACSS3	437	878	474	611
ACSS3_CCDS9022.1_ex5_12:81545676-81545699:+_5-5	ACSS3	297	559	460	425
ACTBL2_CCDS34163.1_ex0_5:56777817-56777840:-_5-1	ACTBL2	749	928	1050	811
ACTBL2_CCDS34163.1_ex0_5:56777996-56778019:-_5-2	ACTBL2	632	1048	1222	1256
ACTBL2_CCDS34163.1_ex0_5:56778082-56778105:-_5-3	ACTBL2	727	1116	899	928
ACTBL2_CCDS34163.1_ex0_5:56778305-56778328:-_5-4	ACTBL2	396	363	389	296
ACTBL2_CCDS34163.1_ex0_5:56778407-56778430:-_5-5	ACTBL2	578	720	542	971
ACTC1_CCDS10041.1_ex3_15:35084707-35084730:+_5-1	ACTC1	273	583	348	368
ACTC1_CCDS10041.1_ex4_15:35085662-35085685:+_5-2	ACTC1	370	373	358	765
ACTC1_CCDS10041.1_ex4_15:35085716-35085739:+_5-3	ACTC1	410	559	472	383
ACTC1_CCDS10041.1_ex4_15:35085757-35085780:-_5-4	ACTC1	123	108	199	91
ACTC1_CCDS10041.1_ex5_15:35086873-35086896:+_5-5	ACTC1	881	999	742	981
ACTL10_CCDS33463.1_ex0_20:32255394-32255417:+_5-1	ACTL10	427	470	547	533
ACTL10_CCDS33463.1_ex0_20:32255451-32255474:+_5-2	ACTL10	922	1625	1478	1897
ACTL10_CCDS33463.1_ex0_20:32255491-32255514:+_5-3	ACTL10	908	1228	1533	1194
ACTL10_CCDS33463.1_ex0_20:32255605-32255628:+_5-4	ACTL10	637	1150	913	883
ACTL10_CCDS33463.1_ex0_20:32255758-32255781:+_5-5	ACTL10	598	829	743	937
ACTL9_CCDS12207.1_ex0_19:8808473-8808496:-_5-1	ACTL9	621	835	216	1106
ACTL9_CCDS12207.1_ex0_19:8808508-8808531:+_5-2	ACTL9	672	934	1302	1066
ACTL9_CCDS12207.1_ex0_19:8808690-8808713:+_5-3	ACTL9	811	1084	759	732
ACTL9_CCDS12207.1_ex0_19:8808750-8808773:-_5-4	ACTL9	842	1015	1281	1105
ACTL9_CCDS12207.1_ex0_19:8808897-8808920:-_5-5	ACTL9	652	1102	796	730
ACTN4_CCDS12518.1_ex4_19:39196731-39196754:-_5-1	ACTN4	80	45	21	33
ACTN4_CCDS12518.1_ex5_19:39198802-39198825:-_5-2	ACTN4	468	652	391	441
ACTN4_CCDS12518.1_ex6_19:39200040-39200063:-_5-3	ACTN4	604	658	335	538
ACTN4_CCDS12518.1_ex7_19:39200906-39200929:+_5-4	ACTN4	319	462	425	178
ACTN4_CCDS12518.1_ex8_19:39205106-39205129:+_5-5	ACTN4	586	848	622	377
ACTR2_CCDS1881.1_ex2_2:65473698-65473721:+_5-1	ACTR2	4	0	0	0
ACTR2_CCDS1881.1_ex2_2:65473721-65473744:+_5-2	ACTR2	32	15	13	0
ACTR2_CCDS1881.1_ex3_2:65478177-65478200:-_5-3	ACTR2	27	34	0	0
ACTR2_CCDS1881.1_ex3_2:65478215-65478238:+_5-4	ACTR2	385	43	18	67
ACTR2_CCDS1881.1_ex4_2:65480869-65480892:+_5-5	ACTR2	275	58	24	0
ACTR5_CCDS13308.1_ex0_20:37377232-37377255:+_5-1	ACTR5	1100	889	739	1524
ACTR5_CCDS13308.1_ex0_20:37377410-37377433:-_5-2	ACTR5	383	804	397	657
ACTR5_CCDS13308.1_ex1_20:37378745-37378768:+_5-3	ACTR5	403	359	464	364
ACTR5_CCDS13308.1_ex1_20:37378803-37378826:+_5-4	ACTR5	491	687	362	355
ACTR5_CCDS13308.1_ex2_20:37380921-37380944:+_5-5	ACTR5	354	289	317	467
ACTR8_CCDS2875.1_ex6_3:53910031-53910054:-_5-1	ACTR8	409	75	231	170
ACTR8_CCDS2875.1_ex8_3:53911392-53911415:-_5-2	ACTR8	183	81	66	106
ACTR8_CCDS2875.1_ex9_3:53911715-53911738:-_5-3	ACTR8	124	93	18	94
ACTR8_CCDS2875.1_ex10_3:53912398-53912421:+_5-4	ACTR8	430	348	275	291
ACTR8_CCDS2875.1_ex11_3:53913986-53914009:-_5-5	ACTR8	273	376	151	417
ACTRT1_CCDS14611.1_ex0_X:127185631-127185654:-_5-1	ACTRT1	661	1022	650	841
ACTRT1_CCDS14611.1_ex0_X:127185755-127185778:+_5-2	ACTRT1	335	358	292	431
ACTRT1_CCDS14611.1_ex0_X:127185850-127185873:+_5-3	ACTRT1	255	496	420	193
ACTRT1_CCDS14611.1_ex0_X:127185947-127185970:+_5-4	ACTRT1	532	725	728	675
ACTRT1_CCDS14611.1_ex0_X:127186024-127186047:+_5-5	ACTRT1	78	179	105	44
ACVR1_CCDS2206.1_ex4_2:158626934-158626957:+_5-1	ACVR1	417	349	475	319
ACVR1_CCDS2206.1_ex5_2:158630670-158630693:-_5-2	ACVR1	305	245	273	232
ACVR1_CCDS2206.1_ex6_2:158634678-158634701:-_5-3	ACVR1	245	270	258	356
ACVR1_CCDS2206.1_ex6_2:158634758-158634781:-_5-4	ACVR1	829	943	783	647
ACVR1_CCDS2206.1_ex7_2:158636891-158636914:-_5-5	ACVR1	600	1101	716	894
ACVR1B_CCDS44893.2_ex1_12:52370099-52370122:+_5-1	ACVR1B	430	745	652	475
ACVR1B_CCDS44893.2_ex1_12:52370216-52370239:-_5-2	ACVR1B	35	0	39	46
ACVR1B_CCDS44893.2_ex1_12:52370243-52370266:+_5-3	ACVR1B	457	468	460	217
ACVR1B_CCDS44893.2_ex2_12:52374758-52374781:-_5-4	ACVR1B	293	299	375	193
ACVR1B_CCDS44893.2_ex2_12:52374832-52374855:+_5-5	ACVR1B	463	440	434	283
ACVR1C_CCDS2205.1_ex3_2:158399284-158399307:-_5-1	ACVR1C	292	585	553	431
ACVR1C_CCDS2205.1_ex4_2:158400994-158401017:-_5-2	ACVR1C	487	758	758	714
ACVR1C_CCDS2205.1_ex4_2:158401027-158401050:-_5-3	ACVR1C	510	327	245	146
ACVR1C_CCDS2205.1_ex4_2:158401110-158401133:-_5-4	ACVR1C	44	13	70	89
ACVR1C_CCDS2205.1_ex7_2:158443697-158443720:-_5-5	ACVR1C	248	437	398	236
ACVR2A_CCDS33301.1_ex3_2:148657374-148657397:-_5-1	ACVR2A	50	181	26	74
ACVR2A_CCDS33301.1_ex4_2:148672783-148672806:-_5-2	ACVR2A	22	2	0	32
ACVR2A_CCDS33301.1_ex4_2:148672856-148672879:-_5-3	ACVR2A	55	29	73	33
ACVR2A_CCDS33301.1_ex6_2:148676082-148676105:-_5-4	ACVR2A	0	0	0	0
ACVR2A_CCDS33301.1_ex6_2:148676102-148676125:+_5-5	ACVR2A	3	0	0	0
ACVRL1_CCDS31804.1_ex1_12:52306935-52306958:-_5-1	ACVRL1	423	509	421	775
ACVRL1_CCDS31804.1_ex2_12:52307445-52307468:-_5-2	ACVRL1	715	1432	1297	1148
ACVRL1_CCDS31804.1_ex2_12:52307537-52307560:+_5-3	ACVRL1	496	521	547	523
ACVRL1_CCDS31804.1_ex4_12:52308229-52308252:+_5-4	ACVRL1	582	918	497	668
ACVRL1_CCDS31804.1_ex4_12:52308291-52308314:-_5-5	ACVRL1	706	1308	644	531
ACY1_CCDS2844.1_ex0_3:52018159-52018182:-_5-1	ACY1	522	622	382	683
ACY1_CCDS2844.1_ex2_3:52019412-52019435:-_5-2	ACY1	551	564	531	450
ACY1_CCDS2844.1_ex3_3:52019884-52019907:-_5-3	ACY1	193	104	189	67
ACY1_CCDS2844.1_ex6_3:52020670-52020693:-_5-4	ACY1	200	701	345	144
ACY1_CCDS2844.1_ex7_3:52021003-52021026:+_5-5	ACY1	289	280	458	586
ACY3_CCDS8175.1_ex1_11:67412302-67412325:+_5-1	ACY3	127	206	123	52
ACY3_CCDS8175.1_ex3_11:67412753-67412776:-_5-2	ACY3	336	584	427	886
ACY3_CCDS8175.1_ex4_11:67413201-67413224:+_5-3	ACY3	339	155	333	306
ACY3_CCDS8175.1_ex4_11:67413328-67413351:+_5-4	ACY3	879	1125	1222	802
ACY3_CCDS8175.1_ex5_11:67414306-67414329:+_5-5	ACY3	476	529	308	302
ADA_CCDS13335.1_ex6_20:43252952-43252975:-_5-1	ADA	450	839	809	1127
ADA_CCDS13335.1_ex7_20:43254194-43254217:+_5-2	ADA	661	919	662	502
ADA_CCDS13335.1_ex8_20:43255136-43255159:-_5-3	ADA	753	1017	797	723
ADA_CCDS13335.1_ex9_20:43257675-43257698:+_5-4	ADA	163	189	302	296
ADA_CCDS13335.1_ex9_20:43257695-43257718:+_5-5	ADA	254	461	407	320
ADAD2_CCDS10944.1_ex0_16:84224981-84225004:-_5-1	ADAD2	648	1062	543	540
ADAD2_CCDS10944.1_ex0_16:84225188-84225211:-_5-2	ADAD2	840	1598	822	1516
ADAD2_CCDS10944.1_ex2_16:84228058-84228081:-_5-3	ADAD2	214	282	205	213
ADAD2_CCDS10944.1_ex2_16:84228097-84228120:-_5-4	ADAD2	1302	1716	1421	1777
ADAD2_CCDS10944.1_ex4_16:84228737-84228760:+_5-5	ADAD2	295	354	226	274
ADAM12_CCDS7653.1_ex14_10:127789635-127789658:-_5-1	ADAM12	546	759	777	375
ADAM12_CCDS7653.1_ex18_10:127824197-127824220:-_5-2	ADAM12	382	470	441	587
ADAM12_CCDS7653.1_ex19_10:127843792-127843815:+_5-3	ADAM12	575	674	522	807
ADAM12_CCDS7653.1_ex19_10:127843821-127843844:+_5-4	ADAM12	347	191	390	418
ADAM12_CCDS7653.1_ex20_10:127967520-127967543:-_5-5	ADAM12	151	113	87	156
ADAM15_CCDS1084.1_ex1_1:155025210-155025233:-_5-1	ADAM15	387	512	367	388
ADAM15_CCDS1084.1_ex3_1:155026409-155026432:-_5-2	ADAM15	564	887	919	1029
ADAM15_CCDS1084.1_ex5_1:155026965-155026988:+_5-3	ADAM15	428	517	312	597
ADAM15_CCDS1084.1_ex6_1:155028306-155028329:+_5-4	ADAM15	618	1037	650	611
ADAM15_CCDS1084.1_ex8_1:155028569-155028592:+_5-5	ADAM15	305	300	175	416
ADAM17_CCDS1665.1_ex8_2:9650229-9650252:+_5-1	ADAM17	202	449	253	310
ADAM17_CCDS1665.1_ex15_2:9675961-9675984:-_5-2	ADAM17	91	162	47	130
ADAM17_CCDS1665.1_ex16_2:9676854-9676877:-_5-3	ADAM17	9	13	14	41
ADAM17_CCDS1665.1_ex16_2:9676895-9676918:-_5-4	ADAM17	162	315	82	192
ADAM17_CCDS1665.1_ex17_2:9683339-9683362:+_5-5	ADAM17	475	390	188	261
ADAM2_CCDS34884.1_ex11_8:39645674-39645697:+_5-1	ADAM2	435	400	326	265
ADAM2_CCDS34884.1_ex12_8:39646189-39646212:+_5-2	ADAM2	154	320	109	79
ADAM2_CCDS34884.1_ex14_8:39678515-39678538:-_5-3	ADAM2	94	79	12	126
ADAM2_CCDS34884.1_ex16_8:39682368-39682391:-_5-4	ADAM2	111	52	108	83
ADAM2_CCDS34884.1_ex18_8:39694667-39694690:-_5-5	ADAM2	3	7	1	0
ADAM20_CCDS32111.1_ex0_14:70990503-70990526:-_5-1	ADAM20	60	183	20	61
ADAM20_CCDS32111.1_ex0_14:70990548-70990571:-_5-2	ADAM20	304	500	459	454
ADAM20_CCDS32111.1_ex0_14:70990649-70990672:+_5-3	ADAM20	473	311	537	255
ADAM20_CCDS32111.1_ex0_14:70990840-70990863:-_5-4	ADAM20	401	204	325	237
ADAM20_CCDS32111.1_ex0_14:70991243-70991266:-_5-5	ADAM20	258	348	159	244
ADAM22_CCDS43608.1_ex1_7:87564459-87564482:+_5-1	ADAM22	492	421	251	487
ADAM22_CCDS43608.1_ex2_7:87607676-87607699:-_5-2	ADAM22	450	551	519	578
ADAM22_CCDS43608.1_ex10_7:87760670-87760693:-_5-3	ADAM22	180	380	109	413
ADAM22_CCDS43608.1_ex11_7:87762202-87762225:-_5-4	ADAM22	699	468	628	439
ADAM22_CCDS43608.1_ex13_7:87765313-87765336:+_5-5	ADAM22	335	629	309	552
ADAM28_CCDS34865.1_ex3_8:24167688-24167711:-_5-1	ADAM28	352	311	195	238
ADAM28_CCDS34865.1_ex5_8:24170894-24170917:+_5-2	ADAM28	305	828	256	422
ADAM28_CCDS34865.1_ex5_8:24170948-24170971:+_5-3	ADAM28	631	954	511	1073
ADAM28_CCDS34865.1_ex5_8:24171075-24171098:-_5-4	ADAM28	499	360	617	332
ADAM28_CCDS34865.1_ex8_8:24181384-24181407:+_5-5	ADAM28	205	379	449	341
ADAM29_CCDS3823.1_ex0_4:175896787-175896810:+_5-1	ADAM29	408	525	382	690
ADAM29_CCDS3823.1_ex0_4:175896951-175896974:-_5-2	ADAM29	623	361	488	384
ADAM29_CCDS3823.1_ex0_4:175897493-175897516:+_5-3	ADAM29	387	715	781	703
ADAM29_CCDS3823.1_ex0_4:175897541-175897564:+_5-4	ADAM29	52	16	83	48
ADAM29_CCDS3823.1_ex0_4:175897600-175897623:-_5-5	ADAM29	491	790	414	384
ADAM33_CCDS13058.1_ex10_20:3653478-3653501:-_5-1	ADAM33	557	870	836	708
ADAM33_CCDS13058.1_ex10_20:3653518-3653541:+_5-2	ADAM33	123	37	104	41
ADAM33_CCDS13058.1_ex12_20:3654244-3654267:+_5-3	ADAM33	683	901	1308	1051
ADAM33_CCDS13058.1_ex14_20:3654715-3654738:-_5-4	ADAM33	379	689	800	1252
ADAM33_CCDS13058.1_ex14_20:3654763-3654786:+_5-5	ADAM33	254	336	330	351
ADAM7_CCDS6045.1_ex1_8:24300041-24300064:+_5-1	ADAM7	86	58	36	77
ADAM7_CCDS6045.1_ex5_8:24324408-24324431:-_5-2	ADAM7	141	271	167	78
ADAM7_CCDS6045.1_ex7_8:24333941-24333964:-_5-3	ADAM7	471	560	468	377
ADAM7_CCDS6045.1_ex9_8:24342856-24342879:+_5-4	ADAM7	207	377	337	179
ADAM7_CCDS6045.1_ex10_8:24344758-24344781:-_5-5	ADAM7	786	1441	1123	987
ADAM9_CCDS6112.1_ex4_8:38873645-38873668:+_5-1	ADAM9	285	505	270	270
ADAM9_CCDS6112.1_ex4_8:38873691-38873714:+_5-2	ADAM9	583	844	729	659
ADAM9_CCDS6112.1_ex5_8:38874916-38874939:+_5-3	ADAM9	435	715	510	581
ADAM9_CCDS6112.1_ex8_8:38880694-38880717:+_5-4	ADAM9	560	435	467	667
ADAM9_CCDS6112.1_ex10_8:38884255-38884278:+_5-5	ADAM9	243	207	122	250
ADAMDEC1_CCDS55212.1_ex3_8:24254851-24254874:+_5-1	ADAMDEC1	251	385	358	354
ADAMDEC1_CCDS55212.1_ex3_8:24254933-24254956:-_5-2	ADAMDEC1	116	86	173	155
ADAMDEC1_CCDS55212.1_ex4_8:24255224-24255247:+_5-3	ADAMDEC1	355	315	154	392
ADAMDEC1_CCDS55212.1_ex6_8:24256397-24256420:+_5-4	ADAMDEC1	348	770	469	428
ADAMDEC1_CCDS55212.1_ex6_8:24256464-24256487:-_5-5	ADAMDEC1	511	662	433	661
ADAMTS13_CCDS6970.1_ex5_9:136291337-136291360:+_5-1	ADAMTS13	447	468	155	300
ADAMTS13_CCDS6970.1_ex9_9:136298627-136298650:+_5-2	ADAMTS13	41	1	10	22
ADAMTS13_CCDS6970.1_ex11_9:136301962-136301985:-_5-3	ADAMTS13	535	629	620	465
ADAMTS13_CCDS6970.1_ex15_9:136305475-136305498:+_5-4	ADAMTS13	893	962	1381	924
ADAMTS13_CCDS6970.1_ex16_9:136307525-136307548:+_5-5	ADAMTS13	365	307	274	279
ADAMTS14_CCDS7306.1_ex1_10:72434596-72434619:-_5-1	ADAMTS14	506	909	715	883
ADAMTS14_CCDS7306.1_ex2_10:72462153-72462176:+_5-2	ADAMTS14	705	791	699	628
ADAMTS14_CCDS7306.1_ex4_10:72489096-72489119:+_5-3	ADAMTS14	918	1705	1342	994
ADAMTS14_CCDS7306.1_ex5_10:72489865-72489888:-_5-4	ADAMTS14	708	713	844	451
ADAMTS14_CCDS7306.1_ex10_10:72498624-72498647:+_5-5	ADAMTS14	388	495	740	609
ADAMTS16_CCDS43299.1_ex2_5:5146273-5146296:-_5-1	ADAMTS16	766	809	765	1014
ADAMTS16_CCDS43299.1_ex3_5:5182257-5182280:-_5-2	ADAMTS16	369	409	133	359
ADAMTS16_CCDS43299.1_ex4_5:5186342-5186365:+_5-3	ADAMTS16	307	630	742	575
ADAMTS16_CCDS43299.1_ex6_5:5190178-5190201:-_5-4	ADAMTS16	535	962	899	604
ADAMTS16_CCDS43299.1_ex10_5:5222914-5222937:-_5-5	ADAMTS16	435	812	783	914
ADAMTS17_CCDS10383.1_ex10_15:100672341-100672364:-_5-1	ADAMTS17	775	769	913	730
ADAMTS17_CCDS10383.1_ex16_15:100801738-100801761:-_5-2	ADAMTS17	446	251	426	472
ADAMTS17_CCDS10383.1_ex17_15:100802552-100802575:+_5-3	ADAMTS17	443	240	349	280
ADAMTS17_CCDS10383.1_ex18_15:100821481-100821504:+_5-4	ADAMTS17	726	913	1036	659
ADAMTS17_CCDS10383.1_ex20_15:100881539-100881562:+_5-5	ADAMTS17	843	940	1220	925
ADAMTS18_CCDS10926.1_ex11_16:77369719-77369742:+_5-1	ADAMTS18	503	412	428	275
ADAMTS18_CCDS10926.1_ex13_16:77387708-77387731:-_5-2	ADAMTS18	121	199	122	103
ADAMTS18_CCDS10926.1_ex19_16:77401459-77401482:-_5-3	ADAMTS18	1355	2321	1822	2106
ADAMTS18_CCDS10926.1_ex20_16:77465324-77465347:+_5-4	ADAMTS18	549	1171	1282	1067
ADAMTS18_CCDS10926.1_ex21_16:77468313-77468336:-_5-5	ADAMTS18	98	287	341	46
ADAMTS19_CCDS4146.1_ex1_5:128796950-128796973:-_5-1	ADAMTS19	839	944	731	831
ADAMTS19_CCDS4146.1_ex1_5:128797010-128797033:+_5-2	ADAMTS19	811	789	928	901
ADAMTS19_CCDS4146.1_ex1_5:128797198-128797221:-_5-3	ADAMTS19	882	1224	1094	1089
ADAMTS19_CCDS4146.1_ex1_5:128797285-128797308:-_5-4	ADAMTS19	410	760	540	276
ADAMTS19_CCDS4146.1_ex2_5:128844844-128844867:-_5-5	ADAMTS19	390	553	770	498
ADAMTS2_CCDS34311.1_ex8_5:178699959-178699982:+_5-1	ADAMTS2	482	783	753	580
ADAMTS2_CCDS34311.1_ex8_5:178700043-178700066:-_5-2	ADAMTS2	979	1330	914	1417
ADAMTS2_CCDS34311.1_ex9_5:178770991-178771014:-_5-3	ADAMTS2	357	342	228	530
ADAMTS2_CCDS34311.1_ex9_5:178771037-178771060:-_5-4	ADAMTS2	529	511	563	893
ADAMTS2_CCDS34311.1_ex9_5:178771078-178771101:-_5-5	ADAMTS2	636	1588	911	1239
ADAMTS4_CCDS1223.1_ex6_1:161166054-161166077:+_5-1	ADAMTS4	683	855	924	999
ADAMTS4_CCDS1223.1_ex8_1:161167821-161167844:+_5-2	ADAMTS4	454	831	506	592
ADAMTS4_CCDS1223.1_ex8_1:161167855-161167878:+_5-3	ADAMTS4	863	928	1098	1399
ADAMTS4_CCDS1223.1_ex8_1:161167945-161167968:-_5-4	ADAMTS4	374	606	505	234
ADAMTS4_CCDS1223.1_ex8_1:161168100-161168123:-_5-5	ADAMTS4	691	759	840	962
ADAMTS5_CCDS13579.1_ex7_21:28337853-28337876:-_5-1	ADAMTS5	814	830	967	966
ADAMTS5_CCDS13579.1_ex7_21:28338068-28338091:+_5-2	ADAMTS5	623	879	1137	753
ADAMTS5_CCDS13579.1_ex7_21:28338120-28338143:-_5-3	ADAMTS5	779	1016	708	747
ADAMTS5_CCDS13579.1_ex7_21:28338430-28338453:-_5-4	ADAMTS5	626	860	562	794
ADAMTS5_CCDS13579.1_ex7_21:28338456-28338479:-_5-5	ADAMTS5	825	1280	1425	1171
ADAMTS7_CCDS32303.1_ex9_15:79064105-79064128:-_5-1	ADAMTS7	658	1074	888	936
ADAMTS7_CCDS32303.1_ex9_15:79064126-79064149:+_5-2	ADAMTS7	1132	1351	819	1201
ADAMTS7_CCDS32303.1_ex22_15:79092656-79092679:-_5-3	ADAMTS7	644	682	676	630
ADAMTS7_CCDS32303.1_ex22_15:79092726-79092749:-_5-4	ADAMTS7	318	301	378	267
ADAMTS7_CCDS32303.1_ex22_15:79092825-79092848:+_5-5	ADAMTS7	374	641	415	767
ADAMTSL3_CCDS10326.1_ex1_15:84373235-84373258:-_5-1	ADAMTSL3	269	258	199	253
ADAMTSL3_CCDS10326.1_ex7_15:84539605-84539628:-_5-2	ADAMTSL3	280	312	262	212
ADAMTSL3_CCDS10326.1_ex12_15:84566626-84566649:-_5-3	ADAMTSL3	394	514	444	326
ADAMTSL3_CCDS10326.1_ex14_15:84582075-84582098:+_5-4	ADAMTSL3	520	328	767	917
ADAMTSL3_CCDS10326.1_ex17_15:84611697-84611720:-_5-5	ADAMTSL3	568	672	574	914
ADAMTSL4_CCDS30852.1_ex2_1:150525663-150525686:-_5-1	ADAMTSL4	372	244	208	386
ADAMTSL4_CCDS30852.1_ex3_1:150526260-150526283:-_5-2	ADAMTSL4	486	533	179	475
ADAMTSL4_CCDS30852.1_ex3_1:150526419-150526442:+_5-3	ADAMTSL4	342	245	203	317
ADAMTSL4_CCDS30852.1_ex4_1:150526872-150526895:-_5-4	ADAMTSL4	637	298	281	479
ADAMTSL4_CCDS30852.1_ex5_1:150527956-150527979:+_5-5	ADAMTSL4	110	76	171	74
ADAMTSL5_CCDS12071.1_ex4_19:1507571-1507594:-_5-1	ADAMTSL5	378	430	99	324
ADAMTSL5_CCDS12071.1_ex4_19:1507616-1507639:+_5-2	ADAMTSL5	682	970	769	610
ADAMTSL5_CCDS12071.1_ex5_19:1507995-1508018:-_5-3	ADAMTSL5	359	491	485	595
ADAMTSL5_CCDS12071.1_ex5_19:1508100-1508123:-_5-4	ADAMTSL5	842	685	572	496
ADAMTSL5_CCDS12071.1_ex9_19:1510704-1510727:-_5-5	ADAMTSL5	486	510	360	528
ADAP1_CCDS5318.1_ex5_7:943836-943859:+_5-1	ADAP1	608	600	631	502
ADAP1_CCDS5318.1_ex5_7:943876-943899:+_5-2	ADAP1	468	850	355	666
ADAP1_CCDS5318.1_ex6_7:944797-944820:-_5-3	ADAP1	514	623	340	240
ADAP1_CCDS5318.1_ex7_7:959643-959666:-_5-4	ADAP1	268	201	89	105
ADAP1_CCDS5318.1_ex7_7:959661-959684:-_5-5	ADAP1	352	531	367	299
ADAP2_CCDS11261.1_ex1_17:29250066-29250089:+_5-1	ADAP2	323	116	52	187
ADAP2_CCDS11261.1_ex3_17:29258927-29258950:+_5-2	ADAP2	154	49	220	97
ADAP2_CCDS11261.1_ex4_17:29261192-29261215:+_5-3	ADAP2	288	83	204	205
ADAP2_CCDS11261.1_ex5_17:29271969-29271992:+_5-4	ADAP2	66	23	10	61
ADAP2_CCDS11261.1_ex5_17:29272043-29272066:-_5-5	ADAP2	47	58	100	44
ADARB2_CCDS7058.1_ex7_10:1405351-1405374:+_5-1	ADARB2	1168	2153	1872	1597
ADARB2_CCDS7058.1_ex7_10:1405459-1405482:+_5-2	ADARB2	1164	1802	1440	1515
ADARB2_CCDS7058.1_ex7_10:1405639-1405662:+_5-3	ADARB2	350	801	479	465
ADARB2_CCDS7058.1_ex7_10:1405818-1405841:+_5-4	ADARB2	202	140	127	70
ADARB2_CCDS7058.1_ex7_10:1405853-1405876:-_5-5	ADARB2	420	598	635	665
ADAT1_CCDS10922.1_ex4_16:75646651-75646674:-_5-1	ADAT1	189	315	289	155
ADAT1_CCDS10922.1_ex4_16:75646727-75646750:+_5-2	ADAT1	414	687	696	898
ADAT1_CCDS10922.1_ex5_16:75651031-75651054:+_5-3	ADAT1	302	449	93	292
ADAT1_CCDS10922.1_ex7_16:75654170-75654193:-_5-4	ADAT1	184	301	153	244
ADAT1_CCDS10922.1_ex8_16:75654526-75654549:+_5-5	ADAT1	1150	1746	1174	1446
ADCK1_CCDS45144.1_ex0_14:78285417-78285440:+_5-1	ADCK1	789	690	482	612
ADCK1_CCDS45144.1_ex0_14:78285438-78285461:+_5-2	ADCK1	368	540	371	751
ADCK1_CCDS45144.1_ex2_14:78353447-78353470:-_5-3	ADCK1	359	523	451	277
ADCK1_CCDS45144.1_ex2_14:78353531-78353554:+_5-4	ADCK1	320	598	529	352
ADCK1_CCDS45144.1_ex3_14:78365472-78365495:-_5-5	ADCK1	252	610	254	438
ADCK3_CCDS1557.1_ex1_1:227152871-227152894:-_5-1	ADCK3	767	1568	703	1495
ADCK3_CCDS1557.1_ex1_1:227152892-227152915:-_5-2	ADCK3	178	279	233	293
ADCK3_CCDS1557.1_ex2_1:227153418-227153441:-_5-3	ADCK3	743	723	1232	1195
ADCK3_CCDS1557.1_ex4_1:227169806-227169829:+_5-4	ADCK3	490	571	374	471
ADCK3_CCDS1557.1_ex6_1:227170619-227170642:-_5-5	ADCK3	828	1230	1226	873
ADCY1_CCDS34631.1_ex0_7:45614455-45614478:+_5-1	ADCY1	398	423	439	651
ADCY1_CCDS34631.1_ex0_7:45614606-45614629:+_5-2	ADCY1	235	504	141	418
ADCY1_CCDS34631.1_ex4_7:45688273-45688296:-_5-3	ADCY1	751	533	775	414
ADCY1_CCDS34631.1_ex6_7:45699696-45699719:+_5-4	ADCY1	457	752	866	885
ADCY1_CCDS34631.1_ex6_7:45699769-45699792:-_5-5	ADCY1	943	1135	1191	1285
ADCY4_CCDS9627.1_ex13_14:24795345-24795368:+_5-1	ADCY4	517	638	328	303
ADCY4_CCDS9627.1_ex18_14:24799401-24799424:+_5-2	ADCY4	550	969	892	968
ADCY4_CCDS9627.1_ex19_14:24800276-24800299:-_5-3	ADCY4	384	659	474	685
ADCY4_CCDS9627.1_ex23_14:24802053-24802076:+_5-4	ADCY4	461	284	278	696
ADCY4_CCDS9627.1_ex24_14:24803731-24803754:-_5-5	ADCY4	1007	980	719	828
ADCY6_CCDS8767.1_ex20_12:49176375-49176398:-_5-1	ADCY6	457	575	453	627
ADCY6_CCDS8767.1_ex20_12:49176435-49176458:+_5-2	ADCY6	369	316	478	434
ADCY6_CCDS8767.1_ex20_12:49176817-49176840:+_5-3	ADCY6	469	612	761	513
ADCY6_CCDS8767.1_ex20_12:49176998-49177021:-_5-4	ADCY6	549	784	915	433
ADCY6_CCDS8767.1_ex20_12:49177073-49177096:+_5-5	ADCY6	344	500	535	341
ADCY7_CCDS10741.1_ex1_16:50324528-50324551:+_5-1	ADCY7	418	395	357	565
ADCY7_CCDS10741.1_ex4_16:50327317-50327340:+_5-2	ADCY7	596	1213	926	1002
ADCY7_CCDS10741.1_ex6_16:50332891-50332914:-_5-3	ADCY7	806	1185	550	836
ADCY7_CCDS10741.1_ex8_16:50334986-50335009:+_5-4	ADCY7	480	644	617	409
ADCY7_CCDS10741.1_ex9_16:50338433-50338456:-_5-5	ADCY7	879	1129	1362	767
ADCY9_CCDS32382.1_ex9_16:4163799-4163822:-_5-1	ADCY9	134	111	355	308
ADCY9_CCDS32382.1_ex9_16:4164921-4164944:-_5-2	ADCY9	773	791	1033	817
ADCY9_CCDS32382.1_ex9_16:4165002-4165025:+_5-3	ADCY9	492	780	405	535
ADCY9_CCDS32382.1_ex9_16:4165086-4165109:+_5-4	ADCY9	728	1363	700	1215
ADCY9_CCDS32382.1_ex9_16:4165142-4165165:-_5-5	ADCY9	321	257	308	203
ADD2_CCDS1906.1_ex11_2:70923364-70923387:+_5-1	ADD2	786	429	580	604
ADD2_CCDS1906.1_ex11_2:70923499-70923522:+_5-2	ADD2	202	209	178	248
ADD2_CCDS1906.1_ex12_2:70931458-70931481:+_5-3	ADD2	6	6	0	0
ADD2_CCDS1906.1_ex12_2:70931494-70931517:+_5-4	ADD2	572	572	849	854
ADD2_CCDS1906.1_ex13_2:70933429-70933452:-_5-5	ADD2	659	499	436	232
ADD3_CCDS7561.1_ex2_10:111876106-111876129:-_5-1	ADD3	448	717	527	965
ADD3_CCDS7561.1_ex4_10:111878419-111878442:-_5-2	ADD3	289	228	274	275
ADD3_CCDS7561.1_ex4_10:111878446-111878469:-_5-3	ADD3	64	93	79	64
ADD3_CCDS7561.1_ex5_10:111878965-111878988:+_5-4	ADD3	105	326	334	260
ADD3_CCDS7561.1_ex5_10:111879029-111879052:+_5-5	ADD3	104	161	97	156
AJAP1_CCDS54.1_ex1_1:4772180-4772203:-_5-1	AJAP1	710	901	955	704
AJAP1_CCDS54.1_ex1_1:4772216-4772239:+_5-2	AJAP1	390	490	438	713
AJAP1_CCDS54.1_ex1_1:4772456-4772479:+_5-3	AJAP1	466	579	679	283
AJAP1_CCDS54.1_ex1_1:4772610-4772633:+_5-4	AJAP1	598	897	752	1864
AJAP1_CCDS54.1_ex1_1:4772667-4772690:-_5-5	AJAP1	429	544	645	251
AK1_CCDS6881.1_ex1_9:130630717-130630740:-_5-1	AK1	528	727	769	440
AK1_CCDS6881.1_ex2_9:130634100-130634123:-_5-2	AK1	226	151	470	199
AK1_CCDS6881.1_ex2_9:130634130-130634153:-_5-3	AK1	467	461	233	537
AK1_CCDS6881.1_ex2_9:130634159-130634182:-_5-4	AK1	106	149	250	163
AK1_CCDS6881.1_ex3_9:130635054-130635077:-_5-5	AK1	1147	603	545	684
AK5_CCDS675.1_ex1_1:77752760-77752783:+_5-1	AK5	281	563	289	564
AK5_CCDS675.1_ex2_1:77759500-77759523:-_5-2	AK5	380	712	558	509
AK5_CCDS675.1_ex3_1:77763275-77763298:+_5-3	AK5	63	85	26	72
AK5_CCDS675.1_ex5_1:77806068-77806091:-_5-4	AK5	203	159	298	213
AK5_CCDS675.1_ex5_1:77806158-77806181:+_5-5	AK5	82	230	105	138
AK8_CCDS6954.1_ex5_9:135702312-135702335:-_5-1	AK8	58	35	61	19
AK8_CCDS6954.1_ex5_9:135702403-135702426:+_5-2	AK8	450	678	601	364
AK8_CCDS6954.1_ex7_9:135704073-135704096:-_5-3	AK8	164	152	178	195
AK8_CCDS6954.1_ex10_9:135742303-135742326:-_5-4	AK8	841	795	695	964
AK8_CCDS6954.1_ex11_9:135750507-135750530:+_5-5	AK8	639	242	223	172
AK9_CCDS5077.1_ex5_6:109980470-109980493:-_5-1	AK9	125	265	340	124
AK9_CCDS5077.1_ex5_6:109980531-109980554:-_5-2	AK9	21	58	81	40
AK9_CCDS5077.1_ex6_6:109983754-109983777:+_5-3	AK9	0	0	0	0
AK9_CCDS5077.1_ex7_6:109993201-109993224:+_5-4	AK9	108	38	87	231
AK9_CCDS5077.1_ex9_6:109995424-109995447:-_5-5	AK9	94	258	12	209
AKAP10_CCDS11214.1_ex11_17:19861446-19861469:-_5-1	AKAP10	232	233	276	825
AKAP10_CCDS11214.1_ex11_17:19861758-19861781:-_5-2	AKAP10	271	120	302	190
AKAP10_CCDS11214.1_ex11_17:19861818-19861841:+_5-3	AKAP10	62	57	17	31
AKAP10_CCDS11214.1_ex12_17:19866183-19866206:+_5-4	AKAP10	475	575	452	440
AKAP10_CCDS11214.1_ex12_17:19866204-19866227:+_5-5	AKAP10	480	410	548	757
AKAP11_CCDS9383.1_ex4_13:42872763-42872786:+_5-1	AKAP11	116	97	105	130
AKAP11_CCDS9383.1_ex5_13:42873541-42873564:-_5-2	AKAP11	382	347	298	145
AKAP11_CCDS9383.1_ex5_13:42874013-42874036:-_5-3	AKAP11	361	401	220	142
AKAP11_CCDS9383.1_ex5_13:42874174-42874197:+_5-4	AKAP11	1015	1181	657	896
AKAP11_CCDS9383.1_ex5_13:42875074-42875097:+_5-5	AKAP11	326	305	245	361
AKAP13_CCDS32319.1_ex1_15:86064747-86064770:-_5-1	AKAP13	241	288	146	241
AKAP13_CCDS32319.1_ex3_15:86087171-86087194:-_5-2	AKAP13	434	473	414	396
AKAP13_CCDS32319.1_ex5_15:86122851-86122874:-_5-3	AKAP13	288	163	248	212
AKAP13_CCDS32319.1_ex5_15:86123805-86123828:+_5-4	AKAP13	25	30	34	5
AKAP13_CCDS32319.1_ex5_15:86125076-86125099:+_5-5	AKAP13	303	314	270	222
AKAP5_CCDS9764.1_ex0_14:64935289-64935312:+_5-1	AKAP5	297	322	291	219
AKAP5_CCDS9764.1_ex0_14:64935356-64935379:+_5-2	AKAP5	380	304	90	372
AKAP5_CCDS9764.1_ex0_14:64935493-64935516:+_5-3	AKAP5	126	416	214	236
AKAP5_CCDS9764.1_ex0_14:64935630-64935653:+_5-4	AKAP5	229	226	288	176
AKAP5_CCDS9764.1_ex0_14:64935648-64935671:-_5-5	AKAP5	408	291	442	308
AKAP6_CCDS9644.1_ex2_14:33014654-33014677:-_5-1	AKAP6	543	824	604	868
AKAP6_CCDS9644.1_ex2_14:33015132-33015155:-_5-2	AKAP6	315	470	359	424
AKAP6_CCDS9644.1_ex2_14:33015378-33015401:+_5-3	AKAP6	299	487	250	175
AKAP6_CCDS9644.1_ex10_14:33242895-33242918:+_5-4	AKAP6	436	525	654	410
AKAP6_CCDS9644.1_ex10_14:33242942-33242965:-_5-5	AKAP6	390	433	392	485
AKAP8_CCDS12329.1_ex9_19:15483661-15483684:-_5-1	AKAP8	402	413	491	390
AKAP8_CCDS12329.1_ex9_19:15483686-15483709:+_5-2	AKAP8	449	491	725	625
AKAP8_CCDS12329.1_ex9_19:15483748-15483771:+_5-3	AKAP8	680	939	1286	1036
AKAP8_CCDS12329.1_ex9_19:15484029-15484052:+_5-4	AKAP8	857	1067	1165	854
AKAP8_CCDS12329.1_ex10_19:15484695-15484718:+_5-5	AKAP8	593	795	642	1613
AKAP8L_CCDS46005.1_ex8_19:15511773-15511796:+_5-1	AKAP8L	612	479	424	679
AKAP8L_CCDS46005.1_ex9_19:15512261-15512284:-_5-2	AKAP8L	613	783	991	1014
AKAP8L_CCDS46005.1_ex9_19:15512348-15512371:-_5-3	AKAP8L	753	549	990	558
AKAP8L_CCDS46005.1_ex10_19:15514337-15514360:+_5-4	AKAP8L	778	574	662	871
AKAP8L_CCDS46005.1_ex10_19:15514368-15514391:+_5-5	AKAP8L	233	346	225	208
AKAP9_CCDS5622.1_ex7_7:91630466-91630489:-_5-1	AKAP9	63	12	25	8
AKAP9_CCDS5622.1_ex11_7:91646394-91646417:+_5-2	AKAP9	298	417	159	537
AKAP9_CCDS5622.1_ex13_7:91652307-91652330:-_5-3	AKAP9	545	827	292	518
AKAP9_CCDS5622.1_ex14_7:91659212-91659235:-_5-4	AKAP9	132	70	48	4
AKAP9_CCDS5622.1_ex22_7:91690673-91690696:+_5-5	AKAP9	433	478	559	615
AKIRIN2_CCDS5013.1_ex2_6:88387621-88387644:+_5-1	AKIRIN2	58	1	25	0
AKIRIN2_CCDS5013.1_ex3_6:88391336-88391359:-_5-2	AKIRIN2	405	324	386	172
AKIRIN2_CCDS5013.1_ex4_6:88411184-88411207:+_5-3	AKIRIN2	343	259	299	208
AKIRIN2_CCDS5013.1_ex4_6:88411216-88411239:+_5-4	AKIRIN2	497	135	37	164
AKIRIN2_CCDS5013.1_ex4_6:88411272-88411295:-_5-5	AKIRIN2	1013	440	825	666
AKR1B10_CCDS5832.1_ex1_7:134215431-134215454:-_5-1	AKR1B10	445	573	475	562
AKR1B10_CCDS5832.1_ex1_7:134215471-134215494:+_5-2	AKR1B10	23	8	0	10
AKR1B10_CCDS5832.1_ex3_7:134217779-134217802:+_5-3	AKR1B10	24	35	33	0
AKR1B10_CCDS5832.1_ex3_7:134217795-134217818:-_5-4	AKR1B10	433	469	419	764
AKR1B10_CCDS5832.1_ex4_7:134221450-134221473:-_5-5	AKR1B10	197	160	240	273
AKR1B15_CCDS47715.2_ex0_7:134249469-134249492:-_5-1	AKR1B15	172	44	8	20
AKR1B15_CCDS47715.2_ex1_7:134252914-134252937:+_5-2	AKR1B15	128	172	95	267
AKR1B15_CCDS47715.2_ex1_7:134252983-134253006:+_5-3	AKR1B15	41	5	16	45
AKR1B15_CCDS47715.2_ex3_7:134256388-134256411:+_5-4	AKR1B15	22	39	20	2
AKR1B15_CCDS47715.2_ex3_7:134256425-134256448:-_5-5	AKR1B15	432	177	192	398
AKR1C3_CCDS7063.1_ex2_10:5139646-5139669:-_5-1	AKR1C3	428	541	272	392
AKR1C3_CCDS7063.1_ex2_10:5139727-5139750:-_5-2	AKR1C3	78	69	98	81
AKR1C3_CCDS7063.1_ex3_10:5140993-5141016:-_5-3	AKR1C3	281	246	301	295
AKR1C3_CCDS7063.1_ex5_10:5144304-5144327:-_5-4	AKR1C3	27	42	45	59
AKR1C3_CCDS7063.1_ex5_10:5144380-5144403:+_5-5	AKR1C3	203	260	180	170
AKR1C4_CCDS7064.1_ex2_10:5246347-5246370:+_5-1	AKR1C4	186	165	321	136
AKR1C4_CCDS7064.1_ex2_10:5246360-5246383:-_5-2	AKR1C4	626	738	483	694
AKR1C4_CCDS7064.1_ex2_10:5246441-5246464:-_5-3	AKR1C4	537	812	1251	885
AKR1C4_CCDS7064.1_ex4_10:5248268-5248291:-_5-4	AKR1C4	557	302	425	337
AKR1C4_CCDS7064.1_ex5_10:5254666-5254689:+_5-5	AKR1C4	37	249	85	6
AKR1D1_CCDS55169.1_ex1_7:137773359-137773382:-_5-1	AKR1D1	856	816	775	973
AKR1D1_CCDS55169.1_ex2_7:137776536-137776559:+_5-2	AKR1D1	632	653	731	242
AKR1D1_CCDS55169.1_ex2_7:137776575-137776598:-_5-3	AKR1D1	376	485	441	302
AKR1D1_CCDS55169.1_ex2_7:137776599-137776622:+_5-4	AKR1D1	67	41	10	34
AKR1D1_CCDS55169.1_ex3_7:137782678-137782701:-_5-5	AKR1D1	162	201	125	221
AKR7A2_CCDS194.1_ex5_1:19635091-19635114:+_5-1	AKR7A2	177	141	61	422
AKR7A2_CCDS194.1_ex5_1:19635118-19635141:+_5-2	AKR7A2	234	293	333	343
AKR7A2_CCDS194.1_ex6_1:19638395-19638418:+_5-3	AKR7A2	822	1422	1145	1091
AKR7A2_CCDS194.1_ex6_1:19638420-19638443:+_5-4	AKR7A2	301	310	196	240
AKR7A2_CCDS194.1_ex6_1:19638490-19638513:-_5-5	AKR7A2	817	1370	804	1258
AKT2_CCDS12552.1_ex6_19:40744864-40744887:+_5-1	AKT2	663	560	773	601
AKT2_CCDS12552.1_ex9_19:40748542-40748565:-_5-2	AKT2	609	972	803	545
AKT2_CCDS12552.1_ex10_19:40761065-40761088:+_5-3	AKT2	525	1102	582	637
AKT2_CCDS12552.1_ex10_19:40761087-40761110:+_5-4	AKT2	651	694	440	727
AKT2_CCDS12552.1_ex11_19:40762831-40762854:-_5-5	AKT2	320	335	264	165
AKT3_CCDS31076.1_ex5_1:243736319-243736342:+_5-1	AKT3	426	681	558	483
AKT3_CCDS31076.1_ex6_1:243776971-243776994:-_5-2	AKT3	294	211	164	92
AKT3_CCDS31076.1_ex7_1:243778385-243778408:+_5-3	AKT3	1	0	0	0
AKT3_CCDS31076.1_ex10_1:243828104-243828127:+_5-4	AKT3	214	146	171	226
AKT3_CCDS31076.1_ex11_1:243858900-243858923:+_5-5	AKT3	137	184	199	145
ALAS1_CCDS2847.1_ex0_3:52233440-52233463:-_5-1	ALAS1	890	1380	838	920
ALAS1_CCDS2847.1_ex2_3:52237910-52237933:+_5-2	ALAS1	147	330	166	256
ALAS1_CCDS2847.1_ex3_3:52238817-52238840:-_5-3	ALAS1	607	811	948	878
ALAS1_CCDS2847.1_ex4_3:52239852-52239875:+_5-4	ALAS1	95	236	174	260
ALAS1_CCDS2847.1_ex4_3:52239920-52239943:-_5-5	ALAS1	515	970	892	906
ALAS2_CCDS14366.1_ex4_X:55044034-55044057:-_5-1	ALAS2	81	134	48	57
ALAS2_CCDS14366.1_ex4_X:55044073-55044096:-_5-2	ALAS2	542	593	234	291
ALAS2_CCDS14366.1_ex6_X:55047525-55047548:+_5-3	ALAS2	20	0	0	5
ALAS2_CCDS14366.1_ex6_X:55047618-55047641:+_5-4	ALAS2	336	362	546	316
ALAS2_CCDS14366.1_ex9_X:55052261-55052284:-_5-5	ALAS2	224	272	195	229
ALCAM_CCDS33810.1_ex1_3:105238960-105238983:-_5-1	ALCAM	487	841	237	326
ALCAM_CCDS33810.1_ex2_3:105243290-105243313:+_5-2	ALCAM	438	713	444	371
ALCAM_CCDS33810.1_ex4_3:105252476-105252499:-_5-3	ALCAM	306	387	280	545
ALCAM_CCDS33810.1_ex5_3:105253614-105253637:-_5-4	ALCAM	574	337	307	325
ALCAM_CCDS33810.1_ex6_3:105258903-105258926:+_5-5	ALCAM	675	729	187	478
ALDH18A1_CCDS31257.1_ex8_10:97386486-97386509:-_5-1	ALDH18A1	429	305	188	531
ALDH18A1_CCDS31257.1_ex11_10:97392763-97392786:-_5-2	ALDH18A1	598	481	711	429
ALDH18A1_CCDS31257.1_ex14_10:97397112-97397135:+_5-3	ALDH18A1	261	287	507	298
ALDH18A1_CCDS31257.1_ex15_10:97402747-97402770:-_5-4	ALDH18A1	579	333	319	211
ALDH18A1_CCDS31257.1_ex15_10:97402878-97402901:-_5-5	ALDH18A1	382	542	114	403
ALDH1A3_CCDS10389.1_ex1_15:101425486-101425509:+_5-1	ALDH1A3	199	262	276	192
ALDH1A3_CCDS10389.1_ex1_15:101425521-101425544:+_5-2	ALDH1A3	270	205	458	425
ALDH1A3_CCDS10389.1_ex3_15:101432714-101432737:+_5-3	ALDH1A3	279	336	196	270
ALDH1A3_CCDS10389.1_ex4_15:101433181-101433204:-_5-4	ALDH1A3	381	743	783	631
ALDH1A3_CCDS10389.1_ex5_15:101434255-101434278:-_5-5	ALDH1A3	209	538	328	232
ALDH1B1_CCDS6615.1_ex0_9:38395907-38395930:+_5-1	ALDH1B1	665	1631	1723	1313
ALDH1B1_CCDS6615.1_ex0_9:38396017-38396040:-_5-2	ALDH1B1	922	1618	1392	1925
ALDH1B1_CCDS6615.1_ex0_9:38396074-38396097:-_5-3	ALDH1B1	911	1427	1397	1835
ALDH1B1_CCDS6615.1_ex0_9:38396134-38396157:+_5-4	ALDH1B1	679	1265	1132	932
ALDH1B1_CCDS6615.1_ex0_9:38396178-38396201:+_5-5	ALDH1B1	988	983	744	1142
ALDH1L2_CCDS31891.1_ex15_12:105455461-105455484:+_5-1	ALDH1L2	124	225	214	111
ALDH1L2_CCDS31891.1_ex17_12:105459100-105459123:+_5-2	ALDH1L2	226	166	211	120
ALDH1L2_CCDS31891.1_ex18_12:105460388-105460411:+_5-3	ALDH1L2	440	681	508	302
ALDH1L2_CCDS31891.1_ex20_12:105464480-105464503:-_5-4	ALDH1L2	415	704	315	341
ALDH1L2_CCDS31891.1_ex21_12:105467674-105467697:+_5-5	ALDH1L2	447	1276	585	623
ALDH2_CCDS55885.1_ex1_12:112219769-112219792:+_5-1	ALDH2	681	1338	918	1286
ALDH2_CCDS55885.1_ex3_12:112227620-112227643:+_5-2	ALDH2	392	321	321	397
ALDH2_CCDS55885.1_ex3_12:112227670-112227693:-_5-3	ALDH2	293	424	482	324
ALDH2_CCDS55885.1_ex3_12:112227692-112227715:+_5-4	ALDH2	558	700	673	410
ALDH2_CCDS55885.1_ex5_12:112229142-112229165:+_5-5	ALDH2	661	868	1024	1309
ALDH3B2_CCDS31622.1_ex3_11:67432784-67432807:-_5-1	ALDH3B2	761	1826	1138	1205
ALDH3B2_CCDS31622.1_ex4_11:67433610-67433633:-_5-2	ALDH3B2	327	272	315	456
ALDH3B2_CCDS31622.1_ex5_11:67433833-67433856:-_5-3	ALDH3B2	392	632	486	618
ALDH3B2_CCDS31622.1_ex5_11:67433856-67433879:+_5-4	ALDH3B2	692	974	767	825
ALDH3B2_CCDS31622.1_ex6_11:67434033-67434056:+_5-5	ALDH3B2	912	1250	1079	1406
ALDH4A1_CCDS188.1_ex7_1:19208237-19208260:+_5-1	ALDH4A1	127	286	167	106
ALDH4A1_CCDS188.1_ex8_1:19209632-19209655:-_5-2	ALDH4A1	665	1339	871	913
ALDH4A1_CCDS188.1_ex9_1:19209843-19209866:+_5-3	ALDH4A1	315	191	239	228
ALDH4A1_CCDS188.1_ex9_1:19209900-19209923:-_5-4	ALDH4A1	168	167	235	250
ALDH4A1_CCDS188.1_ex10_1:19212039-19212062:+_5-5	ALDH4A1	490	989	717	651
ALDH8A1_CCDS5171.1_ex2_6:135254123-135254146:-_5-1	ALDH8A1	519	710	474	504
ALDH8A1_CCDS5171.1_ex4_6:135263536-135263559:+_5-2	ALDH8A1	609	962	897	657
ALDH8A1_CCDS5171.1_ex4_6:135263594-135263617:-_5-3	ALDH8A1	367	528	600	424
ALDH8A1_CCDS5171.1_ex4_6:135263607-135263630:+_5-4	ALDH8A1	613	757	419	666
ALDH8A1_CCDS5171.1_ex5_6:135265085-135265108:-_5-5	ALDH8A1	496	564	421	368
ALDOB_CCDS6756.1_ex4_9:104189798-104189821:+_5-1	ALDOB	764	942	882	855
ALDOB_CCDS6756.1_ex5_9:104190794-104190817:-_5-2	ALDOB	184	286	307	173
ALDOB_CCDS6756.1_ex6_9:104192133-104192156:-_5-3	ALDOB	549	896	944	762
ALDOB_CCDS6756.1_ex6_9:104192173-104192196:+_5-4	ALDOB	718	1100	766	796
ALDOB_CCDS6756.1_ex6_9:104192231-104192254:+_5-5	ALDOB	452	819	331	826
ALG2_CCDS6739.1_ex1_9:101983827-101983850:-_5-1	ALG2	694	0	0	4
ALG2_CCDS6739.1_ex1_9:101983897-101983920:+_5-2	ALG2	590	22	3	76
ALG2_CCDS6739.1_ex1_9:101983965-101983988:+_5-3	ALG2	676	50	133	183
ALG2_CCDS6739.1_ex1_9:101984006-101984029:-_5-4	ALG2	419	14	0	18
ALG2_CCDS6739.1_ex1_9:101984026-101984049:-_5-5	ALG2	361	10	4	10
ALG3_CCDS46967.1_ex5_3:183963058-183963081:-_5-1	ALG3	376	469	417	389
ALG3_CCDS46967.1_ex5_3:183963130-183963153:+_5-2	ALG3	83	42	102	45
ALG3_CCDS46967.1_ex6_3:183963346-183963369:-_5-3	ALG3	933	1336	1525	548
ALG3_CCDS46967.1_ex6_3:183963377-183963400:+_5-4	ALG3	282	269	244	149
ALG3_CCDS46967.1_ex7_3:183963545-183963568:-_5-5	ALG3	184	220	47	153
ALG5_CCDS45033.1_ex5_13:37563636-37563659:-_5-1	ALG5	133	69	10	35
ALG5_CCDS45033.1_ex5_13:37563655-37563678:-_5-2	ALG5	128	98	27	104
ALG5_CCDS45033.1_ex5_13:37563684-37563707:-_5-3	ALG5	7	0	4	3
ALG5_CCDS45033.1_ex6_13:37569157-37569180:-_5-4	ALG5	425	401	383	500
ALG5_CCDS45033.1_ex7_13:37569619-37569642:-_5-5	ALG5	183	91	128	76
ALK_CCDS33172.1_ex16_2:29462629-29462652:+_5-1	ALK	778	1784	1673	1392
ALK_CCDS33172.1_ex27_2:29940443-29940466:+_5-2	ALK	343	226	527	238
ALK_CCDS33172.1_ex28_2:30142976-30142999:-_5-3	ALK	172	394	251	230
ALK_CCDS33172.1_ex28_2:30143243-30143266:+_5-4	ALK	551	752	1140	398
ALK_CCDS33172.1_ex28_2:30143322-30143345:+_5-5	ALK	344	388	714	413
ALKBH2_CCDS31897.1_ex0_12:109526288-109526311:-_5-1	ALKBH2	658	725	636	472
ALKBH2_CCDS31897.1_ex0_12:109526305-109526328:-_5-2	ALKBH2	24	9	184	75
ALKBH2_CCDS31897.1_ex2_12:109530356-109530379:+_5-3	ALKBH2	478	534	850	763
ALKBH2_CCDS31897.1_ex2_12:109530400-109530423:-_5-4	ALKBH2	975	1228	1462	1150
ALKBH2_CCDS31897.1_ex2_12:109530430-109530453:-_5-5	ALKBH2	439	560	507	457
ALKBH3_CCDS7906.1_ex1_11:43904716-43904739:+_5-1	ALKBH3	268	213	317	169
ALKBH3_CCDS7906.1_ex2_11:43905547-43905570:-_5-2	ALKBH3	651	943	547	942
ALKBH3_CCDS7906.1_ex4_11:43911297-43911320:+_5-3	ALKBH3	184	192	331	191
ALKBH3_CCDS7906.1_ex6_11:43923139-43923162:+_5-4	ALKBH3	88	45	50	110
ALKBH3_CCDS7906.1_ex6_11:43923183-43923206:+_5-5	ALKBH3	285	280	232	252
ALKBH4_CCDS5723.1_ex0_7:102098283-102098306:+_5-1	ALKBH4	962	1082	563	1033
ALKBH4_CCDS5723.1_ex0_7:102098317-102098340:-_5-2	ALKBH4	360	620	797	441
ALKBH4_CCDS5723.1_ex0_7:102098378-102098401:-_5-3	ALKBH4	153	162	98	226
ALKBH4_CCDS5723.1_ex1_7:102100125-102100148:-_5-4	ALKBH4	350	319	515	336
ALKBH4_CCDS5723.1_ex1_7:102100208-102100231:-_5-5	ALKBH4	712	922	322	821
ALKBH6_CCDS12485.2_ex1_19:36501560-36501583:+_5-1	ALKBH6	1398	1704	1973	1638
ALKBH6_CCDS12485.2_ex2_19:36501815-36501838:+_5-2	ALKBH6	274	250	357	242
ALKBH6_CCDS12485.2_ex2_19:36501882-36501905:+_5-3	ALKBH6	431	499	651	336
ALKBH6_CCDS12485.2_ex3_19:36502304-36502327:-_5-4	ALKBH6	160	229	150	94
ALKBH6_CCDS12485.2_ex4_19:36503965-36503988:+_5-5	ALKBH6	124	56	74	46
ALKBH7_CCDS12163.1_ex0_19:6373006-6373029:+_5-1	ALKBH7	379	270	298	258
ALKBH7_CCDS12163.1_ex1_19:6374229-6374252:+_5-2	ALKBH7	439	483	256	459
ALKBH7_CCDS12163.1_ex1_19:6374349-6374372:-_5-3	ALKBH7	943	915	865	1058
ALKBH7_CCDS12163.1_ex1_19:6374366-6374389:-_5-4	ALKBH7	961	1066	1317	804
ALKBH7_CCDS12163.1_ex2_19:6374515-6374538:-_5-5	ALKBH7	664	936	625	745
ALKBH8_CCDS8337.2_ex3_11:107396233-107396256:+_5-1	ALKBH8	217	315	232	284
ALKBH8_CCDS8337.2_ex4_11:107403025-107403048:-_5-2	ALKBH8	593	564	424	541
ALKBH8_CCDS8337.2_ex4_11:107403070-107403093:+_5-3	ALKBH8	303	461	388	185
ALKBH8_CCDS8337.2_ex5_11:107420499-107420522:+_5-4	ALKBH8	140	114	53	112
ALKBH8_CCDS8337.2_ex10_11:107431481-107431504:+_5-5	ALKBH8	569	542	596	707
ALOX12_CCDS11084.1_ex1_17:6900233-6900256:+_5-1	ALOX12	616	570	284	506
ALOX12_CCDS11084.1_ex3_17:6902063-6902086:+_5-2	ALOX12	615	1045	841	728
ALOX12_CCDS11084.1_ex5_17:6902689-6902712:-_5-3	ALOX12	298	410	509	471
ALOX12_CCDS11084.1_ex6_17:6903713-6903736:+_5-4	ALOX12	167	174	161	66
ALOX12_CCDS11084.1_ex6_17:6903741-6903764:-_5-5	ALOX12	207	285	283	224
ALOX15B_CCDS11128.1_ex1_17:7942711-7942734:+_5-1	ALOX15B	630	792	474	594
ALOX15B_CCDS11128.1_ex3_17:7945780-7945803:+_5-2	ALOX15B	658	586	1020	734
ALOX15B_CCDS11128.1_ex4_17:7946117-7946140:+_5-3	ALOX15B	454	648	421	738
ALOX15B_CCDS11128.1_ex5_17:7948143-7948166:+_5-4	ALOX15B	436	433	417	617
ALOX15B_CCDS11128.1_ex6_17:7948604-7948627:-_5-5	ALOX15B	164	339	260	249
ALPI_CCDS2492.1_ex1_2:233321129-233321152:-_5-1	ALPI	633	667	567	301
ALPI_CCDS2492.1_ex3_2:233321598-233321621:+_5-2	ALPI	284	379	174	436
ALPI_CCDS2492.1_ex3_2:233321678-233321701:-_5-3	ALPI	522	469	473	609
ALPI_CCDS2492.1_ex5_2:233322344-233322367:-_5-4	ALPI	633	1084	1062	726
ALPI_CCDS2492.1_ex8_2:233322960-233322983:+_5-5	ALPI	729	820	738	1057
ALPK2_CCDS11966.2_ex8_18:56205290-56205313:-_5-1	ALPK2	454	773	637	535
ALPK2_CCDS11966.2_ex9_18:56247046-56247069:-_5-2	ALPK2	307	400	458	487
ALPK2_CCDS11966.2_ex9_18:56247166-56247189:+_5-3	ALPK2	797	818	1083	900
ALPK2_CCDS11966.2_ex9_18:56247463-56247486:+_5-4	ALPK2	340	530	507	498
ALPK2_CCDS11966.2_ex10_18:56274606-56274629:+_5-5	ALPK2	452	689	421	642
ALPK3_CCDS10333.1_ex0_15:85360380-85360403:-_5-1	ALPK3	479	574	773	993
ALPK3_CCDS10333.1_ex0_15:85360548-85360571:-_5-2	ALPK3	506	296	333	178
ALPK3_CCDS10333.1_ex2_15:85370756-85370779:-_5-3	ALPK3	344	369	499	530
ALPK3_CCDS10333.1_ex4_15:85383043-85383066:-_5-4	ALPK3	723	649	770	694
ALPK3_CCDS10333.1_ex4_15:85383160-85383183:-_5-5	ALPK3	370	79	181	188
ALS2CR11_CCDS2349.1_ex8_2:202438981-202439004:-_5-1	ALS2CR11	632	464	403	246
ALS2CR11_CCDS2349.1_ex9_2:202440003-202440026:+_5-2	ALS2CR11	173	138	168	116
ALS2CR11_CCDS2349.1_ex10_2:202446913-202446936:+_5-3	ALS2CR11	372	335	122	282
ALS2CR11_CCDS2349.1_ex12_2:202467967-202467990:+_5-4	ALS2CR11	141	74	43	20
ALS2CR11_CCDS2349.1_ex14_2:202483672-202483695:-_5-5	ALS2CR11	388	532	633	517
ALX3_CCDS819.1_ex1_1:110604089-110604112:+_5-1	ALX3	504	193	411	227
ALX3_CCDS819.1_ex2_1:110607252-110607275:-_5-2	ALX3	397	300	196	300
ALX3_CCDS819.1_ex2_1:110607464-110607487:-_5-3	ALX3	641	787	531	913
ALX3_CCDS819.1_ex3_1:110612968-110612991:-_5-4	ALX3	573	521	432	691
ALX3_CCDS819.1_ex3_1:110613077-110613100:+_5-5	ALX3	442	467	392	351
ALYREF_CCDS32768.2_ex4_17:79848649-79848672:-_5-1	ALYREF	507	208	199	153
ALYREF_CCDS32768.2_ex4_17:79848672-79848695:-_5-2	ALYREF	287	54	18	20
ALYREF_CCDS32768.2_ex5_17:79849197-79849220:+_5-3	ALYREF	536	75	84	111
ALYREF_CCDS32768.2_ex5_17:79849253-79849276:+_5-4	ALYREF	540	199	292	128
ALYREF_CCDS32768.2_ex5_17:79849280-79849303:-_5-5	ALYREF	294	175	104	149
AMACR_CCDS3902.1_ex3_5:34005896-34005919:+_5-1	AMACR	343	535	452	528
AMACR_CCDS3902.1_ex4_5:34007867-34007890:+_5-2	AMACR	230	179	161	39
AMACR_CCDS3902.1_ex4_5:34007914-34007937:+_5-3	AMACR	670	981	877	1029
AMACR_CCDS3902.1_ex4_5:34007958-34007981:-_5-4	AMACR	605	1188	846	735
AMACR_CCDS3902.1_ex4_5:34007978-34008001:-_5-5	AMACR	918	950	955	1096
AMBP_CCDS6800.1_ex6_9:116836304-116836327:+_5-1	AMBP	471	703	661	553
AMBP_CCDS6800.1_ex6_9:116836341-116836364:-_5-2	AMBP	682	1108	878	1329
AMBP_CCDS6800.1_ex8_9:116838870-116838893:+_5-3	AMBP	1028	914	1364	813
AMBP_CCDS6800.1_ex8_9:116838977-116839000:+_5-4	AMBP	505	738	985	585
AMBP_CCDS6800.1_ex8_9:116838995-116839018:-_5-5	AMBP	170	37	285	117
AMBRA1_CCDS31475.1_ex11_11:46563813-46563836:-_5-1	AMBRA1	759	1537	1247	1617
AMBRA1_CCDS31475.1_ex11_11:46563855-46563878:+_5-2	AMBRA1	512	1337	1255	1167
AMBRA1_CCDS31475.1_ex11_11:46564375-46564398:-_5-3	AMBRA1	822	1345	910	1329
AMBRA1_CCDS31475.1_ex12_11:46564847-46564870:+_5-4	AMBRA1	326	389	401	451
AMBRA1_CCDS31475.1_ex15_11:46568748-46568771:+_5-5	AMBRA1	301	424	770	447
AMD1_CCDS34512.1_ex1_6:111213585-111213608:-_5-1	AMD1	485	174	184	376
AMD1_CCDS34512.1_ex1_6:111213600-111213623:-_5-2	AMD1	104	133	182	97
AMD1_CCDS34512.1_ex2_6:111213943-111213966:+_5-3	AMD1	504	254	227	363
AMD1_CCDS34512.1_ex2_6:111213961-111213984:-_5-4	AMD1	241	135	100	80
AMD1_CCDS34512.1_ex2_6:111213994-111214017:+_5-5	AMD1	199	104	79	112
AMDHD2_CCDS10471.1_ex1_16:2570879-2570902:-_5-1	AMDHD2	414	525	467	181
AMDHD2_CCDS10471.1_ex2_16:2571024-2571047:+_5-2	AMDHD2	745	813	1069	534
AMDHD2_CCDS10471.1_ex2_16:2571101-2571124:-_5-3	AMDHD2	309	218	358	192
AMDHD2_CCDS10471.1_ex4_16:2577894-2577917:+_5-4	AMDHD2	695	702	583	483
AMDHD2_CCDS10471.1_ex4_16:2577930-2577953:+_5-5	AMDHD2	299	278	331	134
AMER2_CCDS53859.1_ex0_13:25745224-25745247:-_5-1	AMER2	194	276	100	122
AMER2_CCDS53859.1_ex0_13:25745423-25745446:-_5-2	AMER2	882	1692	1294	1259
AMER2_CCDS53859.1_ex0_13:25745460-25745483:-_5-3	AMER2	442	486	368	659
AMER2_CCDS53859.1_ex0_13:25745563-25745586:+_5-4	AMER2	378	260	215	189
AMER2_CCDS53859.1_ex0_13:25745594-25745617:-_5-5	AMER2	875	967	963	1049
AMER3_CCDS2164.1_ex0_2:131519829-131519852:+_5-1	AMER3	190	183	263	299
AMER3_CCDS2164.1_ex0_2:131519895-131519918:-_5-2	AMER3	407	330	460	263
AMER3_CCDS2164.1_ex0_2:131520136-131520159:-_5-3	AMER3	439	371	323	153
AMER3_CCDS2164.1_ex0_2:131520368-131520391:+_5-4	AMER3	480	838	139	798
AMER3_CCDS2164.1_ex0_2:131520779-131520802:+_5-5	AMER3	410	265	384	527
AMFR_CCDS10758.1_ex7_16:56436903-56436926:-_5-1	AMFR	250	172	205	242
AMFR_CCDS10758.1_ex8_16:56438910-56438933:-_5-2	AMFR	421	514	393	600
AMFR_CCDS10758.1_ex10_16:56441899-56441922:+_5-3	AMFR	658	850	741	1444
AMFR_CCDS10758.1_ex12_16:56448164-56448187:+_5-4	AMFR	504	237	598	849
AMFR_CCDS10758.1_ex13_16:56459089-56459112:+_5-5	AMFR	1065	708	950	1063
AMICA1_CCDS41723.1_ex4_11:118074344-118074367:-_5-1	AMICA1	220	140	287	205
AMICA1_CCDS41723.1_ex5_11:118076673-118076696:+_5-2	AMICA1	361	917	734	665
AMICA1_CCDS41723.1_ex6_11:118081259-118081282:-_5-3	AMICA1	238	147	392	159
AMICA1_CCDS41723.1_ex6_11:118081348-118081371:-_5-4	AMICA1	544	443	486	805
AMICA1_CCDS41723.1_ex6_11:118081379-118081402:+_5-5	AMICA1	223	292	481	261
AMIGO1_CCDS30795.1_ex0_1:110050887-110050910:+_5-1	AMIGO1	728	622	1108	824
AMIGO1_CCDS30795.1_ex0_1:110050963-110050986:-_5-2	AMIGO1	444	515	438	857
AMIGO1_CCDS30795.1_ex0_1:110051062-110051085:-_5-3	AMIGO1	392	594	558	578
AMIGO1_CCDS30795.1_ex0_1:110051279-110051302:+_5-4	AMIGO1	675	878	491	583
AMIGO1_CCDS30795.1_ex0_1:110051402-110051425:+_5-5	AMIGO1	669	560	796	417
AMN_CCDS9977.1_ex1_14:103390143-103390166:-_5-1	AMN	330	542	517	438
AMN_CCDS9977.1_ex2_14:103390294-103390317:+_5-2	AMN	363	125	239	88
AMN_CCDS9977.1_ex3_14:103394804-103394827:+_5-3	AMN	0	0	0	0
AMN_CCDS9977.1_ex4_14:103395204-103395227:-_5-4	AMN	639	742	872	676
AMN_CCDS9977.1_ex5_14:103395453-103395476:+_5-5	AMN	817	1031	989	635
AMOT_CCDS14563.1_ex5_X:112035178-112035201:-_5-1	AMOT	166	173	292	210
AMOT_CCDS14563.1_ex7_X:112053122-112053145:+_5-2	AMOT	199	119	308	268
AMOT_CCDS14563.1_ex8_X:112054517-112054540:-_5-3	AMOT	128	220	139	327
AMOT_CCDS14563.1_ex8_X:112054557-112054580:+_5-4	AMOT	267	300	332	281
AMOT_CCDS14563.1_ex8_X:112054584-112054607:+_5-5	AMOT	534	738	409	656
AMPH_CCDS47574.1_ex9_7:38500959-38500982:-_5-1	AMPH	253	267	494	210
AMPH_CCDS47574.1_ex10_7:38502697-38502720:+_5-2	AMPH	217	216	311	267
AMPH_CCDS47574.1_ex11_7:38505091-38505114:-_5-3	AMPH	744	768	1025	1298
AMPH_CCDS47574.1_ex14_7:38516456-38516479:-_5-4	AMPH	203	291	88	194
AMPH_CCDS47574.1_ex14_7:38516545-38516568:-_5-5	AMPH	209	546	106	313
AMT_CCDS2797.1_ex3_3:49456708-49456731:-_5-1	AMT	674	764	1069	519
AMT_CCDS2797.1_ex4_3:49457208-49457231:-_5-2	AMT	260	258	103	318
AMT_CCDS2797.1_ex6_3:49458923-49458946:-_5-3	AMT	298	251	260	428
AMT_CCDS2797.1_ex6_3:49458981-49459004:-_5-4	AMT	238	265	130	136
AMT_CCDS2797.1_ex8_3:49459792-49459815:-_5-5	AMT	561	664	401	414
AMZ1_CCDS34589.1_ex0_7:2740264-2740287:-_5-1	AMZ1	742	937	790	837
AMZ1_CCDS34589.1_ex0_7:2740373-2740396:+_5-2	AMZ1	405	384	501	359
AMZ1_CCDS34589.1_ex1_7:2742431-2742454:+_5-3	AMZ1	942	1510	1449	1354
AMZ1_CCDS34589.1_ex1_7:2742447-2742470:-_5-4	AMZ1	642	327	491	499
AMZ1_CCDS34589.1_ex2_7:2748236-2748259:+_5-5	AMZ1	191	512	114	199
ANAPC10_CCDS43273.1_ex0_4:145916714-145916737:+_5-1	ANAPC10	549	0	0	6
ANAPC10_CCDS43273.1_ex0_4:145916729-145916752:-_5-2	ANAPC10	189	62	40	7
ANAPC10_CCDS43273.1_ex1_4:145985754-145985777:-_5-3	ANAPC10	359	0	0	0
ANAPC10_CCDS43273.1_ex2_4:146002819-146002842:+_5-4	ANAPC10	279	84	33	0
ANAPC10_CCDS43273.1_ex3_4:146017135-146017158:-_5-5	ANAPC10	398	25	5	23
ANAPC5_CCDS45000.1_ex9_12:121769166-121769189:+_5-1	ANAPC5	517	553	379	306
ANAPC5_CCDS45000.1_ex9_12:121769223-121769246:-_5-2	ANAPC5	157	0	14	28
ANAPC5_CCDS45000.1_ex10_12:121773327-121773350:+_5-3	ANAPC5	90	0	0	0
ANAPC5_CCDS45000.1_ex10_12:121773372-121773395:+_5-4	ANAPC5	524	326	320	259
ANAPC5_CCDS45000.1_ex11_12:121775088-121775111:+_5-5	ANAPC5	217	104	73	74
ANAPC7_CCDS44971.1_ex4_12:110824234-110824257:+_5-1	ANAPC7	232	209	355	502
ANAPC7_CCDS44971.1_ex5_12:110825614-110825637:-_5-2	ANAPC7	386	461	323	875
ANAPC7_CCDS44971.1_ex8_12:110834153-110834176:-_5-3	ANAPC7	93	66	210	232
ANAPC7_CCDS44971.1_ex8_12:110834221-110834244:+_5-4	ANAPC7	433	522	458	658
ANAPC7_CCDS44971.1_ex9_12:110841407-110841430:-_5-5	ANAPC7	360	171	216	130
ANG_CCDS9554.1_ex0_14:21161827-21161850:-_5-1	ANG	566	263	502	425
ANG_CCDS9554.1_ex0_14:21161873-21161896:+_5-2	ANG	262	259	112	255
ANG_CCDS9554.1_ex0_14:21161901-21161924:-_5-3	ANG	478	561	616	458
ANG_CCDS9554.1_ex0_14:21161958-21161981:-_5-4	ANG	472	1073	781	1148
ANG_CCDS9554.1_ex0_14:21162022-21162045:-_5-5	ANG	479	541	539	857
ANGEL1_CCDS9852.1_ex5_14:77273146-77273169:-_5-1	ANGEL1	183	110	262	57
ANGEL1_CCDS9852.1_ex6_14:77273771-77273794:+_5-2	ANGEL1	684	1027	533	586
ANGEL1_CCDS9852.1_ex8_14:77275483-77275506:+_5-3	ANGEL1	498	833	404	837
ANGEL1_CCDS9852.1_ex8_14:77275754-77275777:-_5-4	ANGEL1	256	398	467	524
ANGEL1_CCDS9852.1_ex8_14:77275796-77275819:-_5-5	ANGEL1	76	111	16	41
ANGEL2_CCDS1512.1_ex4_1:213178765-213178788:-_5-1	ANGEL2	213	416	325	171
ANGEL2_CCDS1512.1_ex6_1:213181617-213181640:-_5-2	ANGEL2	895	876	825	1025
ANGEL2_CCDS1512.1_ex6_1:213181788-213181811:-_5-3	ANGEL2	186	145	62	124
ANGEL2_CCDS1512.1_ex7_1:213186469-213186492:-_5-4	ANGEL2	362	341	237	185
ANGEL2_CCDS1512.1_ex7_1:213186701-213186724:-_5-5	ANGEL2	415	450	1399	439
ANGPT2_CCDS47761.1_ex4_8:6377442-6377465:-_5-1	ANGPT2	131	16	107	116
ANGPT2_CCDS47761.1_ex5_8:6378902-6378925:-_5-2	ANGPT2	182	622	154	288
ANGPT2_CCDS47761.1_ex6_8:6385130-6385153:-_5-3	ANGPT2	143	54	85	60
ANGPT2_CCDS47761.1_ex7_8:6420225-6420248:+_5-4	ANGPT2	451	417	589	525
ANGPT2_CCDS47761.1_ex7_8:6420325-6420348:+_5-5	ANGPT2	509	594	761	621
ANGPTL1_CCDS1327.1_ex3_1:178834252-178834275:+_5-1	ANGPTL1	758	1680	1094	1514
ANGPTL1_CCDS1327.1_ex3_1:178834475-178834498:-_5-2	ANGPTL1	51	17	11	123
ANGPTL1_CCDS1327.1_ex3_1:178834595-178834618:-_5-3	ANGPTL1	464	898	483	842
ANGPTL1_CCDS1327.1_ex3_1:178834730-178834753:+_5-4	ANGPTL1	85	55	19	79
ANGPTL1_CCDS1327.1_ex3_1:178834786-178834809:-_5-5	ANGPTL1	522	1012	624	545
ANGPTL2_CCDS6868.1_ex3_9:129870283-129870306:+_5-1	ANGPTL2	244	171	196	167
ANGPTL2_CCDS6868.1_ex3_9:129870550-129870573:-_5-2	ANGPTL2	420	278	324	509
ANGPTL2_CCDS6868.1_ex3_9:129870610-129870633:-_5-3	ANGPTL2	759	985	650	941
ANGPTL2_CCDS6868.1_ex3_9:129870742-129870765:+_5-4	ANGPTL2	544	429	581	690
ANGPTL2_CCDS6868.1_ex3_9:129870868-129870891:-_5-5	ANGPTL2	329	687	478	684
ANGPTL3_CCDS622.1_ex0_1:63063383-63063406:-_5-1	ANGPTL3	338	533	371	803
ANGPTL3_CCDS622.1_ex3_1:63067453-63067476:+_5-2	ANGPTL3	30	52	37	78
ANGPTL3_CCDS622.1_ex3_1:63067468-63067491:+_5-3	ANGPTL3	29	70	3	80
ANGPTL3_CCDS622.1_ex4_1:63067969-63067992:+_5-4	ANGPTL3	11	31	0	1
ANGPTL3_CCDS622.1_ex4_1:63068011-63068034:+_5-5	ANGPTL3	56	94	9	80
ANGPTL4_CCDS12200.1_ex0_19:8429322-8429345:+_5-1	ANGPTL4	517	738	731	556
ANGPTL4_CCDS12200.1_ex0_19:8429440-8429463:-_5-2	ANGPTL4	504	375	269	448
ANGPTL4_CCDS12200.1_ex0_19:8429468-8429491:-_5-3	ANGPTL4	531	174	477	533
ANGPTL4_CCDS12200.1_ex1_19:8430841-8430864:+_5-4	ANGPTL4	331	323	427	297
ANGPTL4_CCDS12200.1_ex2_19:8431166-8431189:-_5-5	ANGPTL4	560	426	485	440
ANGPTL6_CCDS12224.1_ex4_19:10206695-10206718:-_5-1	ANGPTL6	1121	1644	2014	2156
ANGPTL6_CCDS12224.1_ex4_19:10206737-10206760:-_5-2	ANGPTL6	694	827	450	903
ANGPTL6_CCDS12224.1_ex4_19:10206791-10206814:-_5-3	ANGPTL6	909	1582	1092	1104
ANGPTL6_CCDS12224.1_ex4_19:10206996-10207019:-_5-4	ANGPTL6	524	494	528	488
ANGPTL6_CCDS12224.1_ex4_19:10207079-10207102:+_5-5	ANGPTL6	563	530	991	792
ANGPTL7_CCDS128.1_ex0_1:11249995-11250018:+_5-1	ANGPTL7	757	1397	1485	907
ANGPTL7_CCDS128.1_ex1_1:11252366-11252389:-_5-2	ANGPTL7	192	169	210	152
ANGPTL7_CCDS128.1_ex2_1:11253675-11253698:+_5-3	ANGPTL7	63	55	5	185
ANGPTL7_CCDS128.1_ex2_1:11253735-11253758:+_5-4	ANGPTL7	643	803	730	1147
ANGPTL7_CCDS128.1_ex2_1:11253769-11253792:+_5-5	ANGPTL7	171	251	191	370
ANHX_CCDS53855.1_ex3_12:133803012-133803035:-_5-1	ANHX	284	253	134	368
ANHX_CCDS53855.1_ex4_12:133803547-133803570:-_5-2	ANHX	605	1174	1039	1305
ANHX_CCDS53855.1_ex4_12:133803698-133803721:-_5-3	ANHX	513	452	249	624
ANHX_CCDS53855.1_ex6_12:133808154-133808177:+_5-4	ANHX	444	470	711	935
ANHX_CCDS53855.1_ex7_12:133810735-133810758:+_5-5	ANHX	415	347	529	302
ANK2_CCDS3702.1_ex10_4:114177027-114177050:-_5-1	ANK2	287	276	214	448
ANK2_CCDS3702.1_ex20_4:114213659-114213682:-_5-2	ANK2	783	1324	996	1311
ANK2_CCDS3702.1_ex21_4:114214609-114214632:+_5-3	ANK2	704	498	369	553
ANK2_CCDS3702.1_ex21_4:114214639-114214662:+_5-4	ANK2	436	513	703	568
ANK2_CCDS3702.1_ex23_4:114232513-114232536:+_5-5	ANK2	266	294	258	433
ANKAR_CCDS33351.2_ex0_2:190541461-190541484:+_5-1	ANKAR	895	1557	1882	1093
ANKAR_CCDS33351.2_ex0_2:190541731-190541754:+_5-2	ANKAR	756	989	662	848
ANKAR_CCDS33351.2_ex5_2:190561066-190561089:-_5-3	ANKAR	405	302	431	511
ANKAR_CCDS33351.2_ex7_2:190571725-190571748:+_5-4	ANKAR	293	173	200	202
ANKAR_CCDS33351.2_ex8_2:190575783-190575806:+_5-5	ANKAR	64	90	22	53
ANKDD1A_CCDS10197.2_ex3_15:65214114-65214137:-_5-1	ANKDD1A	355	511	617	935
ANKDD1A_CCDS10197.2_ex4_15:65218269-65218292:-_5-2	ANKDD1A	453	519	508	404
ANKDD1A_CCDS10197.2_ex4_15:65218308-65218331:+_5-3	ANKDD1A	280	339	400	393
ANKDD1A_CCDS10197.2_ex6_15:65223042-65223065:+_5-4	ANKDD1A	650	1215	838	910
ANKDD1A_CCDS10197.2_ex6_15:65223075-65223098:+_5-5	ANKDD1A	652	532	800	852
ANKDD1B_CCDS64180.1_ex2_5:74916152-74916175:-_5-1	ANKDD1B	302	580	605	523
ANKDD1B_CCDS64180.1_ex4_5:74921707-74921730:+_5-2	ANKDD1B	713	786	542	593
ANKDD1B_CCDS64180.1_ex5_5:74930735-74930758:+_5-3	ANKDD1B	763	563	702	834
ANKDD1B_CCDS64180.1_ex6_5:74931675-74931698:-_5-4	ANKDD1B	260	461	500	551
ANKDD1B_CCDS64180.1_ex7_5:74948976-74948999:+_5-5	ANKDD1B	344	257	77	177
ANKEF1_CCDS13108.1_ex0_20:10019168-10019191:-_5-1	ANKEF1	860	820	840	1142
ANKEF1_CCDS13108.1_ex3_20:10026236-10026259:+_5-2	ANKEF1	480	696	381	629
ANKEF1_CCDS13108.1_ex4_20:10030058-10030081:+_5-3	ANKEF1	100	91	56	146
ANKEF1_CCDS13108.1_ex4_20:10030190-10030213:+_5-4	ANKEF1	582	772	994	810
ANKEF1_CCDS13108.1_ex4_20:10030244-10030267:-_5-5	ANKEF1	219	313	240	434
ANKFN1_CCDS32686.1_ex2_17:54403694-54403717:+_5-1	ANKFN1	139	139	115	339
ANKFN1_CCDS32686.1_ex4_17:54431294-54431317:+_5-2	ANKFN1	474	592	836	637
ANKFN1_CCDS32686.1_ex6_17:54452035-54452058:-_5-3	ANKFN1	330	642	448	360
ANKFN1_CCDS32686.1_ex7_17:54517683-54517706:-_5-4	ANKFN1	604	1315	377	773
ANKFN1_CCDS32686.1_ex8_17:54520254-54520277:-_5-5	ANKFN1	734	844	976	760
ANKFY1_CCDS42236.1_ex13_17:4088142-4088165:-_5-1	ANKFY1	261	114	49	119
ANKFY1_CCDS42236.1_ex13_17:4088311-4088334:+_5-2	ANKFY1	509	362	238	585
ANKFY1_CCDS42236.1_ex18_17:4109702-4109725:+_5-3	ANKFY1	623	357	274	331
ANKFY1_CCDS42236.1_ex20_17:4113180-4113203:-_5-4	ANKFY1	199	85	84	46
ANKFY1_CCDS42236.1_ex23_17:4145564-4145587:+_5-5	ANKFY1	468	419	384	410
ANKIB1_CCDS47639.1_ex2_7:91948759-91948782:+_5-1	ANKIB1	635	621	447	836
ANKIB1_CCDS47639.1_ex3_7:91957098-91957121:+_5-2	ANKIB1	56	20	2	59
ANKIB1_CCDS47639.1_ex4_7:91972522-91972545:-_5-3	ANKIB1	279	208	343	269
ANKIB1_CCDS47639.1_ex7_7:91981813-91981836:+_5-4	ANKIB1	128	266	171	18
ANKIB1_CCDS47639.1_ex7_7:91981861-91981884:+_5-5	ANKIB1	30	67	13	0
ANKK1_CCDS44734.1_ex0_11:113258774-113258797:-_5-1	ANKK1	694	743	416	822
ANKK1_CCDS44734.1_ex2_11:113265687-113265710:-_5-2	ANKK1	680	839	1063	596
ANKK1_CCDS44734.1_ex4_11:113266852-113266875:+_5-3	ANKK1	513	811	563	636
ANKK1_CCDS44734.1_ex5_11:113267951-113267974:-_5-4	ANKK1	257	466	614	568
ANKK1_CCDS44734.1_ex7_11:113269721-113269744:-_5-5	ANKK1	177	302	241	124
ANKRD1_CCDS7412.1_ex3_10:92675926-92675949:-_5-1	ANKRD1	346	410	344	384
ANKRD1_CCDS7412.1_ex4_10:92677487-92677510:+_5-2	ANKRD1	164	236	173	56
ANKRD1_CCDS7412.1_ex5_10:92678716-92678739:-_5-3	ANKRD1	504	729	554	587
ANKRD1_CCDS7412.1_ex7_10:92679930-92679953:-_5-4	ANKRD1	119	117	161	63
ANKRD1_CCDS7412.1_ex7_10:92680002-92680025:-_5-5	ANKRD1	134	55	73	135
ANKRD10_CCDS66580.1_ex3_13:111562983-111563006:-_5-1	ANKRD10	609	723	910	550
ANKRD10_CCDS66580.1_ex3_13:111563042-111563065:+_5-2	ANKRD10	803	809	966	857
ANKRD10_CCDS66580.1_ex3_13:111563086-111563109:-_5-3	ANKRD10	377	358	473	792
ANKRD10_CCDS66580.1_ex4_13:111567067-111567090:-_5-4	ANKRD10	502	931	496	1016
ANKRD10_CCDS66580.1_ex4_13:111567095-111567118:+_5-5	ANKRD10	355	451	846	509
ANKRD12_CCDS11843.1_ex4_18:9211681-9211704:+_5-1	ANKRD12	153	154	66	236
ANKRD12_CCDS11843.1_ex5_18:9216823-9216846:+_5-2	ANKRD12	178	248	614	266
ANKRD12_CCDS11843.1_ex5_18:9216865-9216888:+_5-3	ANKRD12	268	261	377	409
ANKRD12_CCDS11843.1_ex6_18:9221855-9221878:+_5-4	ANKRD12	792	1038	929	731
ANKRD12_CCDS11843.1_ex7_18:9255639-9255662:-_5-5	ANKRD12	124	140	120	167
ANKRD13B_CCDS11251.1_ex5_17:27936101-27936124:+_5-1	ANKRD13B	415	443	169	382
ANKRD13B_CCDS11251.1_ex5_17:27936131-27936154:-_5-2	ANKRD13B	811	992	798	789
ANKRD13B_CCDS11251.1_ex5_17:27936233-27936256:-_5-3	ANKRD13B	233	311	287	506
ANKRD13B_CCDS11251.1_ex7_17:27937701-27937724:+_5-4	ANKRD13B	309	248	326	174
ANKRD13B_CCDS11251.1_ex7_17:27937721-27937744:+_5-5	ANKRD13B	546	679	805	822
ANKRD13C_CCDS648.2_ex9_1:70781167-70781190:+_5-1	ANKRD13C	89	215	175	95
ANKRD13C_CCDS648.2_ex12_1:70819673-70819696:+_5-2	ANKRD13C	823	1052	658	1161
ANKRD13C_CCDS648.2_ex12_1:70819726-70819749:+_5-3	ANKRD13C	0	0	0	0
ANKRD13C_CCDS648.2_ex12_1:70819772-70819795:+_5-4	ANKRD13C	427	559	344	564
ANKRD13C_CCDS648.2_ex12_1:70819971-70819994:+_5-5	ANKRD13C	433	555	339	520
ANKRD13D_CCDS31616.2_ex1_11:67057634-67057657:+_5-1	ANKRD13D	622	612	1065	694
ANKRD13D_CCDS31616.2_ex4_11:67059097-67059120:+_5-2	ANKRD13D	850	992	625	650
ANKRD13D_CCDS31616.2_ex5_11:67059617-67059640:-_5-3	ANKRD13D	450	394	303	438
ANKRD13D_CCDS31616.2_ex5_11:67059641-67059664:-_5-4	ANKRD13D	339	555	686	245
ANKRD13D_CCDS31616.2_ex6_11:67066567-67066590:+_5-5	ANKRD13D	577	853	829	413
ANKRD18A_CCDS55311.1_ex7_9:38596039-38596062:+_5-1	ANKRD18A	625	705	858	838
ANKRD18A_CCDS55311.1_ex7_9:38596178-38596201:-_5-2	ANKRD18A	239	240	354	248
ANKRD18A_CCDS55311.1_ex15_9:38620075-38620098:-_5-3	ANKRD18A	127	252	24	123
ANKRD18A_CCDS55311.1_ex15_9:38620101-38620124:+_5-4	ANKRD18A	1248	880	1156	1084
ANKRD18A_CCDS55311.1_ex15_9:38620184-38620207:+_5-5	ANKRD18A	467	533	461	857
ANKRD2_CCDS44468.1_ex0_10:99332538-99332561:+_5-1	ANKRD2	690	1217	737	907
ANKRD2_CCDS44468.1_ex2_10:99338094-99338117:+_5-2	ANKRD2	262	358	390	446
ANKRD2_CCDS44468.1_ex2_10:99338139-99338162:+_5-3	ANKRD2	174	174	256	186
ANKRD2_CCDS44468.1_ex3_10:99338340-99338363:+_5-4	ANKRD2	828	990	1005	571
ANKRD2_CCDS44468.1_ex4_10:99340687-99340710:-_5-5	ANKRD2	319	642	345	276
ANKRD22_CCDS7390.1_ex3_10:90588314-90588337:-_5-1	ANKRD22	79	136	80	122
ANKRD22_CCDS7390.1_ex3_10:90588357-90588380:+_5-2	ANKRD22	1	0	0	0
ANKRD22_CCDS7390.1_ex4_10:90591612-90591635:+_5-3	ANKRD22	85	32	67	41
ANKRD22_CCDS7390.1_ex4_10:90591653-90591676:+_5-4	ANKRD22	380	348	402	710
ANKRD22_CCDS7390.1_ex4_10:90591694-90591717:-_5-5	ANKRD22	177	124	53	169
ANKRD23_CCDS2027.1_ex4_2:97506226-97506249:-_5-1	ANKRD23	971	1418	1122	1379
ANKRD23_CCDS2027.1_ex5_2:97506552-97506575:+_5-2	ANKRD23	144	74	21	67
ANKRD23_CCDS2027.1_ex6_2:97507817-97507840:-_5-3	ANKRD23	370	645	809	461
ANKRD23_CCDS2027.1_ex6_2:97507879-97507902:-_5-4	ANKRD23	68	78	68	54
ANKRD23_CCDS2027.1_ex6_2:97507904-97507927:+_5-5	ANKRD23	138	176	144	70
ANKRD26_CCDS41499.1_ex16_10:27335315-27335338:+_5-1	ANKRD26	577	766	1037	752
ANKRD26_CCDS41499.1_ex16_10:27335341-27335364:-_5-2	ANKRD26	56	62	86	87
ANKRD26_CCDS41499.1_ex21_10:27350065-27350088:+_5-3	ANKRD26	450	570	756	864
ANKRD26_CCDS41499.1_ex25_10:27366276-27366299:-_5-4	ANKRD26	274	342	404	413
ANKRD26_CCDS41499.1_ex33_10:27389121-27389144:+_5-5	ANKRD26	703	905	882	621
ANKRD27_CCDS32986.1_ex13_19:33117607-33117630:+_5-1	ANKRD27	761	1096	726	1053
ANKRD27_CCDS32986.1_ex13_19:33117680-33117703:+_5-2	ANKRD27	864	1117	1528	1020
ANKRD27_CCDS32986.1_ex17_19:33130283-33130306:-_5-3	ANKRD27	206	206	284	347
ANKRD27_CCDS32986.1_ex21_19:33134209-33134232:+_5-4	ANKRD27	123	157	147	311
ANKRD27_CCDS32986.1_ex26_19:33140678-33140701:-_5-5	ANKRD27	291	265	143	356
ANKRD29_CCDS11879.1_ex5_18:21214032-21214055:+_5-1	ANKRD29	651	724	650	771
ANKRD29_CCDS11879.1_ex5_18:21214064-21214087:-_5-2	ANKRD29	738	781	607	623
ANKRD29_CCDS11879.1_ex5_18:21214106-21214129:-_5-3	ANKRD29	352	329	392	343
ANKRD29_CCDS11879.1_ex7_18:21226214-21226237:+_5-4	ANKRD29	393	694	437	393
ANKRD29_CCDS11879.1_ex7_18:21226229-21226252:-_5-5	ANKRD29	602	641	703	683
ANKRD31_CCDS47233.1_ex11_5:74442464-74442487:-_5-1	ANKRD31	221	215	240	127
ANKRD31_CCDS47233.1_ex18_5:74491594-74491617:+_5-2	ANKRD31	437	548	499	544
ANKRD31_CCDS47233.1_ex18_5:74491647-74491670:+_5-3	ANKRD31	795	771	750	495
ANKRD31_CCDS47233.1_ex20_5:74502264-74502287:-_5-4	ANKRD31	493	263	278	261
ANKRD31_CCDS47233.1_ex22_5:74518080-74518103:+_5-5	ANKRD31	103	134	46	38
ANKRD34A_CCDS30829.1_ex0_1:145473461-145473484:-_5-1	ANKRD34A	529	506	401	490
ANKRD34A_CCDS30829.1_ex0_1:145473565-145473588:+_5-2	ANKRD34A	719	954	755	1357
ANKRD34A_CCDS30829.1_ex0_1:145473637-145473660:+_5-3	ANKRD34A	575	793	618	803
ANKRD34A_CCDS30829.1_ex0_1:145473734-145473757:-_5-4	ANKRD34A	480	358	495	377
ANKRD34A_CCDS30829.1_ex0_1:145473761-145473784:-_5-5	ANKRD34A	329	345	69	160
ANKRD36_CCDS54379.1_ex1_2:97783802-97783825:-_5-1	ANKRD36	452	695	314	412
ANKRD36_CCDS54379.1_ex12_2:97817654-97817677:+_5-2	ANKRD36	45	146	19	58
ANKRD36_CCDS54379.1_ex13_2:97818248-97818271:-_5-3	ANKRD36	270	447	151	254
ANKRD36_CCDS54379.1_ex15_2:97823855-97823878:-_5-4	ANKRD36	67	71	28	55
ANKRD36_CCDS54379.1_ex19_2:97830184-97830207:+_5-5	ANKRD36	175	58	27	81
ANKRD39_CCDS2028.1_ex1_2:97519173-97519196:-_5-1	ANKRD39	519	470	340	523
ANKRD39_CCDS2028.1_ex1_2:97519186-97519209:-_5-2	ANKRD39	621	643	1061	1418
ANKRD39_CCDS2028.1_ex1_2:97519203-97519226:-_5-3	ANKRD39	614	949	1180	1195
ANKRD39_CCDS2028.1_ex1_2:97519311-97519334:+_5-4	ANKRD39	735	599	889	707
ANKRD39_CCDS2028.1_ex2_2:97520127-97520150:+_5-5	ANKRD39	725	695	372	571
ANKRD49_CCDS8300.1_ex0_11:94229937-94229960:+_5-1	ANKRD49	75	15	8	0
ANKRD49_CCDS8300.1_ex0_11:94229955-94229978:+_5-2	ANKRD49	113	20	87	9
ANKRD49_CCDS8300.1_ex0_11:94229996-94230019:+_5-3	ANKRD49	248	245	107	448
ANKRD49_CCDS8300.1_ex1_11:94231256-94231279:-_5-4	ANKRD49	201	323	205	290
ANKRD49_CCDS8300.1_ex1_11:94231408-94231431:+_5-5	ANKRD49	357	10	88	25
ANKRD50_CCDS34060.1_ex0_4:125592855-125592878:-_5-1	ANKRD50	149	305	219	112
ANKRD50_CCDS34060.1_ex0_4:125593189-125593212:-_5-2	ANKRD50	345	272	440	316
ANKRD50_CCDS34060.1_ex0_4:125593309-125593332:-_5-3	ANKRD50	152	177	230	240
ANKRD50_CCDS34060.1_ex0_4:125593330-125593353:+_5-4	ANKRD50	540	385	302	401
ANKRD50_CCDS34060.1_ex0_4:125593641-125593664:+_5-5	ANKRD50	325	553	414	389
ANKRD53_CCDS1913.1_ex1_2:71206353-71206376:+_5-1	ANKRD53	391	462	363	212
ANKRD53_CCDS1913.1_ex1_2:71206456-71206479:+_5-2	ANKRD53	352	768	757	642
ANKRD53_CCDS1913.1_ex2_2:71206801-71206824:+_5-3	ANKRD53	909	978	783	814
ANKRD53_CCDS1913.1_ex2_2:71206816-71206839:-_5-4	ANKRD53	493	817	835	506
ANKRD53_CCDS1913.1_ex2_2:71206852-71206875:+_5-5	ANKRD53	349	673	278	517
ANKRD55_CCDS34161.1_ex3_5:55412470-55412493:+_5-1	ANKRD55	499	538	613	580
ANKRD55_CCDS34161.1_ex4_5:55422821-55422844:-_5-2	ANKRD55	650	663	548	650
ANKRD55_CCDS34161.1_ex4_5:55422869-55422892:+_5-3	ANKRD55	48	17	54	97
ANKRD55_CCDS34161.1_ex7_5:55466519-55466542:+_5-4	ANKRD55	519	680	700	982
ANKRD55_CCDS34161.1_ex8_5:55471989-55472012:-_5-5	ANKRD55	546	1033	691	841
ANKRD62_CCDS67439.1_ex0_18:12094111-12094134:+_5-1	ANKRD62	491	542	537	478
ANKRD62_CCDS67439.1_ex0_18:12094153-12094176:+_5-2	ANKRD62	261	550	169	405
ANKRD62_CCDS67439.1_ex0_18:12094198-12094221:+_5-3	ANKRD62	218	339	254	392
ANKRD62_CCDS67439.1_ex4_18:12097645-12097668:+_5-4	ANKRD62	433	361	713	389
ANKRD62_CCDS67439.1_ex10_18:12122338-12122361:+_5-5	ANKRD62	127	133	210	183
ANKS1A_CCDS4798.1_ex2_6:34937810-34937833:+_5-1	ANKS1A	559	853	846	812
ANKS1A_CCDS4798.1_ex3_6:34949557-34949580:-_5-2	ANKS1A	569	508	371	542
ANKS1A_CCDS4798.1_ex3_6:34949600-34949623:+_5-3	ANKS1A	658	968	887	523
ANKS1A_CCDS4798.1_ex7_6:34952955-34952978:-_5-4	ANKS1A	404	477	531	940
ANKS1A_CCDS4798.1_ex8_6:34957023-34957046:+_5-5	ANKS1A	491	1112	826	1108
ANKS4B_CCDS42130.1_ex0_16:21245171-21245194:+_5-1	ANKS4B	646	1475	1254	1041
ANKS4B_CCDS42130.1_ex1_16:21261119-21261142:-_5-2	ANKS4B	420	656	791	845
ANKS4B_CCDS42130.1_ex1_16:21261299-21261322:+_5-3	ANKS4B	245	447	468	388
ANKS4B_CCDS42130.1_ex1_16:21261462-21261485:+_5-4	ANKS4B	169	287	94	381
ANKS4B_CCDS42130.1_ex1_16:21261677-21261700:-_5-5	ANKS4B	143	357	234	132
ANKZF1_CCDS42821.1_ex5_2:220098117-220098140:-_5-1	ANKZF1	528	964	596	928
ANKZF1_CCDS42821.1_ex6_2:220098432-220098455:+_5-2	ANKZF1	595	596	824	642
ANKZF1_CCDS42821.1_ex6_2:220098459-220098482:+_5-3	ANKZF1	526	477	421	715
ANKZF1_CCDS42821.1_ex6_2:220098513-220098536:-_5-4	ANKZF1	318	261	354	431
ANKZF1_CCDS42821.1_ex6_2:220098542-220098565:+_5-5	ANKZF1	458	480	454	787
ANLN_CCDS5447.1_ex2_7:36438773-36438796:-_5-1	ANLN	366	346	572	555
ANLN_CCDS5447.1_ex2_7:36438960-36438983:+_5-2	ANLN	350	535	500	341
ANLN_CCDS5447.1_ex3_7:36445869-36445892:+_5-3	ANLN	381	252	313	130
ANLN_CCDS5447.1_ex3_7:36445989-36446012:-_5-4	ANLN	110	101	35	31
ANLN_CCDS5447.1_ex6_7:36450690-36450713:+_5-5	ANLN	727	613	417	943
ANO1_CCDS44663.1_ex1_11:69934091-69934114:-_5-1	ANO1	650	1185	1013	867
ANO1_CCDS44663.1_ex8_11:69970457-69970480:-_5-2	ANO1	577	538	543	508
ANO1_CCDS44663.1_ex9_11:69972183-69972206:+_5-3	ANO1	822	1061	702	950
ANO1_CCDS44663.1_ex10_11:69978132-69978155:+_5-4	ANO1	1195	1672	1900	1297
ANO1_CCDS44663.1_ex11_11:69995848-69995871:+_5-5	ANO1	680	798	451	643
ANO6_CCDS31782.1_ex4_12:45741833-45741856:+_5-1	ANO6	283	252	267	241
ANO6_CCDS31782.1_ex4_12:45742016-45742039:-_5-2	ANO6	191	269	347	148
ANO6_CCDS31782.1_ex6_12:45744468-45744491:-_5-3	ANO6	494	714	1160	471
ANO6_CCDS31782.1_ex7_12:45751138-45751161:-_5-4	ANO6	951	1726	897	1490
ANO6_CCDS31782.1_ex10_12:45781956-45781979:+_5-5	ANO6	575	931	622	507
ANP32A_CCDS45292.1_ex3_15:69076882-69076905:+_5-1	ANP32A	224	207	86	273
ANP32A_CCDS45292.1_ex4_15:69079788-69079811:-_5-2	ANP32A	42	72	21	4
ANP32A_CCDS45292.1_ex4_15:69079845-69079868:-_5-3	ANP32A	210	104	233	74
ANP32A_CCDS45292.1_ex5_15:69080154-69080177:-_5-4	ANP32A	44	102	1	17
ANP32A_CCDS45292.1_ex5_15:69080205-69080228:-_5-5	ANP32A	192	221	72	98
ANPEP_CCDS10356.1_ex13_15:90346918-90346941:-_5-1	ANPEP	711	836	853	975
ANPEP_CCDS10356.1_ex15_15:90347599-90347622:-_5-2	ANPEP	1041	928	1298	1020
ANPEP_CCDS10356.1_ex17_15:90348334-90348357:-_5-3	ANPEP	408	620	647	299
ANPEP_CCDS10356.1_ex19_15:90349495-90349518:+_5-4	ANPEP	122	243	76	264
ANPEP_CCDS10356.1_ex19_15:90349547-90349570:+_5-5	ANPEP	445	943	775	550
ANTXR1_CCDS1892.1_ex0_2:69240739-69240762:-_5-1	ANTXR1	521	605	438	590
ANTXR1_CCDS1892.1_ex1_2:69267208-69267231:+_5-2	ANTXR1	32	43	21	11
ANTXR1_CCDS1892.1_ex2_2:69271874-69271897:-_5-3	ANTXR1	133	289	195	300
ANTXR1_CCDS1892.1_ex2_2:69271905-69271928:-_5-4	ANTXR1	292	420	197	237
ANTXR1_CCDS1892.1_ex4_2:69298886-69298909:-_5-5	ANTXR1	127	125	38	152
ANXA10_CCDS34096.1_ex2_4:169060714-169060737:+_5-1	ANXA10	620	1154	1089	713
ANXA10_CCDS34096.1_ex4_4:169085381-169085404:+_5-2	ANXA10	16	6	166	0
ANXA10_CCDS34096.1_ex4_4:169085422-169085445:+_5-3	ANXA10	423	492	269	737
ANXA10_CCDS34096.1_ex5_4:169086449-169086472:+_5-4	ANXA10	46	96	7	1
ANXA10_CCDS34096.1_ex6_4:169098904-169098927:+_5-5	ANXA10	406	450	469	308
ANXA11_CCDS60576.1_ex9_10:81926653-81926676:+_5-1	ANXA11	316	358	628	335
ANXA11_CCDS60576.1_ex9_10:81926707-81926730:-_5-2	ANXA11	645	1227	1285	1195
ANXA11_CCDS60576.1_ex11_10:81928767-81928790:+_5-3	ANXA11	1079	1502	1176	1816
ANXA11_CCDS60576.1_ex11_10:81928910-81928933:-_5-4	ANXA11	462	582	699	552
ANXA11_CCDS60576.1_ex11_10:81928962-81928985:+_5-5	ANXA11	188	206	240	383
ANXA2_CCDS10175.1_ex3_15:60644001-60644024:+_5-1	ANXA2	20	44	6	0
ANXA2_CCDS10175.1_ex5_15:60646395-60646418:+_5-2	ANXA2	352	642	434	467
ANXA2_CCDS10175.1_ex6_15:60648104-60648127:+_5-3	ANXA2	182	233	231	171
ANXA2_CCDS10175.1_ex9_15:60656710-60656733:-_5-4	ANXA2	291	195	205	159
ANXA2_CCDS10175.1_ex10_15:60674532-60674555:+_5-5	ANXA2	443	618	814	603
ANXA2R_CCDS34153.1_ex0_5:43039824-43039847:-_5-1	ANXA2R	421	691	349	430
ANXA2R_CCDS34153.1_ex0_5:43039863-43039886:-_5-2	ANXA2R	829	1250	952	1295
ANXA2R_CCDS34153.1_ex0_5:43040002-43040025:+_5-3	ANXA2R	134	56	441	87
ANXA2R_CCDS34153.1_ex0_5:43040023-43040046:+_5-4	ANXA2R	233	249	117	244
ANXA2R_CCDS34153.1_ex0_5:43040047-43040070:-_5-5	ANXA2R	250	194	99	326
ANXA3_CCDS3584.1_ex2_4:79500213-79500236:+_5-1	ANXA3	255	286	433	276
ANXA3_CCDS3584.1_ex2_4:79500253-79500276:+_5-2	ANXA3	84	75	93	63
ANXA3_CCDS3584.1_ex4_4:79507435-79507458:-_5-3	ANXA3	22	27	13	25
ANXA3_CCDS3584.1_ex7_4:79516941-79516964:+_5-4	ANXA3	11	0	1	0
ANXA3_CCDS3584.1_ex7_4:79516955-79516978:+_5-5	ANXA3	163	203	275	151
ANXA4_CCDS1894.1_ex2_2:70031679-70031702:-_5-1	ANXA4	58	55	168	141
ANXA4_CCDS1894.1_ex2_2:70031736-70031759:+_5-2	ANXA4	425	341	284	776
ANXA4_CCDS1894.1_ex3_2:70033586-70033609:-_5-3	ANXA4	524	928	519	995
ANXA4_CCDS1894.1_ex4_2:70035099-70035122:-_5-4	ANXA4	765	474	589	592
ANXA4_CCDS1894.1_ex5_2:70037768-70037791:+_5-5	ANXA4	671	504	949	356
ANXA6_CCDS47315.1_ex17_5:150512735-150512758:-_5-1	ANXA6	311	872	575	539
ANXA6_CCDS47315.1_ex18_5:150513995-150514018:-_5-2	ANXA6	364	782	525	459
ANXA6_CCDS47315.1_ex19_5:150515885-150515908:-_5-3	ANXA6	597	620	636	678
ANXA6_CCDS47315.1_ex21_5:150518223-150518246:+_5-4	ANXA6	520	701	1108	949
ANXA6_CCDS47315.1_ex22_5:150518904-150518927:+_5-5	ANXA6	295	326	411	271
AOAH_CCDS5448.1_ex12_7:36660421-36660444:-_5-1	AOAH	199	299	156	102
AOAH_CCDS5448.1_ex13_7:36661321-36661344:-_5-2	AOAH	54	106	30	17
AOAH_CCDS5448.1_ex13_7:36661362-36661385:-_5-3	AOAH	582	1329	673	968
AOAH_CCDS5448.1_ex16_7:36677444-36677467:+_5-4	AOAH	352	249	163	210
AOAH_CCDS5448.1_ex17_7:36698851-36698874:+_5-5	AOAH	415	246	318	317
AOC2_CCDS11443.1_ex0_17:40997298-40997321:-_5-1	AOC2	320	278	621	332
AOC2_CCDS11443.1_ex0_17:40997422-40997445:-_5-2	AOC2	557	1180	267	976
AOC2_CCDS11443.1_ex0_17:40997461-40997484:+_5-3	AOC2	530	269	294	359
AOC2_CCDS11443.1_ex0_17:40997526-40997549:-_5-4	AOC2	419	504	341	426
AOC2_CCDS11443.1_ex0_17:40997686-40997709:-_5-5	AOC2	600	361	814	618
AP1G1_CCDS32480.1_ex11_16:71790011-71790034:-_5-1	AP1G1	14	0	0	0
AP1G1_CCDS32480.1_ex13_16:71795430-71795453:+_5-2	AP1G1	175	13	96	69
AP1G1_CCDS32480.1_ex19_16:71807211-71807234:-_5-3	AP1G1	383	181	262	212
AP1G1_CCDS32480.1_ex19_16:71807231-71807254:-_5-4	AP1G1	365	57	38	165
AP1G1_CCDS32480.1_ex21_16:71823231-71823254:-_5-5	AP1G1	232	1	10	169
AP1M1_CCDS12342.1_ex1_19:16314379-16314402:-_5-1	AP1M1	517	1125	984	813
AP1M1_CCDS12342.1_ex1_19:16314418-16314441:-_5-2	AP1M1	169	280	319	65
AP1M1_CCDS12342.1_ex2_19:16317191-16317214:+_5-3	AP1M1	9	34	2	6
AP1M1_CCDS12342.1_ex4_19:16319831-16319854:+_5-4	AP1M1	423	833	813	776
AP1M1_CCDS12342.1_ex5_19:16337248-16337271:+_5-5	AP1M1	448	435	225	557
AP1M2_CCDS45964.1_ex6_19:10692025-10692048:+_5-1	AP1M2	543	1007	711	968
AP1M2_CCDS45964.1_ex7_19:10692235-10692258:+_5-2	AP1M2	510	798	594	347
AP1M2_CCDS45964.1_ex8_19:10692538-10692561:+_5-3	AP1M2	139	7	69	89
AP1M2_CCDS45964.1_ex9_19:10694317-10694340:+_5-4	AP1M2	518	448	450	776
AP1M2_CCDS45964.1_ex10_19:10694663-10694686:+_5-5	AP1M2	469	589	1055	702
ARHGAP44_CCDS45616.1_ex3_17:12812234-12812257:+_5-1	ARHGAP44	524	458	609	524
ARHGAP44_CCDS45616.1_ex9_17:12847477-12847500:+_5-2	ARHGAP44	678	681	752	798
ARHGAP44_CCDS45616.1_ex11_17:12853017-12853040:+_5-3	ARHGAP44	364	189	255	209
ARHGAP44_CCDS45616.1_ex11_17:12853035-12853058:-_5-4	ARHGAP44	394	599	393	810
ARHGAP44_CCDS45616.1_ex14_17:12860034-12860057:-_5-5	ARHGAP44	500	892	636	894
ARHGAP5_CCDS32062.1_ex0_14:32561494-32561517:-_5-1	ARHGAP5	8	41	75	0
ARHGAP5_CCDS32062.1_ex0_14:32561590-32561613:+_5-2	ARHGAP5	79	117	86	104
ARHGAP5_CCDS32062.1_ex0_14:32561780-32561803:-_5-3	ARHGAP5	396	746	567	665
ARHGAP5_CCDS32062.1_ex0_14:32561826-32561849:-_5-4	ARHGAP5	164	197	220	117
ARHGAP5_CCDS32062.1_ex0_14:32562071-32562094:-_5-5	ARHGAP5	212	154	188	312
ARHGAP6_CCDS14140.1_ex6_X:11197549-11197572:-_5-1	ARHGAP6	489	877	650	927
ARHGAP6_CCDS14140.1_ex8_X:11204524-11204547:+_5-2	ARHGAP6	171	198	112	164
ARHGAP6_CCDS14140.1_ex9_X:11206853-11206876:-_5-3	ARHGAP6	576	661	656	725
ARHGAP6_CCDS14140.1_ex9_X:11207029-11207052:-_5-4	ARHGAP6	282	175	406	285
ARHGAP6_CCDS14140.1_ex9_X:11207054-11207077:+_5-5	ARHGAP6	256	547	259	395
ARHGAP9_CCDS44928.1_ex9_12:57869915-57869938:-_5-1	ARHGAP9	559	1122	849	642
ARHGAP9_CCDS44928.1_ex10_12:57870190-57870213:-_5-2	ARHGAP9	189	199	215	270
ARHGAP9_CCDS44928.1_ex12_12:57870646-57870669:+_5-3	ARHGAP9	925	926	694	884
ARHGAP9_CCDS44928.1_ex12_12:57870729-57870752:+_5-4	ARHGAP9	212	198	104	344
ARHGAP9_CCDS44928.1_ex13_12:57870962-57870985:-_5-5	ARHGAP9	327	384	198	577
ARHGDIB_CCDS8671.1_ex1_12:15097722-15097745:-_5-1	ARHGDIB	301	482	453	339
ARHGDIB_CCDS8671.1_ex2_12:15100837-15100860:-_5-2	ARHGDIB	17	10	0	16
ARHGDIB_CCDS8671.1_ex3_12:15102727-15102750:+_5-3	ARHGDIB	92	122	9	72
ARHGDIB_CCDS8671.1_ex3_12:15102758-15102781:-_5-4	ARHGDIB	719	815	795	1063
ARHGDIB_CCDS8671.1_ex3_12:15102787-15102810:+_5-5	ARHGDIB	477	529	685	261
ARHGDIG_CCDS10404.1_ex1_16:331805-331828:+_5-1	ARHGDIG	288	234	120	254
ARHGDIG_CCDS10404.1_ex1_16:331919-331942:-_5-2	ARHGDIG	646	563	638	741
ARHGDIG_CCDS10404.1_ex2_16:332055-332078:+_5-3	ARHGDIG	667	630	680	695
ARHGDIG_CCDS10404.1_ex2_16:332086-332109:+_5-4	ARHGDIG	821	1223	786	757
ARHGDIG_CCDS10404.1_ex3_16:332282-332305:+_5-5	ARHGDIG	281	132	144	113
ARHGEF1_CCDS12590.1_ex6_19:42396773-42396796:+_5-1	ARHGEF1	712	582	683	668
ARHGEF1_CCDS12590.1_ex8_19:42398280-42398303:+_5-2	ARHGEF1	654	883	707	490
ARHGEF1_CCDS12590.1_ex11_19:42399466-42399489:-_5-3	ARHGEF1	436	323	605	327
ARHGEF1_CCDS12590.1_ex12_19:42400519-42400542:+_5-4	ARHGEF1	350	308	450	409
ARHGEF1_CCDS12590.1_ex14_19:42406058-42406081:-_5-5	ARHGEF1	711	986	918	1166
ARHGEF10_CCDS34794.1_ex2_8:1808250-1808273:-_5-1	ARHGEF10	406	688	395	1016
ARHGEF10_CCDS34794.1_ex9_8:1833834-1833857:+_5-2	ARHGEF10	789	2313	1268	1397
ARHGEF10_CCDS34794.1_ex11_8:1842653-1842676:-_5-3	ARHGEF10	185	288	120	286
ARHGEF10_CCDS34794.1_ex11_8:1842677-1842700:+_5-4	ARHGEF10	607	1519	679	699
ARHGEF10_CCDS34794.1_ex13_8:1846615-1846638:-_5-5	ARHGEF10	427	542	724	360
ARHGEF12_CCDS41727.1_ex7_11:120298840-120298863:-_5-1	ARHGEF12	642	920	487	559
ARHGEF12_CCDS41727.1_ex14_11:120312846-120312869:-_5-2	ARHGEF12	35	2	13	25
ARHGEF12_CCDS41727.1_ex17_11:120317662-120317685:+_5-3	ARHGEF12	489	497	473	692
ARHGEF12_CCDS41727.1_ex19_11:120319010-120319033:+_5-4	ARHGEF12	188	236	98	448
ARHGEF12_CCDS41727.1_ex20_11:120319887-120319910:-_5-5	ARHGEF12	783	1054	878	577
ARHGEF15_CCDS11139.1_ex0_17:8215649-8215672:-_5-1	ARHGEF15	442	483	200	446
ARHGEF15_CCDS11139.1_ex0_17:8215873-8215896:-_5-2	ARHGEF15	486	553	375	454
ARHGEF15_CCDS11139.1_ex1_17:8216480-8216503:+_5-3	ARHGEF15	674	849	692	699
ARHGEF15_CCDS11139.1_ex4_17:8218499-8218522:-_5-4	ARHGEF15	573	356	551	666
ARHGEF15_CCDS11139.1_ex4_17:8218545-8218568:-_5-5	ARHGEF15	94	225	132	44
ARHGEF16_CCDS46.2_ex0_1:3379769-3379792:-_5-1	ARHGEF16	887	993	1221	668
ARHGEF16_CCDS46.2_ex0_1:3380094-3380117:+_5-2	ARHGEF16	466	655	730	671
ARHGEF16_CCDS46.2_ex2_1:3383777-3383800:-_5-3	ARHGEF16	412	401	458	360
ARHGEF16_CCDS46.2_ex2_1:3383855-3383878:+_5-4	ARHGEF16	991	1438	1641	1183
ARHGEF16_CCDS46.2_ex4_1:3385997-3386020:-_5-5	ARHGEF16	352	366	559	366
ARHGEF19_CCDS170.1_ex10_1:16533491-16533514:-_5-1	ARHGEF19	245	223	260	381
ARHGEF19_CCDS170.1_ex10_1:16533678-16533701:+_5-2	ARHGEF19	282	422	248	319
ARHGEF19_CCDS170.1_ex12_1:16534180-16534203:-_5-3	ARHGEF19	475	598	393	512
ARHGEF19_CCDS170.1_ex12_1:16534227-16534250:-_5-4	ARHGEF19	387	408	405	436
ARHGEF19_CCDS170.1_ex13_1:16534703-16534726:+_5-5	ARHGEF19	987	1555	1492	1174
ARHGEF28_CCDS47231.2_ex8_5:73128197-73128220:-_5-1	ARHGEF28	461	586	542	506
ARHGEF28_CCDS47231.2_ex9_5:73136427-73136450:-_5-2	ARHGEF28	228	160	371	132
ARHGEF28_CCDS47231.2_ex10_5:73142278-73142301:+_5-3	ARHGEF28	173	128	147	147
ARHGEF28_CCDS47231.2_ex13_5:73153582-73153605:+_5-4	ARHGEF28	75	285	187	27
ARHGEF28_CCDS47231.2_ex17_5:73163756-73163779:+_5-5	ARHGEF28	721	1203	1041	906
ARHGEF3_CCDS2878.1_ex3_3:56779347-56779370:+_5-1	ARHGEF3	381	375	218	339
ARHGEF3_CCDS2878.1_ex7_3:56789041-56789064:+_5-2	ARHGEF3	544	554	357	321
ARHGEF3_CCDS2878.1_ex7_3:56789085-56789108:+_5-3	ARHGEF3	920	744	773	858
ARHGEF3_CCDS2878.1_ex8_3:56807748-56807771:+_5-4	ARHGEF3	390	263	200	373
ARHGEF3_CCDS2878.1_ex8_3:56807796-56807819:+_5-5	ARHGEF3	255	329	93	225
ARHGEF35_CCDS34770.1_ex0_7:143884861-143884884:-_5-1	ARHGEF35	278	411	280	79
ARHGEF35_CCDS34770.1_ex0_7:143884915-143884938:+_5-2	ARHGEF35	56	42	100	106
ARHGEF35_CCDS34770.1_ex0_7:143885125-143885148:-_5-3	ARHGEF35	431	450	275	391
ARHGEF35_CCDS34770.1_ex0_7:143885164-143885187:+_5-4	ARHGEF35	473	349	211	310
ARHGEF35_CCDS34770.1_ex0_7:143885326-143885349:-_5-5	ARHGEF35	118	124	114	205
ARHGEF5_CCDS34771.1_ex0_7:144060511-144060534:+_5-1	ARHGEF5	251	221	66	206
ARHGEF5_CCDS34771.1_ex0_7:144060974-144060997:-_5-2	ARHGEF5	412	145	270	332
ARHGEF5_CCDS34771.1_ex0_7:144061340-144061363:-_5-3	ARHGEF5	413	223	591	158
ARHGEF5_CCDS34771.1_ex0_7:144061863-144061886:-_5-4	ARHGEF5	92	27	18	10
ARHGEF5_CCDS34771.1_ex0_7:144061987-144062010:+_5-5	ARHGEF5	444	370	284	350
ARHGEF7_CCDS32009.1_ex4_13:111870120-111870143:+_5-1	ARHGEF7	1019	1110	909	985
ARHGEF7_CCDS32009.1_ex4_13:111870192-111870215:+_5-2	ARHGEF7	723	1161	692	1414
ARHGEF7_CCDS32009.1_ex8_13:111919956-111919979:-_5-3	ARHGEF7	264	149	110	147
ARHGEF7_CCDS32009.1_ex8_13:111919995-111920018:+_5-4	ARHGEF7	468	321	334	190
ARHGEF7_CCDS32009.1_ex9_13:111926203-111926226:-_5-5	ARHGEF7	410	508	481	203
ARID3B_CCDS10264.1_ex0_15:74836469-74836492:-_5-1	ARID3B	328	376	480	804
ARID3B_CCDS10264.1_ex0_15:74836513-74836536:-_5-2	ARID3B	464	768	804	756
ARID3B_CCDS10264.1_ex0_15:74836671-74836694:-_5-3	ARID3B	598	936	535	467
ARID3B_CCDS10264.1_ex0_15:74836789-74836812:+_5-4	ARID3B	337	529	603	594
ARID3B_CCDS10264.1_ex3_15:74882206-74882229:+_5-5	ARID3B	125	95	93	80
ARID4B_CCDS31060.1_ex9_1:235384966-235384989:-_5-1	ARID4B	29	1	11	0
ARID4B_CCDS31060.1_ex10_1:235386532-235386555:+_5-2	ARID4B	87	129	15	11
ARID4B_CCDS31060.1_ex12_1:235392647-235392670:-_5-3	ARID4B	133	103	141	125
ARID4B_CCDS31060.1_ex16_1:235409781-235409804:+_5-4	ARID4B	614	765	730	413
ARID4B_CCDS31060.1_ex19_1:235420473-235420496:-_5-5	ARID4B	170	437	422	334
ARIH1_CCDS10244.1_ex0_15:72767297-72767320:+_5-1	ARIH1	257	84	14	8
ARIH1_CCDS10244.1_ex0_15:72767324-72767347:+_5-2	ARIH1	310	100	84	8
ARIH1_CCDS10244.1_ex1_15:72810439-72810462:-_5-3	ARIH1	108	5	10	0
ARIH1_CCDS10244.1_ex4_15:72848204-72848227:-_5-4	ARIH1	318	142	28	2
ARIH1_CCDS10244.1_ex6_15:72855732-72855755:+_5-5	ARIH1	193	75	141	0
ARIH2_CCDS2780.1_ex0_3:48965140-48965163:+_5-1	ARIH2	1097	1382	1282	1154
ARIH2_CCDS2780.1_ex0_3:48965167-48965190:-_5-2	ARIH2	181	99	363	275
ARIH2_CCDS2780.1_ex3_3:49004592-49004615:+_5-3	ARIH2	377	410	250	347
ARIH2_CCDS2780.1_ex4_3:49006022-49006045:-_5-4	ARIH2	147	117	135	369
ARIH2_CCDS2780.1_ex5_3:49008065-49008088:-_5-5	ARIH2	232	904	262	364
ARIH2OS_CCDS43088.1_ex0_3:48956179-48956202:+_5-1	ARIH2OS	405	425	347	518
ARIH2OS_CCDS43088.1_ex0_3:48956205-48956228:-_5-2	ARIH2OS	424	166	228	332
ARIH2OS_CCDS43088.1_ex0_3:48956235-48956258:-_5-3	ARIH2OS	1003	1073	727	1270
ARIH2OS_CCDS43088.1_ex0_3:48956341-48956364:+_5-4	ARIH2OS	917	1005	1026	1240
ARIH2OS_CCDS43088.1_ex0_3:48956419-48956442:-_5-5	ARIH2OS	877	1462	1514	1427
ARL1_CCDS44958.1_ex1_12:101790313-101790336:+_5-1	ARL1	13	20	14	0
ARL1_CCDS44958.1_ex2_12:101794927-101794950:+_5-2	ARL1	19	0	0	0
ARL1_CCDS44958.1_ex2_12:101794941-101794964:-_5-3	ARL1	359	9	70	0
ARL1_CCDS44958.1_ex3_12:101796705-101796728:+_5-4	ARL1	423	28	4	0
ARL1_CCDS44958.1_ex4_12:101799677-101799700:-_5-5	ARL1	429	57	53	155
ARL15_CCDS54850.1_ex1_5:53409142-53409165:+_5-1	ARL15	72	94	32	86
ARL15_CCDS54850.1_ex1_5:53409186-53409209:-_5-2	ARL15	89	100	112	115
ARL15_CCDS54850.1_ex1_5:53409214-53409237:-_5-3	ARL15	83	39	56	4
ARL15_CCDS54850.1_ex3_5:53467612-53467635:-_5-4	ARL15	466	414	374	278
ARL15_CCDS54850.1_ex3_5:53467702-53467725:+_5-5	ARL15	1073	849	656	801
ARL2_CCDS55770.1_ex1_11:64785861-64785884:+_5-1	ARL2	63	1	0	0
ARL2_CCDS55770.1_ex1_11:64785892-64785915:+_5-2	ARL2	937	50	146	4
ARL2_CCDS55770.1_ex2_11:64786081-64786104:-_5-3	ARL2	813	36	119	16
ARL2_CCDS55770.1_ex2_11:64786100-64786123:+_5-4	ARL2	442	10	32	30
ARL2_CCDS55770.1_ex2_11:64786116-64786139:-_5-5	ARL2	531	0	9	0
ARL3_CCDS7538.1_ex1_10:104445693-104445716:+_5-1	ARL3	180	71	207	31
ARL3_CCDS7538.1_ex1_10:104445736-104445759:-_5-2	ARL3	320	396	520	370
ARL3_CCDS7538.1_ex3_10:104459159-104459182:-_5-3	ARL3	92	105	77	188
ARL3_CCDS7538.1_ex3_10:104459187-104459210:-_5-4	ARL3	112	94	37	66
ARL3_CCDS7538.1_ex3_10:104459214-104459237:-_5-5	ARL3	61	70	102	75
ARL4C_CCDS2512.1_ex0_2:235404813-235404836:+_5-1	ARL4C	456	543	369	314
ARL4C_CCDS2512.1_ex0_2:235404874-235404897:-_5-2	ARL4C	507	1024	536	773
ARL4C_CCDS2512.1_ex0_2:235404941-235404964:-_5-3	ARL4C	706	908	827	436
ARL4C_CCDS2512.1_ex0_2:235405055-235405078:-_5-4	ARL4C	355	576	716	753
ARL4C_CCDS2512.1_ex0_2:235405093-235405116:-_5-5	ARL4C	341	320	472	413
ARL4D_CCDS11463.1_ex0_17:41477260-41477283:+_5-1	ARL4D	155	194	135	74
ARL4D_CCDS11463.1_ex0_17:41477287-41477310:-_5-2	ARL4D	631	1087	687	841
ARL4D_CCDS11463.1_ex0_17:41477313-41477336:+_5-3	ARL4D	398	460	175	178
ARL4D_CCDS11463.1_ex0_17:41477352-41477375:-_5-4	ARL4D	386	344	519	293
ARL4D_CCDS11463.1_ex0_17:41477372-41477395:-_5-5	ARL4D	663	685	453	706
ARL6IP4_CCDS61273.1_ex0_12:123465765-123465788:+_5-1	ARL6IP4	376	724	465	350
ARL6IP4_CCDS61273.1_ex1_12:123466128-123466151:-_5-2	ARL6IP4	672	1129	819	831
ARL6IP4_CCDS61273.1_ex1_12:123466246-123466269:-_5-3	ARL6IP4	981	970	1467	1537
ARL6IP4_CCDS61273.1_ex1_12:123466259-123466282:+_5-4	ARL6IP4	230	96	171	159
ARL6IP4_CCDS61273.1_ex1_12:123466373-123466396:-_5-5	ARL6IP4	528	771	366	509
ARL6IP5_CCDS2912.1_ex0_3:69134299-69134322:-_5-1	ARL6IP5	432	628	515	740
ARL6IP5_CCDS2912.1_ex0_3:69134320-69134343:+_5-2	ARL6IP5	112	75	205	53
ARL6IP5_CCDS2912.1_ex1_3:69150995-69151018:+_5-3	ARL6IP5	485	408	578	445
ARL6IP5_CCDS2912.1_ex1_3:69151105-69151128:-_5-4	ARL6IP5	354	615	252	988
ARL6IP5_CCDS2912.1_ex1_3:69151145-69151168:-_5-5	ARL6IP5	102	116	70	105
ARL8A_CCDS1421.1_ex4_1:202107090-202107113:+_5-1	ARL8A	558	756	689	1133
ARL8A_CCDS1421.1_ex4_1:202107114-202107137:+_5-2	ARL8A	882	1501	1201	1605
ARL8A_CCDS1421.1_ex5_1:202107522-202107545:+_5-3	ARL8A	286	265	505	193
ARL8A_CCDS1421.1_ex5_1:202107538-202107561:-_5-4	ARL8A	767	972	973	933
ARL8A_CCDS1421.1_ex5_1:202107557-202107580:+_5-5	ARL8A	686	648	681	589
ARMC8_CCDS3098.1_ex3_3:137942269-137942292:+_5-1	ARMC8	348	269	363	386
ARMC8_CCDS3098.1_ex3_3:137942361-137942384:-_5-2	ARMC8	146	174	286	289
ARMC8_CCDS3098.1_ex4_3:137942488-137942511:-_5-3	ARMC8	333	421	543	174
ARMC8_CCDS3098.1_ex4_3:137942514-137942537:-_5-4	ARMC8	781	1139	603	1132
ARMC8_CCDS3098.1_ex7_3:137956204-137956227:+_5-5	ARMC8	193	189	475	325
ARMC9_CCDS2484.1_ex2_2:232079610-232079633:+_5-1	ARMC9	360	646	691	333
ARMC9_CCDS2484.1_ex2_2:232079695-232079718:+_5-2	ARMC9	648	205	316	156
ARMC9_CCDS2484.1_ex3_2:232081470-232081493:-_5-3	ARMC9	382	304	345	521
ARMC9_CCDS2484.1_ex7_2:232104722-232104745:+_5-4	ARMC9	470	830	761	842
ARMC9_CCDS2484.1_ex8_2:232121302-232121325:-_5-5	ARMC9	276	525	446	607
ARMCX3_CCDS14489.1_ex0_X:100880132-100880155:-_5-1	ARMCX3	149	158	58	218
ARMCX3_CCDS14489.1_ex0_X:100880196-100880219:-_5-2	ARMCX3	439	1055	901	455
ARMCX3_CCDS14489.1_ex0_X:100880225-100880248:+_5-3	ARMCX3	453	624	423	406
ARMCX3_CCDS14489.1_ex0_X:100880271-100880294:+_5-4	ARMCX3	292	226	255	305
ARMCX3_CCDS14489.1_ex0_X:100880322-100880345:+_5-5	ARMCX3	101	184	63	35
ARMCX5_CCDS14500.1_ex0_X:101857354-101857377:-_5-1	ARMCX5	704	505	477	583
ARMCX5_CCDS14500.1_ex0_X:101857402-101857425:-_5-2	ARMCX5	332	543	297	560
ARMCX5_CCDS14500.1_ex0_X:101857486-101857509:+_5-3	ARMCX5	167	162	170	45
ARMCX5_CCDS14500.1_ex0_X:101857606-101857629:-_5-4	ARMCX5	358	802	799	648
ARMCX5_CCDS14500.1_ex0_X:101857748-101857771:-_5-5	ARMCX5	54	13	7	49
ARMCX6_CCDS14488.1_ex0_X:100871180-100871203:-_5-1	ARMCX6	792	461	501	879
ARMCX6_CCDS14488.1_ex0_X:100871210-100871233:+_5-2	ARMCX6	89	98	41	13
ARMCX6_CCDS14488.1_ex0_X:100871301-100871324:-_5-3	ARMCX6	113	188	264	23
ARMCX6_CCDS14488.1_ex0_X:100871340-100871363:-_5-4	ARMCX6	394	286	293	134
ARMCX6_CCDS14488.1_ex0_X:100871374-100871397:-_5-5	ARMCX6	499	436	248	485
ARMS2_CCDS53585.1_ex0_10:124214347-124214370:+_5-1	ARMS2	456	345	403	372
ARMS2_CCDS53585.1_ex0_10:124214371-124214394:-_5-2	ARMS2	279	414	442	366
ARMS2_CCDS53585.1_ex0_10:124214394-124214417:-_5-3	ARMS2	696	1048	679	809
ARMS2_CCDS53585.1_ex0_10:124214440-124214463:-_5-4	ARMS2	411	660	299	484
ARMS2_CCDS53585.1_ex0_10:124214455-124214478:-_5-5	ARMS2	260	331	160	408
ARNT2_CCDS32307.1_ex3_15:80762609-80762632:+_5-1	ARNT2	599	1319	586	736
ARNT2_CCDS32307.1_ex3_15:80762635-80762658:-_5-2	ARNT2	775	1488	1075	905
ARNT2_CCDS32307.1_ex3_15:80762731-80762754:-_5-3	ARNT2	836	1267	986	631
ARNT2_CCDS32307.1_ex8_15:80843583-80843606:+_5-4	ARNT2	275	160	187	412
ARNT2_CCDS32307.1_ex9_15:80845037-80845060:+_5-5	ARNT2	365	297	259	487
ARNTL2_CCDS58219.1_ex1_12:27521301-27521324:+_5-1	ARNTL2	169	80	86	85
ARNTL2_CCDS58219.1_ex3_12:27533187-27533210:+_5-2	ARNTL2	215	311	448	466
ARNTL2_CCDS58219.1_ex3_12:27533263-27533286:+_5-3	ARNTL2	493	426	481	545
ARNTL2_CCDS58219.1_ex5_12:27540178-27540201:+_5-4	ARNTL2	148	154	162	247
ARNTL2_CCDS58219.1_ex8_12:27553488-27553511:-_5-5	ARNTL2	223	395	143	123
ARPC1A_CCDS5660.1_ex1_7:98935833-98935856:+_5-1	ARPC1A	44	50	70	54
ARPC1A_CCDS5660.1_ex2_7:98942011-98942034:-_5-2	ARPC1A	179	52	62	11
ARPC1A_CCDS5660.1_ex3_7:98946538-98946561:+_5-3	ARPC1A	697	875	850	969
ARPC1A_CCDS5660.1_ex3_7:98946564-98946587:+_5-4	ARPC1A	177	58	205	177
ARPC1A_CCDS5660.1_ex4_7:98951537-98951560:+_5-5	ARPC1A	33	7	0	49
ARPC5_CCDS1357.1_ex1_1:183599766-183599789:-_5-1	ARPC5	374	421	317	334
ARPC5_CCDS1357.1_ex2_1:183602227-183602250:+_5-2	ARPC5	317	353	263	452
ARPC5_CCDS1357.1_ex2_1:183602263-183602286:-_5-3	ARPC5	555	520	176	427
ARPC5_CCDS1357.1_ex3_1:183604641-183604664:+_5-4	ARPC5	313	483	171	191
ARPC5_CCDS1357.1_ex3_1:183604704-183604727:-_5-5	ARPC5	115	118	418	92
ARPC5L_CCDS6859.1_ex0_9:127631683-127631706:+_5-1	ARPC5L	433	578	734	293
ARPC5L_CCDS6859.1_ex1_9:127635999-127636022:-_5-2	ARPC5L	289	331	131	419
ARPC5L_CCDS6859.1_ex1_9:127636021-127636044:+_5-3	ARPC5L	247	802	265	221
ARPC5L_CCDS6859.1_ex2_9:127637260-127637283:-_5-4	ARPC5L	963	1566	1191	1166
ARPC5L_CCDS6859.1_ex2_9:127637294-127637317:+_5-5	ARPC5L	311	449	335	104
ARR3_CCDS14399.1_ex4_X:69496080-69496103:+_5-1	ARR3	591	479	787	768
ARR3_CCDS14399.1_ex6_X:69496503-69496526:+_5-2	ARR3	489	633	477	351
ARR3_CCDS14399.1_ex7_X:69497237-69497260:+_5-3	ARR3	444	762	438	472
ARR3_CCDS14399.1_ex7_X:69497270-69497293:+_5-4	ARR3	557	636	939	719
ARR3_CCDS14399.1_ex7_X:69497339-69497362:+_5-5	ARR3	576	862	540	533
ARRDC2_CCDS12370.1_ex2_19:18119793-18119816:-_5-1	ARRDC2	693	643	699	1096
ARRDC2_CCDS12370.1_ex3_19:18120432-18120455:-_5-2	ARRDC2	268	322	241	268
ARRDC2_CCDS12370.1_ex3_19:18120469-18120492:+_5-3	ARRDC2	326	365	448	423
ARRDC2_CCDS12370.1_ex3_19:18120497-18120520:-_5-4	ARRDC2	1193	1984	1965	1944
ARRDC2_CCDS12370.1_ex4_19:18120601-18120624:-_5-5	ARRDC2	392	373	274	270
ARRDC3_CCDS34202.1_ex4_5:90671326-90671349:-_5-1	ARRDC3	187	298	481	439
ARRDC3_CCDS34202.1_ex5_5:90672515-90672538:-_5-2	ARRDC3	39	24	4	23
ARRDC3_CCDS34202.1_ex5_5:90672552-90672575:-_5-3	ARRDC3	387	817	605	954
ARRDC3_CCDS34202.1_ex6_5:90674545-90674568:-_5-4	ARRDC3	396	978	1052	651
ARRDC3_CCDS34202.1_ex7_5:90678732-90678755:-_5-5	ARRDC3	358	323	215	354
ARRDC4_CCDS10377.1_ex0_15:98504183-98504206:+_5-1	ARRDC4	305	195	124	209
ARRDC4_CCDS10377.1_ex2_15:98509134-98509157:+_5-2	ARRDC4	180	441	206	358
ARRDC4_CCDS10377.1_ex2_15:98509178-98509201:+_5-3	ARRDC4	365	709	730	630
ARRDC4_CCDS10377.1_ex2_15:98509229-98509252:-_5-4	ARRDC4	188	174	347	206
ARRDC4_CCDS10377.1_ex3_15:98511300-98511323:-_5-5	ARRDC4	472	282	238	403
ASB10_CCDS47749.2_ex1_7:150878492-150878515:-_5-1	ASB10	647	885	516	213
ASB10_CCDS47749.2_ex2_7:150883469-150883492:+_5-2	ASB10	591	516	873	906
ASB10_CCDS47749.2_ex2_7:150883519-150883542:-_5-3	ASB10	480	909	1097	988
ASB10_CCDS47749.2_ex2_7:150883669-150883692:+_5-4	ASB10	1004	1059	584	777
ASB10_CCDS47749.2_ex2_7:150883719-150883742:-_5-5	ASB10	187	145	121	68
ASB11_CCDS14164.1_ex2_X:15307640-15307663:+_5-1	ASB11	515	647	503	842
ASB11_CCDS14164.1_ex2_X:15307688-15307711:+_5-2	ASB11	487	1120	775	1203
ASB11_CCDS14164.1_ex2_X:15307715-15307738:+_5-3	ASB11	352	255	256	474
ASB11_CCDS14164.1_ex3_X:15311357-15311380:-_5-4	ASB11	768	1180	827	1093
ASB11_CCDS14164.1_ex4_X:15315736-15315759:+_5-5	ASB11	712	1196	880	1477
ASB12_CCDS14378.2_ex1_X:63445114-63445137:+_5-1	ASB12	302	436	356	210
ASB12_CCDS14378.2_ex1_X:63445243-63445266:-_5-2	ASB12	594	799	651	785
ASB12_CCDS14378.2_ex1_X:63445256-63445279:+_5-3	ASB12	299	448	573	548
ASB12_CCDS14378.2_ex1_X:63445281-63445304:+_5-4	ASB12	302	200	322	392
ASB12_CCDS14378.2_ex1_X:63445340-63445363:+_5-5	ASB12	254	134	242	240
ASB13_CCDS7070.1_ex2_10:5691028-5691051:-_5-1	ASB13	688	602	573	571
ASB13_CCDS7070.1_ex3_10:5693195-5693218:+_5-2	ASB13	458	491	598	376
ASB13_CCDS7070.1_ex3_10:5693232-5693255:-_5-3	ASB13	959	1348	821	1021
ASB13_CCDS7070.1_ex3_10:5693254-5693277:+_5-4	ASB13	1002	1510	1653	2159
ASB13_CCDS7070.1_ex3_10:5693303-5693326:-_5-5	ASB13	469	709	800	783
ASB17_CCDS671.1_ex1_1:76387859-76387882:+_5-1	ASB17	120	73	78	236
ASB17_CCDS671.1_ex2_1:76397696-76397719:+_5-2	ASB17	204	199	187	214
ASB17_CCDS671.1_ex2_1:76397795-76397818:-_5-3	ASB17	335	392	290	310
ASB17_CCDS671.1_ex2_1:76397838-76397861:-_5-4	ASB17	176	103	162	286
ASB17_CCDS671.1_ex2_1:76397865-76397888:+_5-5	ASB17	188	359	305	50
ASB18_CCDS46548.1_ex2_2:237123133-237123156:+_5-1	ASB18	747	644	970	677
ASB18_CCDS46548.1_ex2_2:237123158-237123181:-_5-2	ASB18	806	1722	1076	1618
ASB18_CCDS46548.1_ex2_2:237123461-237123484:-_5-3	ASB18	696	950	699	576
ASB18_CCDS46548.1_ex4_2:237149917-237149940:+_5-4	ASB18	295	357	446	377
ASB18_CCDS46548.1_ex5_2:237172778-237172801:+_5-5	ASB18	701	878	828	605
ASB3_CCDS1846.1_ex4_2:53943836-53943859:+_5-1	ASB3	335	301	243	342
ASB3_CCDS1846.1_ex5_2:53955883-53955906:-_5-2	ASB3	465	306	475	447
ASB3_CCDS1846.1_ex6_2:53956605-53956628:-_5-3	ASB3	579	841	821	909
ASB3_CCDS1846.1_ex4_2:53943711-53943734:-_5-4	ASB3	268	349	213	347
ASB3_CCDS1846.1_ex4_2:53943863-53943886:+_5-5	ASB3	399	375	344	412
ASB4_CCDS5641.1_ex0_7:95115393-95115416:+_5-1	ASB4	120	254	140	237
ASB4_CCDS5641.1_ex1_7:95125124-95125147:+_5-2	ASB4	679	1088	1048	1153
ASB4_CCDS5641.1_ex1_7:95125180-95125203:+_5-3	ASB4	95	158	218	98
ASB4_CCDS5641.1_ex1_7:95125211-95125234:+_5-4	ASB4	172	182	175	203
ASB4_CCDS5641.1_ex1_7:95125234-95125257:-_5-5	ASB4	55	9	141	84
ASB7_CCDS10387.1_ex1_15:101169649-101169672:+_5-1	ASB7	194	329	245	248
ASB7_CCDS10387.1_ex1_15:101169711-101169734:-_5-2	ASB7	381	431	467	370
ASB7_CCDS10387.1_ex1_15:101169761-101169784:+_5-3	ASB7	407	570	529	647
ASB7_CCDS10387.1_ex1_15:101169804-101169827:-_5-4	ASB7	651	800	788	847
ASB7_CCDS10387.1_ex1_15:101169886-101169909:-_5-5	ASB7	335	325	193	260
ASB9_CCDS14163.1_ex1_X:15268602-15268625:+_5-1	ASB9	433	460	723	642
ASB9_CCDS14163.1_ex2_X:15270463-15270486:-_5-2	ASB9	361	651	452	604
ASB9_CCDS14163.1_ex2_X:15270518-15270541:-_5-3	ASB9	339	417	567	272
ASB9_CCDS14163.1_ex4_X:15276977-15277000:+_5-4	ASB9	576	687	783	1105
ASB9_CCDS14163.1_ex5_X:15287892-15287915:+_5-5	ASB9	485	745	845	660
ASCL1_CCDS31886.1_ex0_12:103352214-103352237:+_5-1	ASCL1	639	1523	844	762
ASCL1_CCDS31886.1_ex0_12:103352241-103352264:-_5-2	ASCL1	1075	1665	1243	1371
ASCL1_CCDS31886.1_ex0_12:103352374-103352397:-_5-3	ASCL1	761	650	567	726
ASCL1_CCDS31886.1_ex0_12:103352409-103352432:+_5-4	ASCL1	403	353	530	300
ASCL1_CCDS31886.1_ex0_12:103352440-103352463:-_5-5	ASCL1	301	455	300	449
ASCL2_CCDS7732.1_ex0_11:2291206-2291229:-_5-1	ASCL2	364	461	241	540
ASCL2_CCDS7732.1_ex0_11:2291220-2291243:+_5-2	ASCL2	501	398	316	655
ASCL2_CCDS7732.1_ex0_11:2291323-2291346:-_5-3	ASCL2	207	202	402	94
ASCL2_CCDS7732.1_ex0_11:2291388-2291411:+_5-4	ASCL2	640	774	331	521
ASCL2_CCDS7732.1_ex0_11:2291457-2291480:+_5-5	ASCL2	498	722	682	530
ASCL5_CCDS59202.1_ex0_1:201084196-201084219:-_5-1	ASCL5	496	526	598	661
ASCL5_CCDS59202.1_ex0_1:201084230-201084253:+_5-2	ASCL5	679	542	667	754
ASCL5_CCDS59202.1_ex0_1:201084243-201084266:+_5-3	ASCL5	487	911	790	611
ASCL5_CCDS59202.1_ex0_1:201084263-201084286:+_5-4	ASCL5	257	151	331	332
ASCL5_CCDS59202.1_ex0_1:201084313-201084336:-_5-5	ASCL5	435	428	208	335
ASGR2_CCDS11088.1_ex2_17:7010359-7010382:-_5-1	ASGR2	447	636	845	672
ASGR2_CCDS11088.1_ex3_17:7010578-7010601:+_5-2	ASGR2	513	632	468	939
ASGR2_CCDS11088.1_ex5_17:7011777-7011800:+_5-3	ASGR2	850	1292	1329	733
ASGR2_CCDS11088.1_ex5_17:7011801-7011824:-_5-4	ASGR2	517	795	890	783
ASGR2_CCDS11088.1_ex6_17:7012166-7012189:+_5-5	ASGR2	544	913	1123	1158
ASH1L_CCDS1113.2_ex25_1:155448807-155448830:+_5-1	ASH1L	439	489	258	227
ASH1L_CCDS1113.2_ex25_1:155450493-155450516:-_5-2	ASH1L	141	236	262	81
ASH1L_CCDS1113.2_ex25_1:155450811-155450834:+_5-3	ASH1L	194	257	575	470
ASH1L_CCDS1113.2_ex25_1:155451346-155451369:+_5-4	ASH1L	307	446	285	506
ASH1L_CCDS1113.2_ex26_1:155491144-155491167:+_5-5	ASH1L	881	645	920	621
ASIC1_CCDS44876.1_ex2_12:50470991-50471014:-_5-1	ASIC1	90	70	135	36
ASIC1_CCDS44876.1_ex2_12:50471023-50471046:+_5-2	ASIC1	421	295	315	325
ASIC1_CCDS44876.1_ex2_12:50471049-50471072:+_5-3	ASIC1	1	0	23	0
ASIC1_CCDS44876.1_ex3_12:50471781-50471804:+_5-4	ASIC1	356	372	242	123
ASIC1_CCDS44876.1_ex4_12:50472301-50472324:+_5-5	ASIC1	529	605	462	888
ASNSD1_CCDS2300.1_ex0_2:190531329-190531352:+_5-1	ASNSD1	319	396	287	225
ASNSD1_CCDS2300.1_ex0_2:190531499-190531522:-_5-2	ASNSD1	318	324	452	152
ASNSD1_CCDS2300.1_ex0_2:190531524-190531547:-_5-3	ASNSD1	386	369	212	506
ASNSD1_CCDS2300.1_ex0_2:190531647-190531670:-_5-4	ASNSD1	140	124	119	114
ASNSD1_CCDS2300.1_ex0_2:190531745-190531768:+_5-5	ASNSD1	187	154	19	266
ASPM_CCDS1389.1_ex21_1:197101418-197101441:+_5-1	ASPM	397	244	130	115
ASPM_CCDS1389.1_ex22_1:197102489-197102512:-_5-2	ASPM	79	3	55	65
ASPM_CCDS1389.1_ex25_1:197112666-197112689:+_5-3	ASPM	416	340	365	332
ASPM_CCDS1389.1_ex27_1:197115350-197115373:-_5-4	ASPM	300	490	174	291
ASPM_CCDS1389.1_ex27_1:197115398-197115421:+_5-5	ASPM	315	170	340	229
ASPRV1_CCDS1897.1_ex0_2:70188360-70188383:+_5-1	ASPRV1	362	432	313	402
ASPRV1_CCDS1897.1_ex0_2:70188412-70188435:-_5-2	ASPRV1	376	699	667	774
ASPRV1_CCDS1897.1_ex0_2:70188433-70188456:-_5-3	ASPRV1	328	504	717	381
ASPRV1_CCDS1897.1_ex0_2:70188485-70188508:+_5-4	ASPRV1	295	389	512	604
ASPRV1_CCDS1897.1_ex0_2:70188628-70188651:+_5-5	ASPRV1	822	900	817	640
ASPSCR1_CCDS11796.1_ex1_17:79937060-79937083:+_5-1	ASPSCR1	464	520	350	577
ASPSCR1_CCDS11796.1_ex3_17:79943381-79943404:+_5-2	ASPSCR1	774	881	880	1322
ASPSCR1_CCDS11796.1_ex4_17:79952732-79952755:+_5-3	ASPSCR1	347	292	288	96
ASPSCR1_CCDS11796.1_ex6_17:79954302-79954325:+_5-4	ASPSCR1	799	800	689	986
ASPSCR1_CCDS11796.1_ex6_17:79954412-79954435:+_5-5	ASPSCR1	464	704	280	666
ASS1_CCDS6933.1_ex2_9:133333900-133333923:+_5-1	ASS1	412	662	435	413
ASS1_CCDS6933.1_ex4_9:133342146-133342169:-_5-2	ASS1	308	102	131	51
ASS1_CCDS6933.1_ex4_9:133342164-133342187:+_5-3	ASS1	274	543	621	329
ASS1_CCDS6933.1_ex6_9:133346856-133346879:+_5-4	ASS1	544	1007	624	804
ASS1_CCDS6933.1_ex7_9:133352251-133352274:+_5-5	ASS1	650	912	1258	1012
ASTN1_CCDS1319.1_ex15_1:176983937-176983960:-_5-1	ASTN1	170	202	98	95
ASTN1_CCDS1319.1_ex20_1:177001916-177001939:-_5-2	ASTN1	671	1270	684	800
ASTN1_CCDS1319.1_ex22_1:177133571-177133594:-_5-3	ASTN1	570	721	919	668
ASTN1_CCDS1319.1_ex22_1:177133592-177133615:+_5-4	ASTN1	100	160	129	87
ASTN1_CCDS1319.1_ex22_1:177133649-177133672:+_5-5	ASTN1	909	768	1091	985
ASXL1_CCDS13201.1_ex11_20:31021171-31021194:+_5-1	ASXL1	418	274	519	518
ASXL1_CCDS13201.1_ex11_20:31021196-31021219:+_5-2	ASXL1	398	774	909	691
ASXL1_CCDS13201.1_ex11_20:31021708-31021731:-_5-3	ASXL1	545	856	555	448
ASXL1_CCDS13201.1_ex12_20:31022245-31022268:+_5-4	ASXL1	412	479	520	633
ASXL1_CCDS13201.1_ex12_20:31022353-31022376:-_5-5	ASXL1	884	1358	967	1064
ATAD3C_CCDS44039.1_ex3_1:1389790-1389813:+_5-1	ATAD3C	541	656	569	825
ATAD3C_CCDS44039.1_ex3_1:1389840-1389863:-_5-2	ATAD3C	787	305	452	517
ATAD3C_CCDS44039.1_ex5_1:1391192-1391215:+_5-3	ATAD3C	318	252	297	307
ATAD3C_CCDS44039.1_ex9_1:1396158-1396181:-_5-4	ATAD3C	542	1258	871	590
ATAD3C_CCDS44039.1_ex9_1:1396176-1396199:-_5-5	ATAD3C	598	805	743	534
ATAD5_CCDS11260.1_ex1_17:29161984-29162007:+_5-1	ATAD5	53	50	30	156
ATAD5_CCDS11260.1_ex1_17:29162040-29162063:-_5-2	ATAD5	331	205	185	136
ATAD5_CCDS11260.1_ex1_17:29162086-29162109:+_5-3	ATAD5	190	176	194	206
ATAD5_CCDS11260.1_ex1_17:29162864-29162887:-_5-4	ATAD5	882	529	388	627
ATAD5_CCDS11260.1_ex6_17:29182303-29182326:-_5-5	ATAD5	250	147	78	152
ATAT1_CCDS4683.2_ex1_6:30595258-30595281:+_5-1	ATAT1	0	0	199	1
ATAT1_CCDS4683.2_ex2_6:30595425-30595448:-_5-2	ATAT1	217	144	509	361
ATAT1_CCDS4683.2_ex2_6:30595498-30595521:-_5-3	ATAT1	603	789	653	583
ATAT1_CCDS4683.2_ex4_6:30595831-30595854:+_5-4	ATAT1	403	837	389	767
ATAT1_CCDS4683.2_ex5_6:30596110-30596133:+_5-5	ATAT1	311	699	606	510
ATF1_CCDS8803.1_ex0_12:51174004-51174027:+_5-1	ATF1	118	43	34	192
ATF1_CCDS8803.1_ex1_12:51189720-51189743:-_5-2	ATF1	479	518	349	450
ATF1_CCDS8803.1_ex1_12:51189759-51189782:-_5-3	ATF1	630	918	894	819
ATF1_CCDS8803.1_ex2_12:51203254-51203277:+_5-4	ATF1	34	22	0	56
ATF1_CCDS8803.1_ex2_12:51203342-51203365:-_5-5	ATF1	386	398	543	728
ATG14_CCDS32087.1_ex5_14:55852652-55852675:-_5-1	ATG14	393	201	153	89
ATG14_CCDS32087.1_ex5_14:55852697-55852720:-_5-2	ATG14	635	626	545	542
ATG14_CCDS32087.1_ex8_14:55864135-55864158:-_5-3	ATG14	35	33	34	104
ATG14_CCDS32087.1_ex9_14:55878355-55878378:-_5-4	ATG14	311	577	301	587
ATG14_CCDS32087.1_ex9_14:55878384-55878407:-_5-5	ATG14	612	701	566	919
ATG16L2_CCDS31634.1_ex1_11:72527770-72527793:+_5-1	ATG16L2	27	5	2	3
ATG16L2_CCDS31634.1_ex2_11:72528831-72528854:-_5-2	ATG16L2	337	379	413	496
ATG16L2_CCDS31634.1_ex4_11:72533313-72533336:+_5-3	ATG16L2	569	605	414	304
ATG16L2_CCDS31634.1_ex6_11:72533893-72533916:+_5-4	ATG16L2	764	948	974	1410
ATG16L2_CCDS31634.1_ex8_11:72535813-72535836:-_5-5	ATG16L2	709	1292	655	1143
ATG2A_CCDS31602.1_ex29_11:64678083-64678106:+_5-1	ATG2A	900	749	920	1269
ATG2A_CCDS31602.1_ex31_11:64678503-64678526:+_5-2	ATG2A	167	241	166	113
ATG2A_CCDS31602.1_ex31_11:64678556-64678579:+_5-3	ATG2A	202	337	255	198
ATG2A_CCDS31602.1_ex31_11:64678598-64678621:+_5-4	ATG2A	329	370	335	259
ATG2A_CCDS31602.1_ex33_11:64679675-64679698:-_5-5	ATG2A	730	1191	1390	858
ATG2B_CCDS9944.2_ex22_14:96783580-96783603:-_5-1	ATG2B	732	717	647	289
ATG2B_CCDS9944.2_ex34_14:96800023-96800046:-_5-2	ATG2B	608	1321	1033	821
ATG2B_CCDS9944.2_ex34_14:96800126-96800149:-_5-3	ATG2B	134	173	92	300
ATG2B_CCDS9944.2_ex36_14:96807916-96807939:+_5-4	ATG2B	515	798	513	761
ATG2B_CCDS9944.2_ex41_14:96829177-96829200:+_5-5	ATG2B	341	437	380	323
ATG4A_CCDS14538.1_ex3_X:107374494-107374517:+_5-1	ATG4A	864	807	1173	691
ATG4A_CCDS14538.1_ex3_X:107374561-107374584:-_5-2	ATG4A	80	51	24	120
ATG4A_CCDS14538.1_ex4_X:107377371-107377394:+_5-3	ATG4A	140	105	103	223
ATG4A_CCDS14538.1_ex5_X:107377611-107377634:+_5-4	ATG4A	298	324	434	397
ATG4A_CCDS14538.1_ex6_X:107380322-107380345:+_5-5	ATG4A	123	221	136	149
ATG7_CCDS2605.1_ex0_3:11340267-11340290:+_5-1	ATG7	616	461	333	496
ATG7_CCDS2605.1_ex1_3:11340848-11340871:+_5-2	ATG7	457	255	191	304
ATG7_CCDS2605.1_ex6_3:11372837-11372860:+_5-3	ATG7	397	267	101	167
ATG7_CCDS2605.1_ex6_3:11372855-11372878:-_5-4	ATG7	461	352	233	620
ATG7_CCDS2605.1_ex7_3:11374479-11374502:+_5-5	ATG7	537	659	548	535
ATIC_CCDS2398.1_ex3_2:216184391-216184414:-_5-1	ATIC	233	69	49	47
ATIC_CCDS2398.1_ex5_2:216190740-216190763:+_5-2	ATIC	538	391	159	130
ATIC_CCDS2398.1_ex5_2:216190842-216190865:+_5-3	ATIC	410	264	182	184
ATIC_CCDS2398.1_ex7_2:216197134-216197157:+_5-4	ATIC	769	591	755	1028
ATIC_CCDS2398.1_ex7_2:216197208-216197231:+_5-5	ATIC	611	597	564	375
ATL1_CCDS32077.1_ex3_14:51058258-51058281:+_5-1	ATL1	34	6	22	0
ATL1_CCDS32077.1_ex3_14:51058335-51058358:+_5-2	ATL1	126	129	364	117
ATL1_CCDS32077.1_ex6_14:51079980-51080003:+_5-3	ATL1	284	93	84	37
ATL1_CCDS32077.1_ex6_14:51080015-51080038:+_5-4	ATL1	360	286	135	143
ATL1_CCDS32077.1_ex6_14:51080047-51080070:+_5-5	ATL1	152	193	100	107
ATM_CCDS31669.1_ex8_11:108121517-108121540:+_5-1	ATM	577	1276	681	768
ATM_CCDS31669.1_ex14_11:108129744-108129767:-_5-2	ATM	270	217	335	203
ATM_CCDS31669.1_ex15_11:108138026-108138049:+_5-3	ATM	210	89	172	107
ATM_CCDS31669.1_ex22_11:108151810-108151833:+_5-4	ATM	206	281	344	128
ATM_CCDS31669.1_ex26_11:108159737-108159760:-_5-5	ATM	350	333	66	129
ATN1_CCDS31734.1_ex3_12:7044733-7044756:-_5-1	ATN1	587	658	590	825
ATN1_CCDS31734.1_ex3_12:7044786-7044809:+_5-2	ATN1	333	238	178	173
ATN1_CCDS31734.1_ex3_12:7045156-7045179:+_5-3	ATN1	268	297	135	301
ATN1_CCDS31734.1_ex3_12:7045559-7045582:-_5-4	ATN1	242	447	272	763
ATN1_CCDS31734.1_ex3_12:7046004-7046027:-_5-5	ATN1	678	728	790	884
ATOH7_CCDS7276.1_ex0_10:69991116-69991139:-_5-1	ATOH7	464	678	664	503
ATOH7_CCDS7276.1_ex0_10:69991158-69991181:+_5-2	ATOH7	293	474	387	416
ATOH7_CCDS7276.1_ex0_10:69991235-69991258:-_5-3	ATOH7	477	593	411	556
ATOH7_CCDS7276.1_ex0_10:69991262-69991285:+_5-4	ATOH7	803	955	1113	1187
ATOH7_CCDS7276.1_ex0_10:69991341-69991364:-_5-5	ATOH7	266	250	446	548
ATOH8_CCDS1985.1_ex0_2:85981425-85981448:+_5-1	ATOH8	253	153	233	169
ATOH8_CCDS1985.1_ex0_2:85981465-85981488:+_5-2	ATOH8	578	613	473	615
ATOH8_CCDS1985.1_ex0_2:85981616-85981639:-_5-3	ATOH8	632	506	363	418
ATOH8_CCDS1985.1_ex0_2:85981641-85981664:+_5-4	ATOH8	473	329	447	192
ATOH8_CCDS1985.1_ex0_2:85981741-85981764:-_5-5	ATOH8	413	502	288	446
ATP10D_CCDS3476.1_ex0_4:47514644-47514667:+_5-1	ATP10D	1078	963	1045	737
ATP10D_CCDS3476.1_ex2_4:47525082-47525105:+_5-2	ATP10D	1052	1562	1566	1473
ATP10D_CCDS3476.1_ex4_4:47537529-47537552:+_5-3	ATP10D	380	391	274	604
ATP10D_CCDS3476.1_ex5_4:47537953-47537976:-_5-4	ATP10D	519	295	186	403
ATP10D_CCDS3476.1_ex10_4:47559836-47559859:-_5-5	ATP10D	119	83	110	116
ATP12A_CCDS31948.1_ex3_13:25262631-25262654:-_5-1	ATP12A	577	489	482	531
ATP12A_CCDS31948.1_ex6_13:25264743-25264766:+_5-2	ATP12A	395	337	251	345
ATP12A_CCDS31948.1_ex7_13:25265218-25265241:-_5-3	ATP12A	254	383	197	343
ATP12A_CCDS31948.1_ex8_13:25266574-25266597:+_5-4	ATP12A	163	79	153	156
ATP12A_CCDS31948.1_ex8_13:25266747-25266770:-_5-5	ATP12A	259	105	513	107
ATP13A3_CCDS43187.1_ex16_3:194159640-194159663:-_5-1	ATP13A3	330	425	452	289
ATP13A3_CCDS43187.1_ex18_3:194165463-194165486:-_5-2	ATP13A3	211	212	630	198
ATP13A3_CCDS43187.1_ex21_3:194169217-194169240:-_5-3	ATP13A3	304	367	155	138
ATP13A3_CCDS43187.1_ex22_3:194170968-194170991:-_5-4	ATP13A3	732	835	729	884
ATP13A3_CCDS43187.1_ex29_3:194181451-194181474:+_5-5	ATP13A3	259	550	361	651
ATP1A3_CCDS12594.1_ex15_19:42489141-42489164:-_5-1	ATP1A3	376	657	215	359
ATP1A3_CCDS12594.1_ex15_19:42489216-42489239:+_5-2	ATP1A3	206	319	334	403
ATP1A3_CCDS12594.1_ex15_19:42489272-42489295:-_5-3	ATP1A3	803	726	908	919
ATP1A3_CCDS12594.1_ex16_19:42489542-42489565:+_5-4	ATP1A3	432	480	407	374
ATP1A3_CCDS12594.1_ex19_19:42492111-42492134:+_5-5	ATP1A3	793	858	1289	522
ATP1B1_CCDS1276.1_ex1_1:169080614-169080637:-_5-1	ATP1B1	0	0	0	0
ATP1B1_CCDS1276.1_ex1_1:169080688-169080711:-_5-2	ATP1B1	201	323	238	299
ATP1B1_CCDS1276.1_ex1_1:169080727-169080750:-_5-3	ATP1B1	582	476	408	530
ATP1B1_CCDS1276.1_ex2_1:169094160-169094183:-_5-4	ATP1B1	108	52	51	303
ATP1B1_CCDS1276.1_ex2_1:169094242-169094265:-_5-5	ATP1B1	361	420	339	261
ATP2A3_CCDS11041.1_ex12_17:3848053-3848076:-_5-1	ATP2A3	811	1260	759	904
ATP2A3_CCDS11041.1_ex13_17:3848359-3848382:-_5-2	ATP2A3	491	703	347	446
ATP2A3_CCDS11041.1_ex14_17:3850932-3850955:-_5-3	ATP2A3	919	1027	999	1186
ATP2A3_CCDS11041.1_ex17_17:3854600-3854623:-_5-4	ATP2A3	844	1238	756	1073
ATP2A3_CCDS11041.1_ex21_17:3867466-3867489:-_5-5	ATP2A3	368	272	434	397
ATP2B1_CCDS41817.1_ex11_12:90013979-90014002:-_5-1	ATP2B1	749	193	384	239
ATP2B1_CCDS41817.1_ex13_12:90017975-90017998:+_5-2	ATP2B1	369	110	50	83
ATP2B1_CCDS41817.1_ex15_12:90021453-90021476:-_5-3	ATP2B1	179	295	57	108
ATP2B1_CCDS41817.1_ex17_12:90028646-90028669:+_5-4	ATP2B1	290	83	7	11
ATP2B1_CCDS41817.1_ex20_12:90049512-90049535:-_5-5	ATP2B1	38	7	0	4
ATP2B3_CCDS14722.1_ex1_X:152806976-152806999:-_5-1	ATP2B3	431	381	504	432
ATP2B3_CCDS14722.1_ex2_X:152807300-152807323:+_5-2	ATP2B3	355	503	585	356
ATP2B3_CCDS14722.1_ex3_X:152807843-152807866:-_5-3	ATP2B3	750	847	763	883
ATP2B3_CCDS14722.1_ex3_X:152807862-152807885:-_5-4	ATP2B3	736	896	1017	950
ATP2B3_CCDS14722.1_ex8_X:152815049-152815072:+_5-5	ATP2B3	548	1135	713	906
ATP2C1_CCDS33856.1_ex3_3:130653533-130653556:+_5-1	ATP2C1	501	850	504	1029
ATP2C1_CCDS33856.1_ex6_3:130660423-130660446:+_5-2	ATP2C1	1325	1210	1520	1134
ATP2C1_CCDS33856.1_ex6_3:130660455-130660478:+_5-3	ATP2C1	575	547	713	551
ATP2C1_CCDS33856.1_ex7_3:130672782-130672805:-_5-4	ATP2C1	179	345	77	148
ATP2C1_CCDS33856.1_ex11_3:130682846-130682869:-_5-5	ATP2C1	279	587	651	330
ATP4B_CCDS9539.1_ex4_13:114307672-114307695:-_5-1	ATP4B	414	483	548	244
ATP4B_CCDS9539.1_ex4_13:114307712-114307735:+_5-2	ATP4B	302	486	357	174
ATP4B_CCDS9539.1_ex4_13:114307730-114307753:+_5-3	ATP4B	367	225	255	329
ATP4B_CCDS9539.1_ex5_13:114309127-114309150:-_5-4	ATP4B	4	0	0	0
ATP4B_CCDS9539.1_ex5_13:114309233-114309256:-_5-5	ATP4B	508	996	819	649
ATP5A1_CCDS11927.1_ex5_18:43667422-43667445:-_5-1	ATP5A1	386	128	318	204
ATP5A1_CCDS11927.1_ex7_18:43669558-43669581:+_5-2	ATP5A1	424	335	291	399
ATP5A1_CCDS11927.1_ex7_18:43669672-43669695:+_5-3	ATP5A1	192	183	205	294
ATP5A1_CCDS11927.1_ex8_18:43669842-43669865:+_5-4	ATP5A1	302	152	143	283
ATP5A1_CCDS11927.1_ex9_18:43671699-43671722:-_5-5	ATP5A1	371	192	193	113
ATP5F1_CCDS836.1_ex2_1:111996842-111996865:+_5-1	ATP5F1	39	14	63	46
ATP5F1_CCDS836.1_ex2_1:111996887-111996910:+_5-2	ATP5F1	688	440	322	468
ATP5F1_CCDS836.1_ex2_1:111996956-111996979:+_5-3	ATP5F1	78	53	78	45
ATP5F1_CCDS836.1_ex3_1:111998706-111998729:+_5-4	ATP5F1	501	270	491	427
ATP5F1_CCDS836.1_ex4_1:111999253-111999276:+_5-5	ATP5F1	137	108	222	116
ATP5G1_CCDS11539.1_ex1_17:46971789-46971812:+_5-1	ATP5G1	211	106	349	55
ATP5G1_CCDS11539.1_ex2_17:46972517-46972540:-_5-2	ATP5G1	324	446	192	190
ATP5G1_CCDS11539.1_ex2_17:46972540-46972563:-_5-3	ATP5G1	1115	1441	1170	1414
ATP5G1_CCDS11539.1_ex2_17:46972561-46972584:+_5-4	ATP5G1	503	360	655	360
ATP5G1_CCDS11539.1_ex2_17:46972579-46972602:-_5-5	ATP5G1	658	836	970	621
ATP5G2_CCDS31812.1_ex1_12:54063032-54063055:+_6-1	ATP5G2	197	168	246	74
ATP5G2_CCDS31812.1_ex1_12:54063073-54063096:+_6-2	ATP5G2	331	254	228	318
ATP5G2_CCDS31812.1_ex2_12:54063653-54063676:-_6-4	ATP5G2	432	866	415	881
ATP5G2_CCDS31812.1_ex2_12:54063686-54063709:-_6-5	ATP5G2	598	674	416	383
ATP5G2_CCDS31812.1_ex3_12:54066384-54066407:+_6-6	ATP5G2	342	478	384	398
ATP5G3_CCDS2263.1_ex1_2:176043891-176043914:+_5-1	ATP5G3	655	663	332	563
ATP5G3_CCDS2263.1_ex1_2:176043923-176043946:-_5-2	ATP5G3	170	277	75	170
ATP5G3_CCDS2263.1_ex1_2:176043956-176043979:-_5-3	ATP5G3	144	160	86	92
ATP5G3_CCDS2263.1_ex2_2:176044826-176044849:+_5-4	ATP5G3	742	1396	928	928
ATP5G3_CCDS2263.1_ex2_2:176044842-176044865:-_5-5	ATP5G3	477	637	433	426
ATP5SL_CCDS33032.1_ex2_19:41939486-41939509:-_5-1	ATP5SL	609	599	802	651
ATP5SL_CCDS33032.1_ex2_19:41939539-41939562:-_5-2	ATP5SL	153	324	201	87
ATP5SL_CCDS33032.1_ex2_19:41939553-41939576:-_5-3	ATP5SL	296	445	129	56
ATP5SL_CCDS33032.1_ex4_19:41944150-41944173:-_5-4	ATP5SL	206	185	462	268
ATP5SL_CCDS33032.1_ex4_19:41944180-41944203:-_5-5	ATP5SL	197	98	50	69
ATP6V0A1_CCDS11426.1_ex2_17:40620056-40620079:+_5-1	ATP6V0A1	387	375	350	259
ATP6V0A1_CCDS11426.1_ex2_17:40620101-40620124:-_5-2	ATP6V0A1	540	488	383	421
ATP6V0A1_CCDS11426.1_ex5_17:40630529-40630552:+_5-3	ATP6V0A1	665	614	510	623
ATP6V0A1_CCDS11426.1_ex6_17:40632679-40632702:-_5-4	ATP6V0A1	782	523	276	620
ATP6V0A1_CCDS11426.1_ex9_17:40642633-40642656:+_5-5	ATP6V0A1	103	44	70	15
ATP6V0B_CCDS41315.1_ex1_1:44441993-44442016:-_5-1	ATP6V0B	642	160	147	212
ATP6V0B_CCDS41315.1_ex2_1:44442309-44442332:+_5-2	ATP6V0B	392	27	136	66
ATP6V0B_CCDS41315.1_ex3_1:44442454-44442477:-_5-3	ATP6V0B	1118	548	313	486
ATP6V0B_CCDS41315.1_ex3_1:44442474-44442497:+_5-4	ATP6V0B	430	57	5	63
ATP6V0B_CCDS41315.1_ex4_1:44442692-44442715:-_5-5	ATP6V0B	435	719	833	725
ATP6V0D1_CCDS10838.1_ex5_16:67478498-67478521:+_5-1	ATP6V0D1	439	4	0	3
ATP6V0D1_CCDS10838.1_ex6_16:67487445-67487468:+_5-2	ATP6V0D1	232	0	1	2
ATP6V0D1_CCDS10838.1_ex6_16:67487490-67487513:-_5-3	ATP6V0D1	557	56	24	107
ATP6V0D1_CCDS10838.1_ex6_16:67487522-67487545:-_5-4	ATP6V0D1	257	1	4	4
ATP6V0D1_CCDS10838.1_ex7_16:67514859-67514882:-_5-5	ATP6V0D1	327	9	0	1
BCAM_CCDS12644.1_ex1_19:45314500-45314523:+_5-1	BCAM	718	615	600	786
BCAM_CCDS12644.1_ex1_19:45314560-45314583:-_5-2	BCAM	512	666	442	313
BCAM_CCDS12644.1_ex3_19:45315798-45315821:-_5-3	BCAM	289	502	606	234
BCAM_CCDS12644.1_ex4_19:45316556-45316579:+_5-4	BCAM	423	514	565	285
BCAM_CCDS12644.1_ex5_19:45316695-45316718:+_5-5	BCAM	858	1326	1103	1033
BCAN_CCDS1149.1_ex1_1:156616600-156616623:+_5-1	BCAN	529	169	177	213
BCAN_CCDS1149.1_ex1_1:156616839-156616862:-_5-2	BCAN	574	588	561	318
BCAN_CCDS1149.1_ex2_1:156617300-156617323:+_5-3	BCAN	431	707	698	419
BCAN_CCDS1149.1_ex2_1:156617452-156617475:+_5-4	BCAN	575	637	1078	559
BCAN_CCDS1149.1_ex4_1:156618402-156618425:+_5-5	BCAN	434	524	412	463
BCAP29_CCDS34730.1_ex0_7:107221298-107221321:-_5-1	BCAP29	455	217	386	291
BCAP29_CCDS34730.1_ex2_7:107234426-107234449:-_5-2	BCAP29	114	154	45	53
BCAP29_CCDS34730.1_ex2_7:107234534-107234557:-_5-3	BCAP29	4	2	32	4
BCAP29_CCDS34730.1_ex3_7:107236305-107236328:+_5-4	BCAP29	287	212	293	420
BCAP29_CCDS34730.1_ex3_7:107236326-107236349:+_5-5	BCAP29	49	3	60	0
BCAR3_CCDS58010.1_ex5_1:94048431-94048454:+_5-1	BCAR3	628	1001	462	594
BCAR3_CCDS58010.1_ex6_1:94049573-94049596:-_5-2	BCAR3	509	457	835	908
BCAR3_CCDS58010.1_ex7_1:94054801-94054824:+_5-3	BCAR3	656	652	849	743
BCAR3_CCDS58010.1_ex7_1:94054918-94054941:+_5-4	BCAR3	247	267	317	327
BCAR3_CCDS58010.1_ex7_1:94054947-94054970:-_5-5	BCAR3	459	430	349	607
BCAS1_CCDS13444.1_ex7_20:52612573-52612596:+_5-1	BCAS1	343	655	686	407
BCAS1_CCDS13444.1_ex8_20:52644949-52644972:+_5-2	BCAS1	815	1048	1020	1026
BCAS1_CCDS13444.1_ex8_20:52645327-52645350:+_5-3	BCAS1	594	1020	1143	874
BCAS1_CCDS13444.1_ex8_20:52645423-52645446:-_5-4	BCAS1	709	1269	1168	1288
BCAS1_CCDS13444.1_ex8_20:52645443-52645466:+_5-5	BCAS1	844	544	1011	692
BCAS3_CCDS11626.1_ex4_17:58824590-58824613:+_5-1	BCAS3	360	311	464	250
BCAS3_CCDS11626.1_ex9_17:58979983-58980006:+_5-2	BCAS3	500	992	521	786
BCAS3_CCDS11626.1_ex10_17:58987980-58988003:-_5-3	BCAS3	414	427	400	558
BCAS3_CCDS11626.1_ex10_17:58988030-58988053:+_5-4	BCAS3	245	157	309	143
BCAS3_CCDS11626.1_ex13_17:59067454-59067477:-_5-5	BCAS3	529	635	627	603
BCAS4_CCDS13432.2_ex0_20:49411616-49411639:-_5-1	BCAS4	498	562	638	749
BCAS4_CCDS13432.2_ex2_20:49446853-49446876:-_5-2	BCAS4	358	463	356	547
BCAS4_CCDS13432.2_ex2_20:49446895-49446918:+_5-3	BCAS4	329	445	806	389
BCAS4_CCDS13432.2_ex3_20:49458303-49458326:-_5-4	BCAS4	443	497	596	1040
BCAS4_CCDS13432.2_ex3_20:49458325-49458348:-_5-5	BCAS4	405	468	511	395
BCDIN3D_CCDS8790.1_ex0_12:50232602-50232625:-_5-1	BCDIN3D	382	472	521	441
BCDIN3D_CCDS8790.1_ex0_12:50232692-50232715:+_5-2	BCDIN3D	435	360	256	549
BCDIN3D_CCDS8790.1_ex0_12:50232741-50232764:+_5-3	BCDIN3D	405	711	402	420
BCDIN3D_CCDS8790.1_ex1_12:50236637-50236660:-_5-4	BCDIN3D	452	518	427	299
BCDIN3D_CCDS8790.1_ex1_12:50236740-50236763:-_5-5	BCDIN3D	881	446	517	754
BCHE_CCDS3198.1_ex2_3:165548027-165548050:+_5-1	BCHE	375	495	641	589
BCHE_CCDS3198.1_ex2_3:165548282-165548305:-_5-2	BCHE	557	696	661	834
BCHE_CCDS3198.1_ex2_3:165548387-165548410:-_5-3	BCHE	215	454	202	159
BCHE_CCDS3198.1_ex2_3:165548487-165548510:+_5-4	BCHE	643	970	651	536
BCHE_CCDS3198.1_ex2_3:165548606-165548629:+_5-5	BCHE	121	104	183	41
BCKDHA_CCDS12581.1_ex1_19:41916602-41916625:-_5-1	BCKDHA	420	159	446	157
BCKDHA_CCDS12581.1_ex1_19:41916662-41916685:-_5-2	BCKDHA	187	113	87	175
BCKDHA_CCDS12581.1_ex3_19:41920045-41920068:-_5-3	BCKDHA	823	1455	775	1300
BCKDHA_CCDS12581.1_ex4_19:41925046-41925069:+_5-4	BCKDHA	319	432	292	310
BCKDHA_CCDS12581.1_ex4_19:41925133-41925156:-_5-5	BCKDHA	635	663	499	458
BCKDK_CCDS10705.1_ex0_16:31120695-31120718:-_5-1	BCKDK	328	622	276	655
BCKDK_CCDS10705.1_ex1_16:31120831-31120854:-_5-2	BCKDK	570	602	343	859
BCKDK_CCDS10705.1_ex1_16:31120853-31120876:-_5-3	BCKDK	365	338	745	575
BCKDK_CCDS10705.1_ex2_16:31121009-31121032:+_5-4	BCKDK	457	995	816	859
BCKDK_CCDS10705.1_ex4_16:31121602-31121625:-_5-5	BCKDK	383	723	309	582
BCL2L10_CCDS10148.1_ex1_15:52404623-52404646:+_5-1	BCL2L10	950	1332	1269	1454
BCL2L10_CCDS10148.1_ex1_15:52404651-52404674:-_5-2	BCL2L10	1107	1552	1283	1270
BCL2L10_CCDS10148.1_ex1_15:52404691-52404714:+_5-3	BCL2L10	563	666	941	758
BCL2L10_CCDS10148.1_ex1_15:52404721-52404744:+_5-4	BCL2L10	89	105	61	42
BCL2L10_CCDS10148.1_ex1_15:52404749-52404772:+_5-5	BCL2L10	733	1398	1015	1127
BCL2L15_CCDS30809.1_ex1_1:114424535-114424558:+_5-1	BCL2L15	309	147	207	372
BCL2L15_CCDS30809.1_ex2_1:114429157-114429180:-_5-2	BCL2L15	118	98	18	107
BCL2L15_CCDS30809.1_ex2_1:114429202-114429225:-_5-3	BCL2L15	265	241	394	361
BCL2L15_CCDS30809.1_ex2_1:114429243-114429266:-_5-4	BCL2L15	406	169	187	215
BCL2L15_CCDS30809.1_ex3_1:114429886-114429909:+_5-5	BCL2L15	1147	1127	1037	1288
BCL2L2_CCDS9591.1_ex0_14:23777094-23777117:+_5-1	BCL2L2	625	1487	1304	1347
BCL2L2_CCDS9591.1_ex0_14:23777197-23777220:+_5-2	BCL2L2	522	665	1259	512
BCL2L2_CCDS9591.1_ex0_14:23777257-23777280:-_5-3	BCL2L2	199	247	143	148
BCL2L2_CCDS9591.1_ex0_14:23777215-23777238:-_5-4	BCL2L2	365	539	202	315
BCL2L2_CCDS9591.1_ex0_14:23777233-23777256:+_5-5	BCL2L2	278	207	332	478
BCL6_CCDS3289.1_ex5_3:187447213-187447236:-_5-1	BCL6	458	925	1077	934
BCL6_CCDS3289.1_ex5_3:187447231-187447254:+_5-2	BCL6	569	544	546	778
BCL6_CCDS3289.1_ex5_3:187447703-187447726:+_5-3	BCL6	808	2033	1625	1365
BCL6_CCDS3289.1_ex5_3:187447755-187447778:+_5-4	BCL6	196	324	265	283
BCL6_CCDS3289.1_ex6_3:187449580-187449603:-_5-5	BCL6	580	1191	892	1396
BCL7A_CCDS53841.1_ex1_12:122468634-122468657:+_5-1	BCL7A	27	17	3	19
BCL7A_CCDS53841.1_ex1_12:122468659-122468682:-_5-2	BCL7A	783	845	953	632
BCL7A_CCDS53841.1_ex2_12:122473311-122473334:+_5-3	BCL7A	458	1132	533	763
BCL7A_CCDS53841.1_ex3_12:122481804-122481827:-_5-4	BCL7A	673	907	633	650
BCL7A_CCDS53841.1_ex3_12:122481827-122481850:-_5-5	BCL7A	637	673	509	362
BCO2_CCDS41716.1_ex1_11:112064352-112064375:-_5-1	BCO2	480	344	602	420
BCO2_CCDS41716.1_ex4_11:112070437-112070460:+_5-2	BCO2	375	669	785	269
BCO2_CCDS41716.1_ex4_11:112070528-112070551:-_5-3	BCO2	36	37	12	187
BCO2_CCDS41716.1_ex5_11:112071450-112071473:-_5-4	BCO2	153	89	165	10
[truncated: 23,001 more rows]

## Sheet: Human_v3
gRNA	Gene	Plasmid	Rep1	Rep2	Rep3
A1BG_v3_6-1	A1BG	1207	574	722	713
A1BG_v3_6-2	A1BG	1539	1248	1456	1451
A1BG_v3_6-3	A1BG	1589	1681	1417	2139
A1BG_v3_6-4	A1BG	1286	990	858	885
A1BG_v3_6-5	A1BG	1181	940	827	1003
A1BG_v3_6-6	A1BG	1707	1733	2337	1860
A1CF_v3_6-1	A1CF	1065	850	957	1268
A1CF_v3_6-2	A1CF	980	1587	1682	1728
A1CF_v3_6-3	A1CF	986	1272	1478	1339
A1CF_v3_6-4	A1CF	657	729	821	984
A1CF_v3_6-5	A1CF	1268	927	848	871
A1CF_v3_6-6	A1CF	1072	1451	1044	1176
A2ML1_v3_6-1	A2ML1	1161	1714	1665	1727
A2ML1_v3_6-2	A2ML1	1310	1429	1406	1509
A2ML1_v3_6-3	A2ML1	844	578	655	715
A2ML1_v3_6-4	A2ML1	997	803	1106	847
A2ML1_v3_6-5	A2ML1	1170	1727	1840	1897
A2ML1_v3_6-6	A2ML1	1359	2165	2134	2295
A4GALT_v3_6-1	A4GALT	880	787	967	883
A4GALT_v3_6-2	A4GALT	578	626	596	825
A4GALT_v3_6-3	A4GALT	1352	1461	1324	1320
A4GALT_v3_6-4	A4GALT	1667	1849	1688	1989
A4GALT_v3_6-5	A4GALT	1472	2296	1956	2541
A4GALT_v3_6-6	A4GALT	1322	1995	1972	2016
A4GNT_v3_6-1	A4GNT	1002	1002	1382	1263
A4GNT_v3_6-2	A4GNT	904	1219	1728	1360
A4GNT_v3_6-3	A4GNT	1009	704	881	840
A4GNT_v3_6-4	A4GNT	1363	2024	1737	2076
A4GNT_v3_6-5	A4GNT	688	918	661	954
A4GNT_v3_6-6	A4GNT	1204	2253	2582	1861
AACS_v3_6-1	AACS	530	428	584	899
AACS_v3_6-2	AACS	953	1205	1284	1376
AACS_v3_6-3	AACS	1508	1627	1658	1637
AACS_v3_6-4	AACS	1300	1019	988	766
AACS_v3_6-5	AACS	1253	1894	1593	1688
AACS_v3_6-6	AACS	1486	2771	2234	2581
AAGAB_v3_6-1	AAGAB	292	427	232	252
AAGAB_v3_6-2	AAGAB	516	484	542	348
AAGAB_v3_6-3	AAGAB	808	897	1156	1204
AAGAB_v3_6-4	AAGAB	502	836	1051	528
AAGAB_v3_6-5	AAGAB	390	358	563	547
AAGAB_v3_6-6	AAGAB	596	509	585	566
AAMDC_v3_6-1	AAMDC	686	1231	849	916
AAMDC_v3_6-2	AAMDC	599	1117	950	932
AAMDC_v3_6-3	AAMDC	729	725	526	672
AAMDC_v3_6-4	AAMDC	574	870	701	549
AAMDC_v3_6-5	AAMDC	459	479	457	577
AAMDC_v3_6-6	AAMDC	354	445	360	348
AAMP_v3_6-1	AAMP	621	42	11	1
AAMP_v3_6-2	AAMP	752	235	235	192
AAMP_v3_6-3	AAMP	761	23	16	8
AAMP_v3_6-4	AAMP	611	562	1000	849
AAMP_v3_6-5	AAMP	799	98	106	177
AAMP_v3_6-6	AAMP	640	34	21	42
AANAT_v3_6-1	AANAT	561	673	803	759
AANAT_v3_6-2	AANAT	624	278	410	375
AANAT_v3_6-3	AANAT	875	1171	1080	1165
AANAT_v3_6-4	AANAT	605	288	242	233
AANAT_v3_6-5	AANAT	455	455	643	677
AANAT_v3_6-6	AANAT	587	691	648	702
AARS2_v3_6-1	AARS2	692	864	736	923
AARS2_v3_6-2	AARS2	363	218	119	117
AARS2_v3_6-3	AARS2	817	353	303	414
AARS2_v3_6-4	AARS2	628	347	360	333
AARS2_v3_6-5	AARS2	773	494	623	619
AARS2_v3_6-6	AARS2	618	403	357	350
AARSD1_v3_6-1	AARSD1	346	335	378	557
AARSD1_v3_6-2	AARSD1	548	607	652	591
AARSD1_v3_6-3	AARSD1	744	589	503	553
AARSD1_v3_6-4	AARSD1	400	307	432	306
AARSD1_v3_6-5	AARSD1	555	388	348	374
AARSD1_v3_6-6	AARSD1	968	625	581	480
AASDH_v3_6-1	AASDH	441	350	278	190
AASDH_v3_6-2	AASDH	625	546	684	516
AASDH_v3_6-3	AASDH	625	650	576	468
AASDH_v3_6-4	AASDH	487	276	266	258
AASDH_v3_6-5	AASDH	575	711	921	878
AASDH_v3_6-6	AASDH	354	413	380	329
AASS_v3_6-1	AASS	589	737	641	625
AASS_v3_6-2	AASS	826	914	1227	1283
AASS_v3_6-3	AASS	443	563	432	659
AASS_v3_6-4	AASS	587	278	181	197
AASS_v3_6-5	AASS	720	772	1010	712
AASS_v3_6-6	AASS	587	774	536	633
AATK_v3_6-1	AATK	426	485	403	554
AATK_v3_6-2	AATK	579	540	478	376
AATK_v3_6-3	AATK	913	1350	1115	1372
AATK_v3_6-4	AATK	989	1035	1337	1402
AATK_v3_6-5	AATK	845	1012	992	1088
AATK_v3_6-6	AATK	822	1119	1302	1181
ABAT_v3_6-1	ABAT	780	761	823	651
ABAT_v3_6-2	ABAT	808	1033	1086	732
ABAT_v3_6-3	ABAT	617	620	453	728
ABAT_v3_6-4	ABAT	642	1031	711	978
ABAT_v3_6-5	ABAT	875	1158	1324	1408
ABAT_v3_6-6	ABAT	569	536	609	644
ABCA10_v3_6-1	ABCA10	520	401	460	459
ABCA10_v3_6-2	ABCA10	467	520	385	447
ABCA10_v3_6-3	ABCA10	370	588	482	537
ABCA10_v3_6-4	ABCA10	638	855	639	736
ABCA10_v3_6-5	ABCA10	476	172	478	424
ABCA10_v3_6-6	ABCA10	285	393	348	438
ABCA12_v3_6-1	ABCA12	308	271	214	255
ABCA12_v3_6-2	ABCA12	619	938	910	717
ABCA12_v3_6-3	ABCA12	478	319	437	707
ABCA12_v3_6-4	ABCA12	735	632	560	562
ABCA12_v3_6-5	ABCA12	612	556	820	497
ABCA12_v3_6-6	ABCA12	572	1000	972	731
ABCA3_v3_6-1	ABCA3	791	564	734	721
ABCA3_v3_6-2	ABCA3	430	498	344	478
ABCA3_v3_6-3	ABCA3	705	752	597	787
ABCA3_v3_6-4	ABCA3	206	211	162	196
ABCA3_v3_6-5	ABCA3	922	961	1246	1218
ABCA3_v3_6-6	ABCA3	612	321	496	411
ABCA5_v3_6-1	ABCA5	541	587	609	522
ABCA5_v3_6-2	ABCA5	407	407	421	255
ABCA5_v3_6-3	ABCA5	499	363	464	422
ABCA5_v3_6-4	ABCA5	311	382	424	281
ABCA5_v3_6-5	ABCA5	385	507	301	444
ABCA5_v3_6-6	ABCA5	539	1009	946	686
ABCA6_v3_6-1	ABCA6	629	606	535	604
ABCA6_v3_6-2	ABCA6	519	908	864	621
ABCA6_v3_6-3	ABCA6	433	531	544	427
ABCA6_v3_6-4	ABCA6	428	590	583	484
ABCA6_v3_6-5	ABCA6	500	602	728	565
ABCA6_v3_6-6	ABCA6	571	580	560	685
ABCA8_v3_6-1	ABCA8	523	758	387	529
ABCA8_v3_6-2	ABCA8	873	751	698	712
ABCA8_v3_6-3	ABCA8	452	496	746	661
ABCA8_v3_6-4	ABCA8	731	851	638	789
ABCA8_v3_6-5	ABCA8	666	626	684	778
ABCA8_v3_6-6	ABCA8	586	486	420	664
ABCB11_v3_6-1	ABCB11	505	332	555	463
ABCB11_v3_6-2	ABCB11	738	792	967	1082
ABCB11_v3_6-3	ABCB11	580	570	558	710
ABCB11_v3_6-4	ABCB11	623	371	416	346
ABCB11_v3_6-5	ABCB11	474	875	906	836
ABCB11_v3_6-6	ABCB11	369	152	269	123
ABCB7_v3_6-1	ABCB7	571	221	218	272
ABCB7_v3_6-2	ABCB7	731	166	272	184
ABCB7_v3_6-3	ABCB7	848	933	999	1153
ABCB7_v3_6-4	ABCB7	692	159	239	161
ABCB7_v3_6-5	ABCB7	682	23	79	40
ABCB7_v3_6-6	ABCB7	267	32	5	0
ABCB9_v3_6-1	ABCB9	319	193	183	227
ABCB9_v3_6-2	ABCB9	877	828	447	634
ABCB9_v3_6-3	ABCB9	480	720	466	447
ABCB9_v3_6-4	ABCB9	728	459	858	736
ABCB9_v3_6-5	ABCB9	711	498	671	779
ABCB9_v3_6-6	ABCB9	453	501	525	438
ABCC12_v3_6-1	ABCC12	354	758	572	550
ABCC12_v3_6-2	ABCC12	628	1205	1277	803
ABCC12_v3_6-3	ABCC12	561	827	881	849
ABCC12_v3_6-4	ABCC12	653	790	988	721
ABCC12_v3_6-5	ABCC12	731	948	830	973
ABCC12_v3_6-6	ABCC12	867	1632	1467	1912
ABCC2_v3_6-1	ABCC2	379	281	431	313
ABCC2_v3_6-2	ABCC2	487	604	532	735
ABCC2_v3_6-3	ABCC2	700	1241	1086	1114
ABCC2_v3_6-4	ABCC2	854	575	706	728
ABCC2_v3_6-5	ABCC2	820	1428	1225	1589
ABCC2_v3_6-6	ABCC2	449	330	455	429
ABCC3_v3_6-1	ABCC3	740	583	697	787
ABCC3_v3_6-2	ABCC3	529	617	602	532
ABCC3_v3_6-3	ABCC3	671	933	871	949
ABCC3_v3_6-4	ABCC3	984	1005	996	1129
ABCC3_v3_6-5	ABCC3	645	588	626	508
ABCC3_v3_6-6	ABCC3	590	531	693	557
ABCC4_v3_6-1	ABCC4	563	628	645	492
ABCC4_v3_6-2	ABCC4	675	1002	1430	1172
ABCC4_v3_6-3	ABCC4	608	1038	786	601
ABCC4_v3_6-4	ABCC4	635	854	791	871
ABCC4_v3_6-5	ABCC4	514	900	768	959
ABCC4_v3_6-6	ABCC4	618	922	630	998
ABCC8_v3_6-1	ABCC8	913	1738	1939	1770
ABCC8_v3_6-2	ABCC8	601	961	848	945
ABCC8_v3_6-3	ABCC8	597	806	605	648
ABCC8_v3_6-4	ABCC8	385	398	264	405
ABCC8_v3_6-5	ABCC8	585	590	524	475
ABCC8_v3_6-6	ABCC8	863	949	1049	721
ABCC9_v3_6-1	ABCC9	695	495	725	677
ABCC9_v3_6-2	ABCC9	333	318	315	314
ABCC9_v3_6-3	ABCC9	720	913	1281	1257
ABCC9_v3_6-4	ABCC9	583	394	218	368
ABCC9_v3_6-5	ABCC9	784	842	1006	1063
ABCC9_v3_6-6	ABCC9	458	351	476	295
ABCD2_v3_6-1	ABCD2	625	796	627	884
ABCD2_v3_6-2	ABCD2	846	587	551	510
ABCD2_v3_6-3	ABCD2	659	602	630	640
ABCD2_v3_6-4	ABCD2	535	504	520	536
ABCD2_v3_6-5	ABCD2	566	566	654	647
ABCD2_v3_6-6	ABCD2	418	281	456	503
ABCE1_v3_6-1	ABCE1	608	25	4	0
ABCE1_v3_6-2	ABCE1	747	12	14	21
ABCE1_v3_6-3	ABCE1	664	0	0	11
ABCE1_v3_6-4	ABCE1	339	37	36	10
ABCE1_v3_6-5	ABCE1	397	42	84	109
ABCE1_v3_6-6	ABCE1	536	10	9	7
ABCF3_v3_6-1	ABCF3	651	203	328	306
ABCF3_v3_6-2	ABCF3	1015	1580	1399	1738
ABCF3_v3_6-3	ABCF3	637	915	549	631
ABCF3_v3_6-4	ABCF3	845	1312	944	952
ABCF3_v3_6-5	ABCF3	819	1684	1529	1445
ABCF3_v3_6-6	ABCF3	698	872	870	1163
ABCG4_v3_6-1	ABCG4	716	1136	830	942
ABCG4_v3_6-2	ABCG4	753	643	661	802
ABCG4_v3_6-3	ABCG4	703	841	609	687
ABCG4_v3_6-4	ABCG4	524	513	568	510
ABCG4_v3_6-5	ABCG4	722	838	1241	955
ABCG4_v3_6-6	ABCG4	708	776	995	838
ABCG5_v3_6-1	ABCG5	749	802	460	848
ABCG5_v3_6-2	ABCG5	636	802	956	618
ABCG5_v3_6-3	ABCG5	574	265	442	565
ABCG5_v3_6-4	ABCG5	567	791	956	1052
ABCG5_v3_6-5	ABCG5	680	920	798	592
ABCG5_v3_6-6	ABCG5	567	387	354	330
ABCG8_v3_6-1	ABCG8	613	794	675	660
ABCG8_v3_6-2	ABCG8	866	736	654	787
ABCG8_v3_6-3	ABCG8	470	620	573	536
ABCG8_v3_6-4	ABCG8	662	702	944	1031
ABCG8_v3_6-5	ABCG8	867	979	1197	669
ABCG8_v3_6-6	ABCG8	535	383	309	282
ABHD10_v3_6-1	ABHD10	871	1386	1551	1315
ABHD10_v3_6-2	ABHD10	543	751	778	806
ABHD10_v3_6-3	ABHD10	351	469	474	651
ABHD10_v3_6-4	ABHD10	955	1261	1453	1287
ABHD10_v3_6-5	ABHD10	442	315	556	327
ABHD10_v3_6-6	ABHD10	849	1050	1097	1078
ABHD11_v3_6-1	ABHD11	655	364	441	531
ABHD11_v3_6-2	ABHD11	754	1118	1255	938
ABHD11_v3_6-3	ABHD11	584	395	314	508
ABHD11_v3_6-4	ABHD11	901	773	877	740
ABHD11_v3_6-5	ABHD11	534	860	841	624
ABHD11_v3_6-6	ABHD11	495	565	489	417
ABHD12B_v3_6-1	ABHD12B	828	1475	1288	1501
ABHD12B_v3_6-2	ABHD12B	591	487	513	497
ABHD12B_v3_6-3	ABHD12B	506	613	617	618
ABHD12B_v3_6-4	ABHD12B	445	338	473	364
ABHD12B_v3_6-5	ABHD12B	574	889	966	976
ABHD12B_v3_6-6	ABHD12B	462	251	354	448
ABHD14A_v3_6-1	ABHD14A	459	436	580	720
ABHD14A_v3_6-2	ABHD14A	569	748	669	900
ABHD14A_v3_6-3	ABHD14A	549	654	868	519
ABHD14A_v3_6-4	ABHD14A	476	899	826	883
ABHD14A_v3_6-5	ABHD14A	725	941	803	905
ABHD14A_v3_6-6	ABHD14A	517	390	660	447
ABHD14B_v3_6-1	ABHD14B	783	935	858	560
ABHD14B_v3_6-2	ABHD14B	946	119	181	126
ABHD14B_v3_6-3	ABHD14B	667	1184	864	778
ABHD14B_v3_6-4	ABHD14B	449	456	406	385
ABHD14B_v3_6-5	ABHD14B	533	492	409	370
ABHD14B_v3_6-6	ABHD14B	925	774	541	612
ABHD16B_v3_6-1	ABHD16B	730	1293	1267	898
ABHD16B_v3_6-2	ABHD16B	950	1238	1080	1207
ABHD16B_v3_6-3	ABHD16B	896	1478	1591	1687
ABHD16B_v3_6-4	ABHD16B	480	778	651	817
ABHD16B_v3_6-5	ABHD16B	634	564	592	626
ABHD16B_v3_6-6	ABHD16B	892	1108	1104	1257
ABHD5_v3_6-1	ABHD5	231	238	261	281
ABHD5_v3_6-2	ABHD5	453	874	650	691
ABHD5_v3_6-3	ABHD5	524	879	692	744
ABHD5_v3_6-4	ABHD5	544	300	377	486
ABHD5_v3_6-5	ABHD5	355	727	621	281
ABHD5_v3_6-6	ABHD5	490	431	393	419
ABI2_v3_6-1	ABI2	749	543	566	645
ABI2_v3_6-2	ABI2	652	856	705	934
ABI2_v3_6-3	ABI2	691	1314	1030	1139
ABI2_v3_6-4	ABI2	847	1051	1075	1000
ABI2_v3_6-5	ABI2	727	728	711	769
ABI2_v3_6-6	ABI2	574	318	374	484
ABI3BP_v3_6-1	ABI3BP	339	535	456	503
ABI3BP_v3_6-2	ABI3BP	492	540	908	725
ABI3BP_v3_6-3	ABI3BP	427	355	605	467
ABI3BP_v3_6-4	ABI3BP	739	1233	1661	1218
ABI3BP_v3_6-5	ABI3BP	497	560	583	602
ABI3BP_v3_6-6	ABI3BP	622	623	444	618
ABL2_v3_6-1	ABL2	273	300	524	341
ABL2_v3_6-2	ABL2	314	407	428	228
ABL2_v3_6-3	ABL2	474	513	493	803
ABL2_v3_6-4	ABL2	666	549	573	737
ABL2_v3_6-5	ABL2	356	814	470	408
ABL2_v3_6-6	ABL2	305	704	455	382
ABLIM1_v3_6-1	ABLIM1	786	571	880	616
ABLIM1_v3_6-2	ABLIM1	254	227	211	308
ABLIM1_v3_6-3	ABLIM1	326	292	476	360
ABLIM1_v3_6-4	ABLIM1	567	520	583	486
ABLIM1_v3_6-5	ABLIM1	614	834	798	1008
ABLIM1_v3_6-6	ABLIM1	541	1171	883	813
ABT1_v3_6-1	ABT1	935	162	223	174
ABT1_v3_6-2	ABT1	672	24	32	6
ABT1_v3_6-3	ABT1	463	34	45	64
ABT1_v3_6-4	ABT1	564	254	266	275
ABT1_v3_6-5	ABT1	435	5	6	2
ABT1_v3_6-6	ABT1	458	52	53	38
ACAA2_v3_6-1	ACAA2	477	336	382	320
ACAA2_v3_6-2	ACAA2	385	351	475	377
ACAA2_v3_6-3	ACAA2	316	283	226	295
ACAA2_v3_6-4	ACAA2	472	346	202	330
ACAA2_v3_6-5	ACAA2	513	657	533	676
ACAA2_v3_6-6	ACAA2	679	1032	1194	993
ACACA_v3_6-1	ACACA	324	127	141	167
ACACA_v3_6-2	ACACA	328	46	79	43
ACACA_v3_6-3	ACACA	576	96	203	102
ACACA_v3_6-4	ACACA	504	39	78	91
ACACA_v3_6-5	ACACA	608	212	201	122
ACACA_v3_6-6	ACACA	753	277	227	228
ACACB_v3_6-1	ACACB	393	219	352	370
ACACB_v3_6-2	ACACB	723	1018	922	932
ACACB_v3_6-3	ACACB	531	898	964	851
ACACB_v3_6-4	ACACB	550	527	620	650
ACACB_v3_6-5	ACACB	605	612	786	758
ACACB_v3_6-6	ACACB	456	713	614	626
ACAD8_v3_6-1	ACAD8	340	517	458	316
ACAD8_v3_6-2	ACAD8	500	381	358	624
ACAD8_v3_6-3	ACAD8	732	519	773	783
ACAD8_v3_6-4	ACAD8	92	26	12	19
ACAD8_v3_6-5	ACAD8	304	359	259	420
ACAD8_v3_6-6	ACAD8	675	686	635	431
ACAD9_v3_6-1	ACAD9	614	452	433	493
ACAD9_v3_6-2	ACAD9	770	728	783	569
ACAD9_v3_6-3	ACAD9	493	597	529	773
ACAD9_v3_6-4	ACAD9	868	1279	1467	1760
ACAD9_v3_6-5	ACAD9	525	652	777	773
ACAD9_v3_6-6	ACAD9	663	432	589	597
ACADM_v3_6-1	ACADM	596	677	672	735
ACADM_v3_6-2	ACADM	883	717	781	939
ACADM_v3_6-3	ACADM	674	756	664	531
ACADM_v3_6-4	ACADM	637	899	647	994
ACADM_v3_6-5	ACADM	469	679	456	651
ACADM_v3_6-6	ACADM	428	543	614	799
ACADSB_v3_6-1	ACADSB	649	337	447	445
ACADSB_v3_6-2	ACADSB	859	1016	1247	1208
ACADSB_v3_6-3	ACADSB	670	1077	1162	1016
ACADSB_v3_6-4	ACADSB	357	480	380	521
ACADSB_v3_6-5	ACADSB	527	496	588	528
ACADSB_v3_6-6	ACADSB	597	387	425	407
ACAN_v3_6-1	ACAN	934	863	995	872
ACAN_v3_6-2	ACAN	922	852	857	1109
ACAN_v3_6-3	ACAN	725	941	633	617
ACAN_v3_6-4	ACAN	866	805	791	898
ACAN_v3_6-5	ACAN	834	921	752	654
ACAN_v3_6-6	ACAN	684	1005	749	1061
ACAP2_v3_6-1	ACAP2	370	425	431	306
ACAP2_v3_6-2	ACAP2	830	1297	1038	1136
ACAP2_v3_6-3	ACAP2	485	560	691	506
ACAP2_v3_6-4	ACAP2	569	793	850	665
ACAP2_v3_6-5	ACAP2	861	909	723	666
ACAP2_v3_6-6	ACAP2	569	1233	782	1111
ACAP3_v3_6-1	ACAP3	799	820	814	704
ACAP3_v3_6-2	ACAP3	648	844	781	1037
ACAP3_v3_6-3	ACAP3	891	1276	1554	1149
ACAP3_v3_6-4	ACAP3	893	1034	1029	712
ACAP3_v3_6-5	ACAP3	626	337	236	373
ACAP3_v3_6-6	ACAP3	977	1018	818	1008
ACAT1_v3_6-1	ACAT1	596	651	688	692
ACAT1_v3_6-2	ACAT1	320	517	375	388
ACAT1_v3_6-3	ACAT1	574	1136	887	1216
ACAT1_v3_6-4	ACAT1	615	1020	1063	967
ACAT1_v3_6-5	ACAT1	816	764	608	904
ACAT1_v3_6-6	ACAT1	1064	843	990	751
ACAT2_v3_6-1	ACAT2	1065	1569	1520	1821
ACAT2_v3_6-2	ACAT2	362	255	382	398
ACAT2_v3_6-3	ACAT2	534	817	556	565
ACAT2_v3_6-4	ACAT2	544	677	958	621
ACAT2_v3_6-5	ACAT2	688	950	912	1064
ACAT2_v3_6-6	ACAT2	375	461	466	389
ACBD3_v3_6-1	ACBD3	887	1866	1348	2085
ACBD3_v3_6-2	ACBD3	939	1273	1435	1475
ACBD3_v3_6-3	ACBD3	576	1022	996	867
ACBD3_v3_6-4	ACBD3	848	1379	1313	1404
ACBD3_v3_6-5	ACBD3	347	367	349	394
ACBD3_v3_6-6	ACBD3	848	1059	1030	1568
ACBD4_v3_6-1	ACBD4	836	784	630	731
ACBD4_v3_6-2	ACBD4	458	504	665	323
ACBD4_v3_6-3	ACBD4	969	1047	745	845
ACBD4_v3_6-4	ACBD4	374	531	419	383
ACBD4_v3_6-5	ACBD4	653	527	626	553
ACBD4_v3_6-6	ACBD4	630	425	582	435
ACBD6_v3_6-1	ACBD6	577	877	538	896
ACBD6_v3_6-2	ACBD6	608	636	925	982
ACBD6_v3_6-3	ACBD6	1013	1184	1535	1401
ACBD6_v3_6-4	ACBD6	413	726	543	833
ACBD6_v3_6-5	ACBD6	1068	1831	1794	1875
ACBD6_v3_6-6	ACBD6	792	1413	1105	1426
ACCS_v3_6-1	ACCS	900	1026	1385	862
ACCS_v3_6-2	ACCS	611	1201	934	1011
ACCS_v3_6-3	ACCS	442	581	625	565
ACCS_v3_6-4	ACCS	954	1294	1167	1347
ACCS_v3_6-5	ACCS	465	382	458	298
ACCS_v3_6-6	ACCS	924	1534	1063	1369
ACCSL_v3_6-1	ACCSL	224	155	228	167
ACCSL_v3_6-2	ACCSL	481	400	586	423
ACCSL_v3_6-3	ACCSL	795	1352	1537	1286
ACCSL_v3_6-4	ACCSL	970	845	674	923
ACCSL_v3_6-5	ACCSL	777	913	1202	1168
ACCSL_v3_6-6	ACCSL	440	422	517	445
ACE_v3_6-1	ACE	417	551	850	517
ACE_v3_6-2	ACE	544	497	592	645
ACE_v3_6-3	ACE	766	534	678	574
ACE_v3_6-4	ACE	488	813	499	741
ACE_v3_6-5	ACE	611	938	1264	1326
ACE_v3_6-6	ACE	689	847	1047	952
ACER2_v3_6-1	ACER2	498	396	583	546
ACER2_v3_6-2	ACER2	273	316	416	435
ACER2_v3_6-3	ACER2	567	440	543	402
ACER2_v3_6-4	ACER2	652	1001	1030	749
ACER2_v3_6-5	ACER2	779	2017	788	1002
ACER2_v3_6-6	ACER2	420	471	554	526
ACIN1_v3_6-1	ACIN1	571	316	175	334
ACIN1_v3_6-2	ACIN1	450	97	135	106
ACIN1_v3_6-3	ACIN1	746	333	287	335
ACIN1_v3_6-4	ACIN1	670	261	291	296
ACIN1_v3_6-5	ACIN1	554	181	259	248
ACIN1_v3_6-6	ACIN1	938	543	682	532
ACMSD_v3_6-1	ACMSD	716	524	701	520
ACMSD_v3_6-2	ACMSD	685	624	732	716
ACMSD_v3_6-3	ACMSD	662	1090	1206	1174
ACMSD_v3_6-4	ACMSD	857	1121	1136	930
ACMSD_v3_6-5	ACMSD	625	971	887	1064
ACMSD_v3_6-6	ACMSD	494	465	497	482
ACO1_v3_6-1	ACO1	1032	785	791	783
ACO1_v3_6-2	ACO1	771	932	895	848
ACO1_v3_6-3	ACO1	634	712	621	836
ACO1_v3_6-4	ACO1	569	602	660	583
ACO1_v3_6-5	ACO1	956	259	441	295
ACO1_v3_6-6	ACO1	723	716	691	465
ACO2_v3_6-1	ACO2	712	123	86	107
ACO2_v3_6-2	ACO2	747	770	630	830
ACO2_v3_6-3	ACO2	567	83	86	120
ACO2_v3_6-4	ACO2	361	89	109	52
ACO2_v3_6-5	ACO2	410	72	75	61
ACO2_v3_6-6	ACO2	753	178	248	157
ACOT11_v3_6-1	ACOT11	813	925	1037	1025
ACOT11_v3_6-2	ACOT11	747	571	645	537
ACOT11_v3_6-3	ACOT11	836	1036	1011	988
ACOT11_v3_6-4	ACOT11	759	906	1010	1164
ACOT11_v3_6-5	ACOT11	794	962	1061	949
ACOT11_v3_6-6	ACOT11	706	465	439	411
ACOT6_v3_6-1	ACOT6	446	447	648	490
ACOT6_v3_6-2	ACOT6	562	628	686	597
ACOT6_v3_6-3	ACOT6	727	721	766	770
ACOT6_v3_6-4	ACOT6	504	728	458	715
ACOT6_v3_6-5	ACOT6	618	922	691	904
ACOT6_v3_6-6	ACOT6	642	708	687	808
ACOT7_v3_6-1	ACOT7	699	688	675	907
ACOT7_v3_6-2	ACOT7	653	633	948	814
ACOT7_v3_6-3	ACOT7	337	374	414	387
ACOT7_v3_6-4	ACOT7	551	729	700	948
ACOT7_v3_6-5	ACOT7	664	517	739	721
ACOT7_v3_6-6	ACOT7	499	689	591	577
ACOX3_v3_6-1	ACOX3	736	881	756	737
ACOX3_v3_6-2	ACOX3	799	1103	1170	1355
ACOX3_v3_6-3	ACOX3	696	1105	1030	1295
ACOX3_v3_6-4	ACOX3	732	1187	1383	1420
ACOX3_v3_6-5	ACOX3	776	1072	868	1284
ACOX3_v3_6-6	ACOX3	447	589	526	610
ACP2_v3_6-1	ACP2	888	944	979	935
ACP2_v3_6-2	ACP2	481	584	733	716
ACP2_v3_6-3	ACP2	799	985	1247	1046
ACP2_v3_6-4	ACP2	684	1132	1093	1405
ACP2_v3_6-5	ACP2	407	448	392	461
ACP2_v3_6-6	ACP2	589	510	522	418
ACP6_v3_6-1	ACP6	745	937	1087	967
ACP6_v3_6-2	ACP6	513	545	511	553
ACP6_v3_6-3	ACP6	764	1226	977	809
ACP6_v3_6-4	ACP6	455	474	406	399
ACP6_v3_6-5	ACP6	1011	1506	1648	1633
ACP6_v3_6-6	ACP6	662	650	594	608
ACPP_v3_6-1	ACPP	521	765	665	854
ACPP_v3_6-2	ACPP	762	1036	851	1041
ACPP_v3_6-3	ACPP	365	400	380	366
ACPP_v3_6-4	ACPP	716	772	871	675
ACPP_v3_6-5	ACPP	827	925	1243	1234
ACPP_v3_6-6	ACPP	848	957	1502	1295
ACPT_v3_6-1	ACPT	633	366	511	507
ACPT_v3_6-2	ACPT	649	612	368	487
ACPT_v3_6-3	ACPT	735	1031	957	901
ACPT_v3_6-4	ACPT	923	821	761	720
ACPT_v3_6-5	ACPT	789	776	892	915
ACPT_v3_6-6	ACPT	893	638	768	919
ACRBP_v3_6-1	ACRBP	584	1015	870	1200
ACRBP_v3_6-2	ACRBP	547	546	572	561
ACRBP_v3_6-3	ACRBP	567	611	780	812
ACRBP_v3_6-4	ACRBP	473	425	174	257
ACRBP_v3_6-5	ACRBP	878	1027	994	1134
ACRBP_v3_6-6	ACRBP	941	1377	1526	1491
ACRC_v3_6-1	ACRC	311	331	309	261
ACRC_v3_6-2	ACRC	438	397	326	370
ACRC_v3_6-3	ACRC	357	289	274	254
ACRC_v3_6-4	ACRC	686	839	630	859
ACRC_v3_6-5	ACRC	543	646	737	758
ACRC_v3_6-6	ACRC	835	1591	1647	1540
ACSF2_v3_6-1	ACSF2	780	706	684	893
ACSF2_v3_6-2	ACSF2	583	459	560	500
ACSF2_v3_6-3	ACSF2	755	671	624	505
ACSF2_v3_6-4	ACSF2	835	630	753	654
ACSF2_v3_6-5	ACSF2	565	438	333	374
ACSF2_v3_6-6	ACSF2	661	387	420	542
ACSL4_v3_6-1	ACSL4	370	421	491	379
ACSL4_v3_6-2	ACSL4	480	668	540	479
ACSL4_v3_6-3	ACSL4	794	678	651	678
ACSL4_v3_6-4	ACSL4	699	935	773	880
ACSL4_v3_6-5	ACSL4	535	586	519	640
ACSL4_v3_6-6	ACSL4	515	626	681	619
ACSL5_v3_6-1	ACSL5	588	552	1000	636
ACSL5_v3_6-2	ACSL5	458	803	531	556
ACSL5_v3_6-3	ACSL5	878	1060	707	804
ACSL5_v3_6-4	ACSL5	625	634	519	491
ACSL5_v3_6-5	ACSL5	427	460	677	526
ACSL5_v3_6-6	ACSL5	798	836	1158	1020
ACSM2A_v3_6-1	ACSM2A	369	447	560	355
ACSM2A_v3_6-2	ACSM2A	474	920	531	842
ACSM2A_v3_6-3	ACSM2A	435	631	290	538
ACSM2A_v3_6-4	ACSM2A	1127	1691	1781	1530
ACSM2A_v3_6-5	ACSM2A	464	614	614	572
ACSM2A_v3_6-6	ACSM2A	661	1100	1043	1070
ACSM3_v3_6-1	ACSM3	347	598	273	414
ACSM3_v3_6-2	ACSM3	554	645	562	631
ACSM3_v3_6-3	ACSM3	586	2	9	0
ACSM3_v3_6-4	ACSM3	496	555	429	418
ACSM3_v3_6-5	ACSM3	476	575	769	540
ACSM3_v3_6-6	ACSM3	675	475	699	516
ACSM4_v3_6-1	ACSM4	767	1404	1311	1191
ACSM4_v3_6-2	ACSM4	583	561	798	590
ACSM4_v3_6-3	ACSM4	763	680	551	636
ACSM4_v3_6-4	ACSM4	564	1214	851	836
ACSM4_v3_6-5	ACSM4	636	827	768	803
ACSM4_v3_6-6	ACSM4	881	852	1057	1122
ACSS2_v3_6-1	ACSS2	531	688	598	652
ACSS2_v3_6-2	ACSS2	411	470	415	459
ACSS2_v3_6-3	ACSS2	714	1174	1252	1049
ACSS2_v3_6-4	ACSS2	873	1031	897	1103
ACSS2_v3_6-5	ACSS2	1237	1628	1512	1543
ACSS2_v3_6-6	ACSS2	644	951	876	1077
ACSS3_v3_6-1	ACSS3	819	1477	1489	1272
ACSS3_v3_6-2	ACSS3	789	1005	927	1028
ACSS3_v3_6-3	ACSS3	363	515	503	327
ACSS3_v3_6-4	ACSS3	918	1145	1025	1246
ACSS3_v3_6-5	ACSS3	379	415	444	568
ACSS3_v3_6-6	ACSS3	555	523	423	735
ACTBL2_v3_6-1	ACTBL2	674	984	841	988
ACTBL2_v3_6-2	ACTBL2	572	432	480	532
ACTBL2_v3_6-3	ACTBL2	319	317	264	395
ACTBL2_v3_6-4	ACTBL2	686	566	837	770
ACTBL2_v3_6-5	ACTBL2	633	732	796	746
ACTBL2_v3_6-6	ACTBL2	760	732	831	884
ACTC1_v3_6-1	ACTC1	461	557	251	548
ACTC1_v3_6-2	ACTC1	486	377	525	459
ACTC1_v3_6-3	ACTC1	366	499	482	514
ACTC1_v3_6-4	ACTC1	576	762	702	746
ACTC1_v3_6-5	ACTC1	501	690	521	608
ACTC1_v3_6-6	ACTC1	548	891	885	1066
ACTL10_v3_6-1	ACTL10	1019	1516	1222	1219
ACTL10_v3_6-2	ACTL10	855	1317	1223	1055
ACTL10_v3_6-3	ACTL10	773	936	938	1076
ACTL10_v3_6-4	ACTL10	574	502	537	828
ACTL10_v3_6-5	ACTL10	459	496	547	645
ACTL10_v3_6-6	ACTL10	897	829	712	728
ACTL9_v3_6-1	ACTL9	585	469	606	597
ACTL9_v3_6-2	ACTL9	961	1473	1458	1400
ACTL9_v3_6-3	ACTL9	893	1021	1046	915
ACTL9_v3_6-4	ACTL9	803	1007	689	1136
ACTL9_v3_6-5	ACTL9	868	1004	1237	1226
ACTL9_v3_6-6	ACTL9	604	700	762	887
ACTN4_v3_6-1	ACTN4	654	652	405	432
ACTN4_v3_6-2	ACTN4	667	520	596	684
ACTN4_v3_6-3	ACTN4	658	1369	808	1207
ACTN4_v3_6-4	ACTN4	724	654	438	546
ACTN4_v3_6-5	ACTN4	818	583	708	607
ACTN4_v3_6-6	ACTN4	843	735	548	843
ACTR2_v3_6-1	ACTR2	489	115	96	131
ACTR2_v3_6-2	ACTR2	348	30	8	42
ACTR2_v3_6-3	ACTR2	483	36	55	55
ACTR2_v3_6-4	ACTR2	676	71	66	142
ACTR2_v3_6-5	ACTR2	554	80	119	133
ACTR2_v3_6-6	ACTR2	342	28	21	23
ACTR5_v3_6-1	ACTR5	625	466	567	534
ACTR5_v3_6-2	ACTR5	551	300	651	392
ACTR5_v3_6-3	ACTR5	782	582	477	571
ACTR5_v3_6-4	ACTR5	380	212	153	108
ACTR5_v3_6-5	ACTR5	861	637	490	371
ACTR5_v3_6-6	ACTR5	779	1164	1210	1329
ACTR8_v3_6-1	ACTR8	767	196	186	201
ACTR8_v3_6-2	ACTR8	415	260	93	235
ACTR8_v3_6-3	ACTR8	800	877	852	903
ACTR8_v3_6-4	ACTR8	364	67	108	100
ACTR8_v3_6-5	ACTR8	519	325	420	313
ACTR8_v3_6-6	ACTR8	408	36	63	59
ACTRT1_v3_6-1	ACTRT1	377	486	481	436
ACTRT1_v3_6-2	ACTRT1	646	616	720	680
ACTRT1_v3_6-3	ACTRT1	412	321	391	300
ACTRT1_v3_6-4	ACTRT1	430	462	603	481
ACTRT1_v3_6-5	ACTRT1	438	671	836	626
ACTRT1_v3_6-6	ACTRT1	526	349	477	459
ACVR1_v3_6-1	ACVR1	803	1105	1069	993
ACVR1_v3_6-2	ACVR1	469	558	766	650
ACVR1_v3_6-3	ACVR1	693	798	771	775
ACVR1_v3_6-4	ACVR1	733	976	1297	1103
ACVR1_v3_6-5	ACVR1	435	303	392	350
ACVR1_v3_6-6	ACVR1	680	776	677	915
ACVR1B_v3_6-1	ACVR1B	801	916	805	927
ACVR1B_v3_6-2	ACVR1B	428	507	514	582
ACVR1B_v3_6-3	ACVR1B	361	341	281	381
ACVR1B_v3_6-4	ACVR1B	512	540	520	542
ACVR1B_v3_6-5	ACVR1B	567	587	625	602
ACVR1B_v3_6-6	ACVR1B	306	505	651	493
ACVR1C_v3_6-1	ACVR1C	470	392	318	682
ACVR1C_v3_6-2	ACVR1C	409	559	702	489
ACVR1C_v3_6-3	ACVR1C	658	716	605	747
ACVR1C_v3_6-4	ACVR1C	522	669	718	767
ACVR1C_v3_6-5	ACVR1C	790	877	826	943
ACVR1C_v3_6-6	ACVR1C	604	480	484	551
ACVR2A_v3_6-1	ACVR2A	700	788	736	960
ACVR2A_v3_6-2	ACVR2A	388	504	565	389
ACVR2A_v3_6-3	ACVR2A	370	392	333	470
ACVR2A_v3_6-4	ACVR2A	390	364	278	367
ACVR2A_v3_6-5	ACVR2A	432	297	390	548
ACVR2A_v3_6-6	ACVR2A	381	477	484	483
ACVRL1_v3_6-1	ACVRL1	426	148	237	194
ACVRL1_v3_6-2	ACVRL1	843	939	740	704
ACVRL1_v3_6-3	ACVRL1	671	555	761	653
ACVRL1_v3_6-4	ACVRL1	692	1051	791	964
ACVRL1_v3_6-5	ACVRL1	601	559	904	1243
ACVRL1_v3_6-6	ACVRL1	547	787	541	648
ACY1_v3_6-1	ACY1	683	734	509	924
ACY1_v3_6-2	ACY1	284	120	107	121
ACY1_v3_6-3	ACY1	635	57	142	215
ACY1_v3_6-4	ACY1	668	940	787	979
ACY1_v3_6-5	ACY1	569	724	723	752
ACY1_v3_6-6	ACY1	593	381	616	455
ACY3_v3_6-1	ACY3	589	588	523	400
ACY3_v3_6-2	ACY3	394	139	130	89
ACY3_v3_6-3	ACY3	875	696	560	753
ACY3_v3_6-4	ACY3	677	437	548	360
ACY3_v3_6-5	ACY3	441	465	286	436
ACY3_v3_6-6	ACY3	677	984	941	633
ADA_v3_6-1	ADA	470	537	480	685
ADA_v3_6-2	ADA	805	1753	1469	2218
ADA_v3_6-3	ADA	633	524	802	547
ADA_v3_6-4	ADA	454	517	492	539
ADA_v3_6-5	ADA	765	678	966	738
ADA_v3_6-6	ADA	297	397	416	428
ADAD2_v3_6-1	ADAD2	821	835	723	888
ADAD2_v3_6-2	ADAD2	469	452	445	656
ADAD2_v3_6-3	ADAD2	558	639	778	670
ADAD2_v3_6-4	ADAD2	299	398	466	509
ADAD2_v3_6-5	ADAD2	793	1443	1552	1435
ADAD2_v3_6-6	ADAD2	540	917	896	1103
ADAM12_v3_6-1	ADAM12	1028	1168	1105	1366
ADAM12_v3_6-2	ADAM12	455	901	787	502
ADAM12_v3_6-3	ADAM12	621	544	618	528
ADAM12_v3_6-4	ADAM12	490	483	485	557
ADAM12_v3_6-5	ADAM12	552	987	1012	851
ADAM12_v3_6-6	ADAM12	445	349	269	189
ADAM15_v3_6-1	ADAM15	646	808	1006	1054
ADAM15_v3_6-2	ADAM15	626	872	660	542
ADAM15_v3_6-3	ADAM15	762	1316	1430	1578
ADAM15_v3_6-4	ADAM15	508	560	506	612
ADAM15_v3_6-5	ADAM15	401	433	394	391
ADAM15_v3_6-6	ADAM15	486	548	419	306
ADAM17_v3_6-1	ADAM17	395	649	462	404
ADAM17_v3_6-2	ADAM17	326	230	246	230
ADAM17_v3_6-3	ADAM17	342	565	614	213
ADAM17_v3_6-4	ADAM17	206	166	256	406
ADAM17_v3_6-5	ADAM17	304	209	112	270
ADAM17_v3_6-6	ADAM17	576	345	462	461
ADAM2_v3_6-1	ADAM2	363	204	198	328
ADAM2_v3_6-2	ADAM2	396	503	357	477
ADAM2_v3_6-3	ADAM2	741	1549	1303	1215
ADAM2_v3_6-4	ADAM2	506	624	433	492
ADAM2_v3_6-5	ADAM2	519	741	493	742
ADAM2_v3_6-6	ADAM2	544	334	259	525
ADAM20_v3_6-1	ADAM20	675	594	731	466
ADAM20_v3_6-2	ADAM20	374	476	506	561
ADAM20_v3_6-3	ADAM20	540	543	604	691
ADAM20_v3_6-4	ADAM20	414	382	400	356
ADAM20_v3_6-5	ADAM20	790	364	521	330
ADAM20_v3_6-6	ADAM20	271	211	268	400
ADAM22_v3_6-1	ADAM22	512	392	531	591
ADAM22_v3_6-2	ADAM22	568	674	558	600
ADAM22_v3_6-3	ADAM22	379	392	545	466
ADAM22_v3_6-4	ADAM22	290	208	261	330
ADAM22_v3_6-5	ADAM22	512	355	462	446
ADAM22_v3_6-6	ADAM22	757	535	656	563
ADAM28_v3_6-1	ADAM28	672	1130	1126	1189
ADAM28_v3_6-2	ADAM28	175	232	308	135
ADAM28_v3_6-3	ADAM28	617	678	734	747
ADAM28_v3_6-4	ADAM28	698	1156	916	961
ADAM28_v3_6-5	ADAM28	434	409	632	688
ADAM28_v3_6-6	ADAM28	597	1039	878	1186
ADAM29_v3_6-1	ADAM29	613	617	713	808
ADAM29_v3_6-2	ADAM29	721	1455	1075	1342
ADAM29_v3_6-3	ADAM29	550	367	412	377
ADAM29_v3_6-4	ADAM29	593	947	1188	1083
ADAM29_v3_6-5	ADAM29	376	302	508	431
ADAM29_v3_6-6	ADAM29	649	770	683	814
ADAM33_v3_6-1	ADAM33	600	1211	1181	1203
ADAM33_v3_6-2	ADAM33	885	987	1082	938
ADAM33_v3_6-3	ADAM33	806	804	931	1216
ADAM33_v3_6-4	ADAM33	683	794	692	802
ADAM33_v3_6-5	ADAM33	277	113	105	119
ADAM33_v3_6-6	ADAM33	398	576	423	751
ADAM7_v3_6-1	ADAM7	370	518	608	532
ADAM7_v3_6-2	ADAM7	395	864	592	723
ADAM7_v3_6-3	ADAM7	493	611	376	466
ADAM7_v3_6-4	ADAM7	698	1106	952	1128
ADAM7_v3_6-5	ADAM7	517	650	680	621
ADAM7_v3_6-6	ADAM7	320	537	526	545
ADAM9_v3_6-1	ADAM9	556	666	546	498
ADAM9_v3_6-2	ADAM9	572	445	670	550
ADAM9_v3_6-3	ADAM9	643	663	692	640
ADAM9_v3_6-4	ADAM9	818	1435	1241	1301
ADAM9_v3_6-5	ADAM9	562	520	494	504
ADAM9_v3_6-6	ADAM9	771	593	810	536
ADAMDEC1_v3_6-1	ADAMDEC1	439	483	627	671
ADAMDEC1_v3_6-2	ADAMDEC1	720	638	602	383
ADAMDEC1_v3_6-3	ADAMDEC1	432	718	593	485
ADAMDEC1_v3_6-4	ADAMDEC1	415	788	731	457
ADAMDEC1_v3_6-5	ADAMDEC1	555	507	489	343
ADAMDEC1_v3_6-6	ADAMDEC1	588	643	627	774
ADAMTS13_v3_6-1	ADAMTS13	681	559	642	575
ADAMTS13_v3_6-2	ADAMTS13	917	1265	1536	1656
ADAMTS13_v3_6-3	ADAMTS13	990	875	1183	890
ADAMTS13_v3_6-4	ADAMTS13	1039	1336	1119	1320
ADAMTS13_v3_6-5	ADAMTS13	784	1326	1262	1195
ADAMTS13_v3_6-6	ADAMTS13	569	528	612	677
ADAMTS14_v3_6-1	ADAMTS14	718	787	1081	696
ADAMTS14_v3_6-2	ADAMTS14	542	759	644	780
ADAMTS14_v3_6-3	ADAMTS14	569	794	731	554
ADAMTS14_v3_6-4	ADAMTS14	818	938	843	1265
ADAMTS14_v3_6-5	ADAMTS14	1142	2001	1765	1959
ADAMTS14_v3_6-6	ADAMTS14	1193	1053	835	940
ADAMTS16_v3_6-1	ADAMTS16	439	514	660	510
ADAMTS16_v3_6-2	ADAMTS16	472	456	384	364
ADAMTS16_v3_6-3	ADAMTS16	473	334	408	447
ADAMTS16_v3_6-4	ADAMTS16	338	511	382	682
ADAMTS16_v3_6-5	ADAMTS16	681	568	1078	847
ADAMTS16_v3_6-6	ADAMTS16	656	809	860	697
ADAMTS17_v3_6-1	ADAMTS17	718	736	773	735
ADAMTS17_v3_6-2	ADAMTS17	643	628	595	616
ADAMTS17_v3_6-3	ADAMTS17	832	1136	1147	1308
ADAMTS17_v3_6-4	ADAMTS17	906	1142	1046	1083
ADAMTS17_v3_6-5	ADAMTS17	688	936	989	763
ADAMTS17_v3_6-6	ADAMTS17	531	391	514	647
ADAMTS18_v3_6-1	ADAMTS18	897	1409	1362	1207
ADAMTS18_v3_6-2	ADAMTS18	723	517	620	598
ADAMTS18_v3_6-3	ADAMTS18	503	410	343	310
ADAMTS18_v3_6-4	ADAMTS18	397	498	428	357
ADAMTS18_v3_6-5	ADAMTS18	625	768	709	1083
ADAMTS18_v3_6-6	ADAMTS18	819	1151	1168	1249
ADAMTS19_v3_6-1	ADAMTS19	853	944	1036	962
ADAMTS19_v3_6-2	ADAMTS19	700	1203	1190	1014
ADAMTS19_v3_6-3	ADAMTS19	874	952	873	1026
ADAMTS19_v3_6-4	ADAMTS19	320	322	450	355
ADAMTS19_v3_6-5	ADAMTS19	735	1198	1035	1185
ADAMTS19_v3_6-6	ADAMTS19	713	571	640	620
ADAMTS2_v3_6-1	ADAMTS2	1033	1294	1387	1435
ADAMTS2_v3_6-2	ADAMTS2	771	991	1003	1328
ADAMTS2_v3_6-3	ADAMTS2	705	712	583	367
ADAMTS2_v3_6-4	ADAMTS2	827	1217	1293	1445
ADAMTS2_v3_6-5	ADAMTS2	1068	1205	1006	1220
ADAMTS2_v3_6-6	ADAMTS2	747	1142	1115	1409
ADAMTS4_v3_6-1	ADAMTS4	576	716	690	679
ADAMTS4_v3_6-2	ADAMTS4	691	501	610	430
ADAMTS4_v3_6-3	ADAMTS4	945	1135	909	1201
ADAMTS4_v3_6-4	ADAMTS4	792	710	695	750
ADAMTS4_v3_6-5	ADAMTS4	899	978	973	1059
ADAMTS4_v3_6-6	ADAMTS4	450	448	423	530
ADAMTS5_v3_6-1	ADAMTS5	744	958	951	973
ADAMTS5_v3_6-2	ADAMTS5	621	954	683	707
ADAMTS5_v3_6-3	ADAMTS5	1004	1277	1154	1150
ADAMTS5_v3_6-4	ADAMTS5	705	675	831	655
ADAMTS5_v3_6-5	ADAMTS5	864	1637	1698	1425
ADAMTS5_v3_6-6	ADAMTS5	554	431	471	403
ADAMTS7_v3_6-1	ADAMTS7	440	747	719	631
ADAMTS7_v3_6-2	ADAMTS7	512	558	457	611
ADAMTS7_v3_6-3	ADAMTS7	676	450	410	453
ADAMTS7_v3_6-4	ADAMTS7	645	788	805	1003
ADAMTS7_v3_6-5	ADAMTS7	332	240	440	315
ADAMTS7_v3_6-6	ADAMTS7	807	754	748	1017
ADAMTSL3_v3_6-1	ADAMTSL3	694	873	1009	1190
ADAMTSL3_v3_6-2	ADAMTSL3	700	862	952	620
ADAMTSL3_v3_6-3	ADAMTSL3	692	949	767	789
ADAMTSL3_v3_6-4	ADAMTSL3	565	643	600	761
ADAMTSL3_v3_6-5	ADAMTSL3	722	846	967	886
ADAMTSL3_v3_6-6	ADAMTSL3	488	609	461	618
ADAMTSL4_v3_6-1	ADAMTSL4	749	578	607	691
ADAMTSL4_v3_6-2	ADAMTSL4	931	974	1106	1208
ADAMTSL4_v3_6-3	ADAMTSL4	698	631	600	513
ADAMTSL4_v3_6-4	ADAMTSL4	645	278	169	319
ADAMTSL4_v3_6-5	ADAMTSL4	759	1124	1126	938
ADAMTSL4_v3_6-6	ADAMTSL4	687	701	564	459
ADAMTSL5_v3_6-1	ADAMTSL5	671	688	591	826
ADAMTSL5_v3_6-2	ADAMTSL5	402	534	573	632
ADAMTSL5_v3_6-3	ADAMTSL5	656	443	455	545
ADAMTSL5_v3_6-4	ADAMTSL5	902	1575	1957	1899
ADAMTSL5_v3_6-5	ADAMTSL5	536	492	413	569
ADAMTSL5_v3_6-6	ADAMTSL5	471	331	405	427
ADAP1_v3_6-1	ADAP1	595	1107	1150	1361
ADAP1_v3_6-2	ADAP1	354	252	393	338
ADAP1_v3_6-3	ADAP1	1005	780	936	885
ADAP1_v3_6-4	ADAP1	854	951	834	830
ADAP1_v3_6-5	ADAP1	703	310	222	380
ADAP1_v3_6-6	ADAP1	302	272	273	194
ADAP2_v3_6-1	ADAP2	816	720	570	855
ADAP2_v3_6-2	ADAP2	788	873	950	766
ADAP2_v3_6-3	ADAP2	489	317	365	314
ADAP2_v3_6-4	ADAP2	868	981	1070	1029
ADAP2_v3_6-5	ADAP2	344	191	216	131
ADAP2_v3_6-6	ADAP2	391	187	267	348
ADARB2_v3_6-1	ADARB2	641	836	955	961
ADARB2_v3_6-2	ADARB2	508	464	448	346
ADARB2_v3_6-3	ADARB2	1091	1176	1309	1382
ADARB2_v3_6-4	ADARB2	678	732	858	953
ADARB2_v3_6-5	ADARB2	766	780	732	586
ADARB2_v3_6-6	ADARB2	910	1060	1033	783
ADAT1_v3_6-1	ADAT1	812	1164	1101	1222
ADAT1_v3_6-2	ADAT1	529	409	438	378
ADAT1_v3_6-3	ADAT1	439	564	773	815
ADAT1_v3_6-4	ADAT1	291	208	313	199
ADAT1_v3_6-5	ADAT1	816	759	970	1141
ADAT1_v3_6-6	ADAT1	869	917	828	1190
ADCK1_v3_6-1	ADCK1	648	394	552	583
ADCK1_v3_6-2	ADCK1	524	797	669	629
ADCK1_v3_6-3	ADCK1	375	308	356	487
ADCK1_v3_6-4	ADCK1	520	596	885	665
ADCK1_v3_6-5	ADCK1	829	1870	1468	1807
ADCK1_v3_6-6	ADCK1	542	573	885	766
ADCK3_v3_6-1	ADCK3	380	580	473	555
ADCK3_v3_6-2	ADCK3	770	1618	1555	1434
ADCK3_v3_6-3	ADCK3	689	503	654	746
ADCK3_v3_6-4	ADCK3	728	616	758	673
ADCK3_v3_6-5	ADCK3	834	1439	1462	1295
ADCK3_v3_6-6	ADCK3	613	1048	865	1011
ADCY1_v3_6-1	ADCY1	513	560	621	863
ADCY1_v3_6-2	ADCY1	567	868	688	970
ADCY1_v3_6-3	ADCY1	671	801	810	863
ADCY1_v3_6-4	ADCY1	625	597	667	670
ADCY1_v3_6-5	ADCY1	440	376	293	429
ADCY1_v3_6-6	ADCY1	883	988	1441	1152
ADCY4_v3_6-1	ADCY4	699	832	781	605
ADCY4_v3_6-2	ADCY4	552	239	440	537
ADCY4_v3_6-3	ADCY4	613	373	379	389
ADCY4_v3_6-4	ADCY4	449	457	343	259
ADCY4_v3_6-5	ADCY4	771	534	574	474
ADCY4_v3_6-6	ADCY4	656	1304	1420	1099
ADCY6_v3_6-1	ADCY6	695	897	789	1070
ADCY6_v3_6-2	ADCY6	628	733	963	753
ADCY6_v3_6-3	ADCY6	540	467	790	663
ADCY6_v3_6-4	ADCY6	490	823	642	668
ADCY6_v3_6-5	ADCY6	514	348	367	297
ADCY6_v3_6-6	ADCY6	808	506	644	787
ADCY7_v3_6-1	ADCY7	911	736	837	845
ADCY7_v3_6-2	ADCY7	922	1427	1490	1061
ADCY7_v3_6-3	ADCY7	680	749	588	629
ADCY7_v3_6-4	ADCY7	546	976	896	959
ADCY7_v3_6-5	ADCY7	796	945	867	758
ADCY7_v3_6-6	ADCY7	446	607	510	614
ADCY9_v3_6-1	ADCY9	594	855	919	811
ADCY9_v3_6-2	ADCY9	265	477	432	284
ADCY9_v3_6-3	ADCY9	825	837	965	674
ADCY9_v3_6-4	ADCY9	856	1317	1335	1439
ADCY9_v3_6-5	ADCY9	480	494	422	336
ADCY9_v3_6-6	ADCY9	851	1502	1483	1199
ADD2_v3_6-1	ADD2	521	337	410	469
ADD2_v3_6-2	ADD2	611	946	1033	999
ADD2_v3_6-3	ADD2	730	892	917	873
ADD2_v3_6-4	ADD2	560	737	782	726
ADD2_v3_6-5	ADD2	606	771	742	785
ADD2_v3_6-6	ADD2	559	609	748	616
ADD3_v3_6-1	ADD3	345	367	688	347
ADD3_v3_6-2	ADD3	519	585	467	436
ADD3_v3_6-3	ADD3	360	694	523	680
ADD3_v3_6-4	ADD3	386	324	716	332
ADD3_v3_6-5	ADD3	299	221	357	459
ADD3_v3_6-6	ADD3	673	572	535	682
AJAP1_v3_6-1	AJAP1	755	857	822	702
AJAP1_v3_6-2	AJAP1	630	939	911	590
AJAP1_v3_6-3	AJAP1	873	890	1244	827
AJAP1_v3_6-4	AJAP1	703	1215	1004	1271
AJAP1_v3_6-5	AJAP1	824	1589	1421	1294
AJAP1_v3_6-6	AJAP1	549	419	508	514
AK1_v3_6-1	AK1	734	895	692	836
AK1_v3_6-2	AK1	644	727	867	721
AK1_v3_6-3	AK1	801	960	962	1081
AK1_v3_6-4	AK1	926	240	351	318
AK1_v3_6-5	AK1	1049	1217	1224	1136
AK1_v3_6-6	AK1	687	848	641	673
AK5_v3_6-1	AK5	539	610	432	461
AK5_v3_6-2	AK5	562	619	640	610
AK5_v3_6-3	AK5	566	515	629	426
AK5_v3_6-4	AK5	595	530	577	410
AK5_v3_6-5	AK5	274	352	243	251
AK5_v3_6-6	AK5	317	516	552	458
AK8_v3_6-1	AK8	581	933	755	988
AK8_v3_6-2	AK8	437	589	486	523
AK8_v3_6-3	AK8	926	1021	969	805
AK8_v3_6-4	AK8	587	487	531	771
AK8_v3_6-5	AK8	538	378	274	555
AK8_v3_6-6	AK8	572	688	645	687
AK9_v3_6-1	AK9	527	691	808	542
AK9_v3_6-2	AK9	533	814	659	818
AK9_v3_6-3	AK9	382	945	781	611
AK9_v3_6-4	AK9	388	496	583	795
AK9_v3_6-5	AK9	361	369	694	576
AK9_v3_6-6	AK9	386	436	348	359
AKAP10_v3_6-1	AKAP10	673	298	295	417
AKAP10_v3_6-2	AKAP10	450	582	491	570
AKAP10_v3_6-3	AKAP10	526	265	294	253
AKAP10_v3_6-4	AKAP10	734	566	597	505
AKAP10_v3_6-5	AKAP10	531	603	661	576
AKAP10_v3_6-6	AKAP10	571	666	461	575
AKAP11_v3_6-1	AKAP11	536	344	433	347
AKAP11_v3_6-2	AKAP11	501	508	409	487
AKAP11_v3_6-3	AKAP11	702	567	471	610
AKAP11_v3_6-4	AKAP11	653	808	525	795
AKAP11_v3_6-5	AKAP11	655	1087	814	871
AKAP11_v3_6-6	AKAP11	494	577	560	610
AKAP13_v3_6-1	AKAP13	509	400	480	479
AKAP13_v3_6-2	AKAP13	672	670	865	585
AKAP13_v3_6-3	AKAP13	527	465	492	510
AKAP13_v3_6-4	AKAP13	502	720	690	606
AKAP13_v3_6-5	AKAP13	1007	1119	1558	1054
AKAP13_v3_6-6	AKAP13	509	742	942	768
AKAP5_v3_6-1	AKAP5	427	321	349	444
AKAP5_v3_6-2	AKAP5	637	513	762	789
AKAP5_v3_6-3	AKAP5	529	651	743	535
AKAP5_v3_6-4	AKAP5	387	317	391	424
AKAP5_v3_6-5	AKAP5	435	445	453	429
AKAP5_v3_6-6	AKAP5	715	775	908	1017
AKAP6_v3_6-1	AKAP6	550	561	479	849
AKAP6_v3_6-2	AKAP6	591	771	720	574
AKAP6_v3_6-3	AKAP6	512	733	676	584
AKAP6_v3_6-4	AKAP6	495	813	866	728
AKAP6_v3_6-5	AKAP6	817	1303	1479	1587
AKAP6_v3_6-6	AKAP6	456	650	589	914
AKAP8_v3_6-1	AKAP8	674	725	554	764
AKAP8_v3_6-2	AKAP8	613	1032	1145	989
AKAP8_v3_6-3	AKAP8	749	903	896	814
AKAP8_v3_6-4	AKAP8	729	1105	1034	1038
AKAP8_v3_6-5	AKAP8	909	889	732	645
AKAP8_v3_6-6	AKAP8	461	363	397	287
AKAP8L_v3_6-1	AKAP8L	933	1450	1304	1479
AKAP8L_v3_6-2	AKAP8L	868	647	805	628
AKAP8L_v3_6-3	AKAP8L	1086	1520	1424	1572
AKAP8L_v3_6-4	AKAP8L	657	670	831	751
AKAP8L_v3_6-5	AKAP8L	846	562	673	611
AKAP8L_v3_6-6	AKAP8L	1003	844	823	866
AKAP9_v3_6-1	AKAP9	432	589	300	272
AKAP9_v3_6-2	AKAP9	659	770	763	709
AKAP9_v3_6-3	AKAP9	443	372	424	521
AKAP9_v3_6-4	AKAP9	328	396	228	271
AKAP9_v3_6-5	AKAP9	771	926	865	807
AKAP9_v3_6-6	AKAP9	688	814	599	660
AKIRIN2_v3_6-1	AKIRIN2	454	271	152	223
AKIRIN2_v3_6-2	AKIRIN2	614	141	120	185
AKIRIN2_v3_6-3	AKIRIN2	1009	644	748	606
AKIRIN2_v3_6-4	AKIRIN2	781	235	193	121
AKIRIN2_v3_6-5	AKIRIN2	714	271	174	249
AKIRIN2_v3_6-6	AKIRIN2	827	51	105	82
AKR1B10_v3_6-1	AKR1B10	532	148	210	148
AKR1B10_v3_6-2	AKR1B10	571	570	596	717
AKR1B10_v3_6-3	AKR1B10	733	168	136	198
AKR1B10_v3_6-4	AKR1B10	463	680	721	634
AKR1B10_v3_6-5	AKR1B10	434	342	427	238
AKR1B10_v3_6-6	AKR1B10	594	752	592	581
AKR1B15_v3_6-1	AKR1B15	770	1442	1297	1300
AKR1B15_v3_6-2	AKR1B15	413	405	290	454
AKR1B15_v3_6-3	AKR1B15	371	528	606	504
AKR1B15_v3_6-4	AKR1B15	683	573	409	509
AKR1B15_v3_6-5	AKR1B15	420	685	515	621
AKR1B15_v3_6-6	AKR1B15	755	291	240	455
AKR1C3_v3_6-1	AKR1C3	737	1277	1166	1311
AKR1C3_v3_6-2	AKR1C3	379	554	386	532
AKR1C3_v3_6-3	AKR1C3	723	824	714	669
AKR1C3_v3_6-4	AKR1C3	919	1217	993	1033
AKR1C3_v3_6-5	AKR1C3	767	1149	1298	1206
AKR1C3_v3_6-6	AKR1C3	660	843	791	920
AKR1C4_v3_6-1	AKR1C4	610	814	762	817
AKR1C4_v3_6-2	AKR1C4	682	809	686	846
AKR1C4_v3_6-3	AKR1C4	713	973	1070	908
AKR1C4_v3_6-4	AKR1C4	798	359	300	355
AKR1C4_v3_6-5	AKR1C4	475	656	471	621
AKR1C4_v3_6-6	AKR1C4	572	731	561	600
AKR1D1_v3_6-1	AKR1D1	579	526	647	730
AKR1D1_v3_6-2	AKR1D1	742	749	565	660
AKR1D1_v3_6-3	AKR1D1	786	1418	1131	1058
AKR1D1_v3_6-4	AKR1D1	597	777	491	860
AKR1D1_v3_6-5	AKR1D1	545	649	671	773
AKR1D1_v3_6-6	AKR1D1	699	606	719	684
AKR7A2_v3_6-1	AKR7A2	696	707	946	832
AKR7A2_v3_6-2	AKR7A2	545	291	380	455
AKR7A2_v3_6-3	AKR7A2	1147	1201	1065	1151
AKR7A2_v3_6-4	AKR7A2	631	596	766	436
AKR7A2_v3_6-5	AKR7A2	658	378	381	498
AKR7A2_v3_6-6	AKR7A2	705	459	587	504
AKT2_v3_6-1	AKT2	571	521	591	369
AKT2_v3_6-2	AKT2	735	607	686	521
AKT2_v3_6-3	AKT2	642	1054	787	972
AKT2_v3_6-4	AKT2	753	776	1204	741
AKT2_v3_6-5	AKT2	595	774	851	814
AKT2_v3_6-6	AKT2	583	499	681	889
AKT3_v3_6-1	AKT3	563	775	573	510
AKT3_v3_6-2	AKT3	395	469	516	219
AKT3_v3_6-3	AKT3	230	388	242	443
AKT3_v3_6-4	AKT3	510	419	550	516
AKT3_v3_6-5	AKT3	615	1013	1065	994
AKT3_v3_6-6	AKT3	563	838	1107	1164
ALAS1_v3_6-1	ALAS1	677	884	1023	632
ALAS1_v3_6-2	ALAS1	1024	1287	1014	1281
ALAS1_v3_6-3	ALAS1	903	1404	1253	1130
ALAS1_v3_6-4	ALAS1	608	863	932	924
ALAS1_v3_6-5	ALAS1	553	641	641	699
ALAS1_v3_6-6	ALAS1	911	1106	1107	1106
ALAS2_v3_6-1	ALAS2	813	1316	1248	1304
ALAS2_v3_6-2	ALAS2	923	1122	1080	1251
ALAS2_v3_6-3	ALAS2	600	361	456	568
ALAS2_v3_6-4	ALAS2	353	201	334	351
ALAS2_v3_6-5	ALAS2	960	815	809	783
ALAS2_v3_6-6	ALAS2	608	1063	1176	1073
ALCAM_v3_6-1	ALCAM	823	1033	758	816
ALCAM_v3_6-2	ALCAM	535	508	569	612
ALCAM_v3_6-3	ALCAM	582	472	416	387
ALCAM_v3_6-4	ALCAM	558	384	416	442
ALCAM_v3_6-5	ALCAM	447	257	280	274
ALCAM_v3_6-6	ALCAM	949	869	755	662
ALDH18A1_v3_6-1	ALDH18A1	849	602	582	869
ALDH18A1_v3_6-2	ALDH18A1	358	294	258	324
ALDH18A1_v3_6-3	ALDH18A1	783	829	776	1004
ALDH18A1_v3_6-4	ALDH18A1	820	893	571	863
ALDH18A1_v3_6-5	ALDH18A1	622	390	336	373
ALDH18A1_v3_6-6	ALDH18A1	902	776	831	801
ALDH1A3_v3_6-1	ALDH1A3	379	649	475	490
ALDH1A3_v3_6-2	ALDH1A3	646	560	778	660
ALDH1A3_v3_6-3	ALDH1A3	1011	1945	1867	1686
ALDH1A3_v3_6-4	ALDH1A3	786	1108	1132	1239
ALDH1A3_v3_6-5	ALDH1A3	826	388	693	342
ALDH1A3_v3_6-6	ALDH1A3	879	991	904	1070
ALDH1B1_v3_6-1	ALDH1B1	959	1444	1600	1782
ALDH1B1_v3_6-2	ALDH1B1	552	1477	1087	1091
ALDH1B1_v3_6-3	ALDH1B1	462	660	644	585
ALDH1B1_v3_6-4	ALDH1B1	928	1475	1681	1552
ALDH1B1_v3_6-5	ALDH1B1	875	1203	1304	1161
ALDH1B1_v3_6-6	ALDH1B1	545	525	407	741
ALDH1L2_v3_6-1	ALDH1L2	678	872	1161	1050
ALDH1L2_v3_6-2	ALDH1L2	651	764	485	654
ALDH1L2_v3_6-3	ALDH1L2	570	506	505	465
ALDH1L2_v3_6-4	ALDH1L2	437	552	574	482
ALDH1L2_v3_6-5	ALDH1L2	774	945	697	992
ALDH1L2_v3_6-6	ALDH1L2	660	1053	1054	924
ALDH2_v3_6-1	ALDH2	664	791	868	645
ALDH2_v3_6-2	ALDH2	659	1330	1494	1537
ALDH2_v3_6-3	ALDH2	585	913	1122	889
ALDH2_v3_6-4	ALDH2	666	960	875	806
ALDH2_v3_6-5	ALDH2	680	650	630	636
ALDH2_v3_6-6	ALDH2	885	984	872	747
ALDH3B2_v3_6-1	ALDH3B2	734	391	483	680
ALDH3B2_v3_6-2	ALDH3B2	669	443	700	990
ALDH3B2_v3_6-3	ALDH3B2	815	889	1300	977
ALDH3B2_v3_6-4	ALDH3B2	675	144	170	238
ALDH3B2_v3_6-5	ALDH3B2	533	800	609	685
ALDH3B2_v3_6-6	ALDH3B2	655	626	411	527
ALDH4A1_v3_6-1	ALDH4A1	858	1007	866	1078
ALDH4A1_v3_6-2	ALDH4A1	563	349	470	551
ALDH4A1_v3_6-3	ALDH4A1	540	462	793	692
ALDH4A1_v3_6-4	ALDH4A1	789	676	830	885
ALDH4A1_v3_6-5	ALDH4A1	920	535	854	737
ALDH4A1_v3_6-6	ALDH4A1	965	1615	1443	1517
ALDH8A1_v3_6-1	ALDH8A1	777	1375	1240	1400
ALDH8A1_v3_6-2	ALDH8A1	847	1150	1104	1162
ALDH8A1_v3_6-3	ALDH8A1	827	1219	1514	1289
ALDH8A1_v3_6-4	ALDH8A1	859	1005	964	942
ALDH8A1_v3_6-5	ALDH8A1	606	708	795	530
ALDH8A1_v3_6-6	ALDH8A1	917	1103	1128	1140
ALDOB_v3_6-1	ALDOB	744	476	483	509
ALDOB_v3_6-2	ALDOB	531	688	611	861
ALDOB_v3_6-3	ALDOB	648	698	570	584
ALDOB_v3_6-4	ALDOB	699	1231	1269	1211
ALDOB_v3_6-5	ALDOB	752	1047	940	1067
ALDOB_v3_6-6	ALDOB	879	713	772	581
ALG2_v3_6-1	ALG2	692	24	20	48
ALG2_v3_6-2	ALG2	797	464	453	388
ALG2_v3_6-3	ALG2	819	39	31	23
ALG2_v3_6-4	ALG2	659	28	3	0
ALG2_v3_6-5	ALG2	630	41	62	73
ALG2_v3_6-6	ALG2	988	64	112	69
ALG3_v3_6-1	ALG3	569	673	861	775
ALG3_v3_6-2	ALG3	637	828	745	708
ALG3_v3_6-3	ALG3	601	675	692	753
ALG3_v3_6-4	ALG3	673	609	683	826
ALG3_v3_6-5	ALG3	399	429	595	518
ALG3_v3_6-6	ALG3	797	1070	942	1086
ALG5_v3_6-1	ALG5	293	266	147	247
ALG5_v3_6-2	ALG5	675	603	395	539
ALG5_v3_6-3	ALG5	229	96	196	184
ALG5_v3_6-4	ALG5	570	366	475	563
ALG5_v3_6-5	ALG5	500	231	286	291
ALG5_v3_6-6	ALG5	445	153	151	100
ALK_v3_6-1	ALK	860	1266	838	1113
ALK_v3_6-2	ALK	516	639	525	516
ALK_v3_6-3	ALK	1005	1100	1209	1232
ALK_v3_6-4	ALK	760	663	1161	771
ALK_v3_6-5	ALK	681	987	710	1036
ALK_v3_6-6	ALK	878	1172	1187	1338
ALKBH2_v3_6-1	ALKBH2	429	359	310	390
ALKBH2_v3_6-2	ALKBH2	799	862	938	1017
ALKBH2_v3_6-3	ALKBH2	690	0	7	16
ALKBH2_v3_6-4	ALKBH2	917	1291	1223	1671
ALKBH2_v3_6-5	ALKBH2	652	543	628	540
ALKBH2_v3_6-6	ALKBH2	634	1083	1012	904
ALKBH3_v3_6-1	ALKBH3	373	628	388	693
ALKBH3_v3_6-2	ALKBH3	401	456	671	342
ALKBH3_v3_6-3	ALKBH3	604	741	962	642
ALKBH3_v3_6-4	ALKBH3	391	392	289	612
ALKBH3_v3_6-5	ALKBH3	462	777	787	1014
ALKBH3_v3_6-6	ALKBH3	542	574	520	588
ALKBH4_v3_6-1	ALKBH4	829	1152	963	1347
ALKBH4_v3_6-2	ALKBH4	784	1079	1225	1301
ALKBH4_v3_6-3	ALKBH4	868	1659	1907	1624
ALKBH4_v3_6-4	ALKBH4	792	1065	1215	1108
ALKBH4_v3_6-5	ALKBH4	520	566	782	852
ALKBH4_v3_6-6	ALKBH4	927	1058	1146	939
ALKBH6_v3_6-1	ALKBH6	615	689	891	743
ALKBH6_v3_6-2	ALKBH6	668	666	626	758
ALKBH6_v3_6-3	ALKBH6	565	729	799	566
ALKBH6_v3_6-4	ALKBH6	726	612	521	588
ALKBH6_v3_6-5	ALKBH6	487	475	338	403
ALKBH6_v3_6-6	ALKBH6	729	872	842	843
ALKBH7_v3_6-1	ALKBH7	411	552	316	331
ALKBH7_v3_6-2	ALKBH7	857	762	981	1123
ALKBH7_v3_6-3	ALKBH7	28	69	14	89
ALKBH7_v3_6-4	ALKBH7	755	1268	776	1008
ALKBH7_v3_6-5	ALKBH7	916	1292	1443	1173
ALKBH7_v3_6-6	ALKBH7	790	951	996	1077
ALKBH8_v3_6-1	ALKBH8	303	538	475	323
ALKBH8_v3_6-2	ALKBH8	602	586	750	530
ALKBH8_v3_6-3	ALKBH8	281	345	317	345
ALKBH8_v3_6-4	ALKBH8	281	377	348	291
ALKBH8_v3_6-5	ALKBH8	386	326	349	378
ALKBH8_v3_6-6	ALKBH8	383	519	318	431
ALOX12_v3_6-1	ALOX12	692	893	1237	1590
ALOX12_v3_6-2	ALOX12	500	660	590	793
ALOX12_v3_6-3	ALOX12	998	940	1220	1022
ALOX12_v3_6-4	ALOX12	614	862	970	1055
ALOX12_v3_6-5	ALOX12	418	698	533	459
ALOX12_v3_6-6	ALOX12	639	597	641	690
ALOX15B_v3_6-1	ALOX15B	816	1095	776	921
ALOX15B_v3_6-2	ALOX15B	743	788	815	552
ALOX15B_v3_6-3	ALOX15B	787	472	806	723
ALOX15B_v3_6-4	ALOX15B	863	1165	767	1262
ALOX15B_v3_6-5	ALOX15B	599	441	827	839
ALOX15B_v3_6-6	ALOX15B	644	846	1091	628
ALPI_v3_6-1	ALPI	620	616	607	595
ALPI_v3_6-2	ALPI	752	1433	1550	1540
ALPI_v3_6-3	ALPI	291	344	263	313
ALPI_v3_6-4	ALPI	541	896	713	955
ALPI_v3_6-5	ALPI	633	1164	1060	1176
ALPI_v3_6-6	ALPI	852	1101	999	961
ALPK2_v3_6-1	ALPK2	698	741	788	491
ALPK2_v3_6-2	ALPK2	506	374	667	602
ALPK2_v3_6-3	ALPK2	406	511	681	408
ALPK2_v3_6-4	ALPK2	716	621	598	725
ALPK2_v3_6-5	ALPK2	371	426	557	416
ALPK2_v3_6-6	ALPK2	497	393	350	483
ALPK3_v3_6-1	ALPK3	706	1068	995	1314
ALPK3_v3_6-2	ALPK3	855	1020	1078	1044
ALPK3_v3_6-3	ALPK3	804	712	667	832
ALPK3_v3_6-4	ALPK3	639	517	393	373
ALPK3_v3_6-5	ALPK3	734	905	816	1039
ALPK3_v3_6-6	ALPK3	731	702	717	544
ALS2CR11_v3_6-1	ALS2CR11	650	412	585	463
ALS2CR11_v3_6-2	ALS2CR11	693	1030	721	745
ALS2CR11_v3_6-3	ALS2CR11	391	551	470	580
ALS2CR11_v3_6-4	ALS2CR11	564	423	594	584
ALS2CR11_v3_6-5	ALS2CR11	817	1028	966	676
ALS2CR11_v3_6-6	ALS2CR11	681	792	727	705
ALX3_v3_6-1	ALX3	817	1124	1170	950
ALX3_v3_6-2	ALX3	818	0	19	0
ALX3_v3_6-3	ALX3	736	710	530	713
ALX3_v3_6-4	ALX3	668	684	541	856
ALX3_v3_6-5	ALX3	830	790	656	632
ALX3_v3_6-6	ALX3	800	915	882	1007
ALYREF_v3_6-1	ALYREF	955	567	348	420
ALYREF_v3_6-2	ALYREF	622	84	114	72
ALYREF_v3_6-3	ALYREF	881	95	72	238
ALYREF_v3_6-4	ALYREF	711	192	292	290
ALYREF_v3_6-5	ALYREF	654	102	92	196
ALYREF_v3_6-6	ALYREF	594	50	57	76
AMACR_v3_6-1	AMACR	692	959	926	1071
AMACR_v3_6-2	AMACR	363	511	421	436
AMACR_v3_6-3	AMACR	1047	1063	842	833
AMACR_v3_6-4	AMACR	791	668	546	537
AMACR_v3_6-5	AMACR	396	289	319	223
AMACR_v3_6-6	AMACR	378	450	435	534
AMBP_v3_6-1	AMBP	644	723	898	911
AMBP_v3_6-2	AMBP	273	196	359	345
AMBP_v3_6-3	AMBP	727	1165	722	706
AMBP_v3_6-4	AMBP	978	1531	1455	1480
AMBP_v3_6-5	AMBP	486	529	715	384
AMBP_v3_6-6	AMBP	421	801	748	640
AMBRA1_v3_6-1	AMBRA1	466	562	566	705
AMBRA1_v3_6-2	AMBRA1	708	1059	1153	1215
AMBRA1_v3_6-3	AMBRA1	620	1037	982	1220
AMBRA1_v3_6-4	AMBRA1	821	1209	1426	1312
AMBRA1_v3_6-5	AMBRA1	796	1264	1482	1259
AMBRA1_v3_6-6	AMBRA1	822	1273	1285	1621
AMD1_v3_6-1	AMD1	659	185	307	238
AMD1_v3_6-2	AMD1	523	223	205	293
AMD1_v3_6-3	AMD1	359	166	185	232
AMD1_v3_6-4	AMD1	375	174	173	188
AMD1_v3_6-5	AMD1	609	598	505	463
AMD1_v3_6-6	AMD1	677	269	228	196
AMDHD2_v3_6-1	AMDHD2	467	243	416	346
AMDHD2_v3_6-2	AMDHD2	457	463	597	707
AMDHD2_v3_6-3	AMDHD2	445	659	576	631
AMDHD2_v3_6-4	AMDHD2	807	1147	981	1005
AMDHD2_v3_6-5	AMDHD2	929	883	544	810
AMDHD2_v3_6-6	AMDHD2	857	941	786	1020
AMER2_v3_6-1	AMER2	985	795	941	1025
AMER2_v3_6-2	AMER2	88	106	45	93
AMER2_v3_6-3	AMER2	858	1043	1049	1186
AMER2_v3_6-4	AMER2	884	1750	1969	2282
AMER2_v3_6-5	AMER2	700	871	608	712
AMER2_v3_6-6	AMER2	435	199	267	404
AMER3_v3_6-1	AMER3	911	1563	1183	1546
AMER3_v3_6-2	AMER3	515	587	545	490
AMER3_v3_6-3	AMER3	681	587	598	585
AMER3_v3_6-4	AMER3	317	544	655	770
AMER3_v3_6-5	AMER3	415	193	120	330
AMER3_v3_6-6	AMER3	655	470	447	305
AMFR_v3_6-1	AMFR	1047	747	755	829
AMFR_v3_6-2	AMFR	718	891	963	927
AMFR_v3_6-3	AMFR	478	468	382	645
AMFR_v3_6-4	AMFR	413	287	382	277
AMFR_v3_6-5	AMFR	727	526	617	639
AMFR_v3_6-6	AMFR	574	716	770	865
AMICA1_v3_6-1	AMICA1	623	558	607	621
AMICA1_v3_6-2	AMICA1	432	523	621	520
AMICA1_v3_6-3	AMICA1	450	711	682	611
AMICA1_v3_6-4	AMICA1	451	574	573	744
AMICA1_v3_6-5	AMICA1	548	820	748	930
AMICA1_v3_6-6	AMICA1	546	661	706	775
AMIGO1_v3_6-1	AMIGO1	402	261	422	306
AMIGO1_v3_6-2	AMIGO1	818	672	720	770
AMIGO1_v3_6-3	AMIGO1	642	679	513	521
AMIGO1_v3_6-4	AMIGO1	655	466	599	512
AMIGO1_v3_6-5	AMIGO1	471	481	537	492
AMIGO1_v3_6-6	AMIGO1	433	774	698	485
AMN_v3_6-1	AMN	641	619	565	731
AMN_v3_6-2	AMN	603	720	571	863
AMN_v3_6-3	AMN	688	900	641	932
AMN_v3_6-4	AMN	457	737	710	589
AMN_v3_6-5	AMN	488	262	202	171
AMN_v3_6-6	AMN	914	1401	1222	1006
AMOT_v3_6-1	AMOT	217	179	265	199
AMOT_v3_6-2	AMOT	322	610	628	395
AMOT_v3_6-3	AMOT	416	720	493	465
AMOT_v3_6-4	AMOT	821	904	1238	938
AMOT_v3_6-5	AMOT	309	502	325	443
AMOT_v3_6-6	AMOT	513	603	588	1070
AMPH_v3_6-1	AMPH	433	839	565	739
AMPH_v3_6-2	AMPH	546	684	639	769
AMPH_v3_6-3	AMPH	879	500	618	604
AMPH_v3_6-4	AMPH	990	1124	1068	1118
AMPH_v3_6-5	AMPH	637	731	915	994
AMPH_v3_6-6	AMPH	497	695	523	561
AMT_v3_6-1	AMT	349	417	450	668
AMT_v3_6-2	AMT	355	518	627	435
AMT_v3_6-3	AMT	540	816	630	529
AMT_v3_6-4	AMT	356	184	398	306
AMT_v3_6-5	AMT	826	613	363	739
AMT_v3_6-6	AMT	722	736	816	661
AMZ1_v3_6-1	AMZ1	832	1225	920	1110
AMZ1_v3_6-2	AMZ1	898	966	1213	1414
AMZ1_v3_6-3	AMZ1	748	518	478	467
AMZ1_v3_6-4	AMZ1	799	1107	1065	1052
AMZ1_v3_6-5	AMZ1	861	874	912	604
AMZ1_v3_6-6	AMZ1	669	688	599	683
ANAPC10_v3_6-1	ANAPC10	590	0	33	22
ANAPC10_v3_6-2	ANAPC10	540	21	27	12
ANAPC10_v3_6-3	ANAPC10	327	0	0	8
ANAPC10_v3_6-4	ANAPC10	454	7	18	15
ANAPC10_v3_6-5	ANAPC10	483	37	17	40
ANAPC10_v3_6-6	ANAPC10	358	129	95	101
ANAPC5_v3_6-1	ANAPC5	497	247	217	188
ANAPC5_v3_6-2	ANAPC5	399	213	183	272
ANAPC5_v3_6-3	ANAPC5	535	365	572	330
ANAPC5_v3_6-4	ANAPC5	594	0	0	14
ANAPC5_v3_6-5	ANAPC5	475	4	7	11
ANAPC5_v3_6-6	ANAPC5	593	291	342	352
ANAPC7_v3_6-1	ANAPC7	982	1574	1696	1726
ANAPC7_v3_6-2	ANAPC7	315	475	542	487
ANAPC7_v3_6-3	ANAPC7	580	587	593	573
ANAPC7_v3_6-4	ANAPC7	504	838	691	774
ANAPC7_v3_6-5	ANAPC7	661	871	802	1047
ANAPC7_v3_6-6	ANAPC7	389	367	592	503
ANG_v3_6-1	ANG	452	487	433	616
ANG_v3_6-2	ANG	835	772	728	524
ANG_v3_6-3	ANG	557	479	479	395
ANG_v3_6-4	ANG	922	1350	1326	1552
ANG_v3_6-5	ANG	303	587	362	541
ANG_v3_6-6	ANG	522	757	728	767
ANGEL1_v3_6-1	ANGEL1	222	219	169	193
ANGEL1_v3_6-2	ANGEL1	571	443	345	450
ANGEL1_v3_6-3	ANGEL1	563	501	516	672
ANGEL1_v3_6-4	ANGEL1	554	362	415	510
ANGEL1_v3_6-5	ANGEL1	736	1106	1225	1022
ANGEL1_v3_6-6	ANGEL1	332	299	424	453
ANGEL2_v3_6-1	ANGEL2	576	838	671	876
ANGEL2_v3_6-2	ANGEL2	390	301	486	409
ANGEL2_v3_6-3	ANGEL2	486	547	373	358
ANGEL2_v3_6-4	ANGEL2	423	446	538	431
ANGEL2_v3_6-5	ANGEL2	875	946	951	986
ANGEL2_v3_6-6	ANGEL2	561	693	698	676
ANGPT2_v3_6-1	ANGPT2	802	879	1017	975
ANGPT2_v3_6-2	ANGPT2	503	710	541	541
ANGPT2_v3_6-3	ANGPT2	491	819	580	643
ANGPT2_v3_6-4	ANGPT2	413	1025	759	792
ANGPT2_v3_6-5	ANGPT2	419	356	660	589
ANGPT2_v3_6-6	ANGPT2	320	553	385	729
ANGPTL1_v3_6-1	ANGPTL1	912	1068	1087	1006
ANGPTL1_v3_6-2	ANGPTL1	580	784	521	698
ANGPTL1_v3_6-3	ANGPTL1	259	274	211	258
ANGPTL1_v3_6-4	ANGPTL1	535	964	956	655
ANGPTL1_v3_6-5	ANGPTL1	629	591	603	699
ANGPTL1_v3_6-6	ANGPTL1	565	711	838	616
ANGPTL2_v3_6-1	ANGPTL2	837	1016	945	1314
ANGPTL2_v3_6-2	ANGPTL2	588	511	564	587
ANGPTL2_v3_6-3	ANGPTL2	1016	1583	1660	1935
ANGPTL2_v3_6-4	ANGPTL2	494	458	444	465
ANGPTL2_v3_6-5	ANGPTL2	600	1071	903	1026
ANGPTL2_v3_6-6	ANGPTL2	39	70	46	232
ANGPTL3_v3_6-1	ANGPTL3	130	165	76	209
ANGPTL3_v3_6-2	ANGPTL3	379	189	289	334
ANGPTL3_v3_6-3	ANGPTL3	748	931	1037	913
ANGPTL3_v3_6-4	ANGPTL3	598	722	636	754
ANGPTL3_v3_6-5	ANGPTL3	186	310	297	263
ANGPTL3_v3_6-6	ANGPTL3	751	1426	1275	1454
ANGPTL4_v3_6-1	ANGPTL4	703	1111	1143	901
ANGPTL4_v3_6-2	ANGPTL4	1002	1162	1110	1095
ANGPTL4_v3_6-3	ANGPTL4	838	1052	877	1104
ANGPTL4_v3_6-4	ANGPTL4	491	1092	850	1205
ANGPTL4_v3_6-5	ANGPTL4	594	475	334	536
ANGPTL4_v3_6-6	ANGPTL4	696	657	712	564
ANGPTL6_v3_6-1	ANGPTL6	818	917	950	711
ANGPTL6_v3_6-2	ANGPTL6	1229	1057	1256	1082
ANGPTL6_v3_6-3	ANGPTL6	787	1452	1382	1232
ANGPTL6_v3_6-4	ANGPTL6	908	879	1228	1225
ANGPTL6_v3_6-5	ANGPTL6	847	1695	1583	1857
ANGPTL6_v3_6-6	ANGPTL6	962	735	833	640
ANGPTL7_v3_6-1	ANGPTL7	502	404	627	599
ANGPTL7_v3_6-2	ANGPTL7	693	927	830	745
ANGPTL7_v3_6-3	ANGPTL7	840	1398	1391	1246
ANGPTL7_v3_6-4	ANGPTL7	704	1101	1197	1244
ANGPTL7_v3_6-5	ANGPTL7	903	1140	956	937
ANGPTL7_v3_6-6	ANGPTL7	543	923	1320	902
ANHX_v3_6-1	ANHX	769	915	817	906
ANHX_v3_6-2	ANHX	617	645	488	462
ANHX_v3_6-3	ANHX	801	992	801	728
ANHX_v3_6-4	ANHX	714	663	878	921
ANHX_v3_6-5	ANHX	593	504	533	378
ANHX_v3_6-6	ANHX	586	1063	1035	1017
ANK2_v3_6-1	ANK2	614	1023	913	1135
ANK2_v3_6-2	ANK2	823	838	870	908
ANK2_v3_6-3	ANK2	811	917	1151	924
ANK2_v3_6-4	ANK2	641	503	647	592
ANK2_v3_6-5	ANK2	688	657	610	499
ANK2_v3_6-6	ANK2	533	556	469	568
ANKAR_v3_6-1	ANKAR	577	1070	1104	945
ANKAR_v3_6-2	ANKAR	545	727	518	745
ANKAR_v3_6-3	ANKAR	576	908	943	803
ANKAR_v3_6-4	ANKAR	367	334	598	384
ANKAR_v3_6-5	ANKAR	676	784	931	938
ANKAR_v3_6-6	ANKAR	757	837	1149	1049
ANKDD1A_v3_6-1	ANKDD1A	868	997	941	1158
ANKDD1A_v3_6-2	ANKDD1A	743	844	738	638
ANKDD1A_v3_6-3	ANKDD1A	529	590	744	513
ANKDD1A_v3_6-4	ANKDD1A	607	763	934	758
ANKDD1A_v3_6-5	ANKDD1A	316	567	345	384
ANKDD1A_v3_6-6	ANKDD1A	1022	920	954	1202
ANKDD1B_v3_6-1	ANKDD1B	549	648	519	426
ANKDD1B_v3_6-2	ANKDD1B	928	1429	1185	1479
ANKDD1B_v3_6-3	ANKDD1B	677	525	789	621
ANKDD1B_v3_6-4	ANKDD1B	812	1011	926	1093
ANKDD1B_v3_6-5	ANKDD1B	601	804	680	990
ANKDD1B_v3_6-6	ANKDD1B	531	538	693	496
ANKEF1_v3_6-1	ANKEF1	431	566	493	519
ANKEF1_v3_6-2	ANKEF1	763	1185	941	1058
ANKEF1_v3_6-3	ANKEF1	567	766	949	777
ANKEF1_v3_6-4	ANKEF1	729	875	994	905
ANKEF1_v3_6-5	ANKEF1	488	669	586	467
ANKEF1_v3_6-6	ANKEF1	517	364	454	484
ANKFN1_v3_6-1	ANKFN1	534	458	472	608
ANKFN1_v3_6-2	ANKFN1	387	412	524	477
ANKFN1_v3_6-3	ANKFN1	463	643	576	597
ANKFN1_v3_6-4	ANKFN1	859	582	689	790
ANKFN1_v3_6-5	ANKFN1	632	863	1094	945
ANKFN1_v3_6-6	ANKFN1	521	752	763	744
ANKFY1_v3_6-1	ANKFY1	384	275	383	433
ANKFY1_v3_6-2	ANKFY1	409	359	261	317
ANKFY1_v3_6-3	ANKFY1	741	858	690	783
ANKFY1_v3_6-4	ANKFY1	634	724	886	601
ANKFY1_v3_6-5	ANKFY1	692	742	796	734
ANKFY1_v3_6-6	ANKFY1	869	552	623	727
ANKIB1_v3_6-1	ANKIB1	581	775	483	487
ANKIB1_v3_6-2	ANKIB1	382	181	159	163
ANKIB1_v3_6-3	ANKIB1	727	1099	1129	713
ANKIB1_v3_6-4	ANKIB1	377	216	245	179
ANKIB1_v3_6-5	ANKIB1	504	315	388	553
ANKIB1_v3_6-6	ANKIB1	642	520	433	635
ANKK1_v3_6-1	ANKK1	954	1564	1916	1594
ANKK1_v3_6-2	ANKK1	737	1049	718	963
ANKK1_v3_6-3	ANKK1	1062	1260	1276	1627
ANKK1_v3_6-4	ANKK1	832	748	842	872
ANKK1_v3_6-5	ANKK1	473	858	1156	931
ANKK1_v3_6-6	ANKK1	644	1032	956	1105
ANKRD1_v3_6-1	ANKRD1	676	567	894	844
ANKRD1_v3_6-2	ANKRD1	587	430	391	588
ANKRD1_v3_6-3	ANKRD1	543	909	909	861
ANKRD1_v3_6-4	ANKRD1	459	539	528	651
ANKRD1_v3_6-5	ANKRD1	558	995	638	1143
ANKRD1_v3_6-6	ANKRD1	995	1232	1235	1150
ANKRD10_v3_6-1	ANKRD10	774	1076	871	920
ANKRD10_v3_6-2	ANKRD10	566	548	426	556
ANKRD10_v3_6-3	ANKRD10	580	768	917	928
ANKRD10_v3_6-4	ANKRD10	923	1021	1296	1190
ANKRD10_v3_6-5	ANKRD10	641	773	615	742
ANKRD10_v3_6-6	ANKRD10	851	1075	1225	1054
ANKRD12_v3_6-1	ANKRD12	239	215	158	204
ANKRD12_v3_6-2	ANKRD12	767	768	839	762
ANKRD12_v3_6-3	ANKRD12	393	520	563	539
ANKRD12_v3_6-4	ANKRD12	843	662	1041	963
ANKRD12_v3_6-5	ANKRD12	454	794	859	595
ANKRD12_v3_6-6	ANKRD12	460	450	436	613
ANKRD13B_v3_6-1	ANKRD13B	821	731	662	517
ANKRD13B_v3_6-2	ANKRD13B	643	786	517	686
ANKRD13B_v3_6-3	ANKRD13B	1020	1156	1240	1320
ANKRD13B_v3_6-4	ANKRD13B	663	716	906	734
ANKRD13B_v3_6-5	ANKRD13B	563	356	437	457
ANKRD13B_v3_6-6	ANKRD13B	937	917	938	1102
ANKRD13C_v3_6-1	ANKRD13C	830	978	1264	926
ANKRD13C_v3_6-2	ANKRD13C	936	1469	1885	1642
ANKRD13C_v3_6-3	ANKRD13C	673	849	992	644
ANKRD13C_v3_6-4	ANKRD13C	815	945	889	733
ANKRD13C_v3_6-5	ANKRD13C	392	437	478	509
ANKRD13C_v3_6-6	ANKRD13C	700	627	898	678
ANKRD13D_v3_6-1	ANKRD13D	503	309	435	392
ANKRD13D_v3_6-2	ANKRD13D	567	674	693	741
ANKRD13D_v3_6-3	ANKRD13D	435	111	284	333
ANKRD13D_v3_6-4	ANKRD13D	641	920	767	767
ANKRD13D_v3_6-5	ANKRD13D	808	1371	1125	1398
ANKRD13D_v3_6-6	ANKRD13D	677	778	854	940
ANKRD18A_v3_6-1	ANKRD18A	677	260	299	224
ANKRD18A_v3_6-2	ANKRD18A	734	903	1069	1040
ANKRD18A_v3_6-3	ANKRD18A	269	406	316	424
ANKRD18A_v3_6-4	ANKRD18A	582	737	728	768
ANKRD18A_v3_6-5	ANKRD18A	503	664	597	597
ANKRD18A_v3_6-6	ANKRD18A	503	482	329	292
ANKRD2_v3_6-1	ANKRD2	984	790	640	569
ANKRD2_v3_6-2	ANKRD2	634	507	651	681
ANKRD2_v3_6-3	ANKRD2	555	981	587	729
ANKRD2_v3_6-4	ANKRD2	662	701	536	753
ANKRD2_v3_6-5	ANKRD2	717	946	864	801
ANKRD2_v3_6-6	ANKRD2	565	865	907	999
ANKRD22_v3_6-1	ANKRD22	229	283	209	391
ANKRD22_v3_6-2	ANKRD22	352	277	278	320
ANKRD22_v3_6-3	ANKRD22	344	251	438	437
ANKRD22_v3_6-4	ANKRD22	406	207	420	458
ANKRD22_v3_6-5	ANKRD22	569	681	882	815
ANKRD22_v3_6-6	ANKRD22	457	551	673	663
ANKRD23_v3_6-1	ANKRD23	802	1370	1498	1176
ANKRD23_v3_6-2	ANKRD23	453	410	358	447
ANKRD23_v3_6-3	ANKRD23	608	650	679	706
ANKRD23_v3_6-4	ANKRD23	1088	605	853	747
ANKRD23_v3_6-5	ANKRD23	870	1050	1061	1175
ANKRD23_v3_6-6	ANKRD23	482	586	549	661
ANKRD26_v3_6-1	ANKRD26	509	455	445	493
ANKRD26_v3_6-2	ANKRD26	907	1217	1323	1457
ANKRD26_v3_6-3	ANKRD26	580	1023	921	740
ANKRD26_v3_6-4	ANKRD26	568	541	662	379
ANKRD26_v3_6-5	ANKRD26	980	1359	1037	900
ANKRD26_v3_6-6	ANKRD26	460	305	393	453
ANKRD27_v3_6-1	ANKRD27	356	283	257	261
ANKRD27_v3_6-2	ANKRD27	474	472	483	348
ANKRD27_v3_6-3	ANKRD27	648	668	753	721
ANKRD27_v3_6-4	ANKRD27	778	1434	911	1123
ANKRD27_v3_6-5	ANKRD27	504	479	361	446
ANKRD27_v3_6-6	ANKRD27	687	691	619	758
ANKRD29_v3_6-1	ANKRD29	511	613	463	381
ANKRD29_v3_6-2	ANKRD29	384	432	437	637
ANKRD29_v3_6-3	ANKRD29	611	605	622	453
ANKRD29_v3_6-4	ANKRD29	493	243	371	280
ANKRD29_v3_6-5	ANKRD29	432	683	477	469
ANKRD29_v3_6-6	ANKRD29	596	672	618	457
ANKRD31_v3_6-1	ANKRD31	422	628	363	591
ANKRD31_v3_6-2	ANKRD31	394	518	359	549
ANKRD31_v3_6-3	ANKRD31	443	302	276	321
ANKRD31_v3_6-4	ANKRD31	436	425	364	453
ANKRD31_v3_6-5	ANKRD31	314	544	476	781
ANKRD31_v3_6-6	ANKRD31	544	438	474	545
ANKRD34A_v3_6-1	ANKRD34A	711	418	411	592
ANKRD34A_v3_6-2	ANKRD34A	908	782	1068	1513
ANKRD34A_v3_6-3	ANKRD34A	576	557	591	475
ANKRD34A_v3_6-4	ANKRD34A	662	630	462	523
ANKRD34A_v3_6-5	ANKRD34A	612	802	643	550
ANKRD34A_v3_6-6	ANKRD34A	812	935	1378	997
ANKRD36_v3_6-1	ANKRD36	738	333	401	421
ANKRD36_v3_6-2	ANKRD36	442	278	280	373
ANKRD36_v3_6-3	ANKRD36	605	394	359	475
ANKRD36_v3_6-4	ANKRD36	548	261	402	477
ANKRD36_v3_6-5	ANKRD36	568	240	241	306
ANKRD36_v3_6-6	ANKRD36	489	541	382	639
ANKRD39_v3_6-1	ANKRD39	545	621	410	560
ANKRD39_v3_6-2	ANKRD39	875	649	1023	723
ANKRD39_v3_6-3	ANKRD39	728	850	994	817
ANKRD39_v3_6-4	ANKRD39	694	1434	829	1034
ANKRD39_v3_6-5	ANKRD39	860	975	1007	966
ANKRD39_v3_6-6	ANKRD39	887	1051	1250	1184
ANKRD49_v3_6-1	ANKRD49	393	4	10	22
ANKRD49_v3_6-2	ANKRD49	334	12	0	7
ANKRD49_v3_6-3	ANKRD49	548	34	52	75
ANKRD49_v3_6-4	ANKRD49	459	21	43	12
ANKRD49_v3_6-5	ANKRD49	751	52	68	24
ANKRD49_v3_6-6	ANKRD49	636	649	556	776
ANKRD50_v3_6-1	ANKRD50	450	383	308	311
ANKRD50_v3_6-2	ANKRD50	677	445	620	462
ANKRD50_v3_6-3	ANKRD50	412	447	634	698
ANKRD50_v3_6-4	ANKRD50	335	518	390	760
ANKRD50_v3_6-5	ANKRD50	473	365	413	486
ANKRD50_v3_6-6	ANKRD50	291	297	627	366
ANKRD53_v3_6-1	ANKRD53	668	637	531	562
ANKRD53_v3_6-2	ANKRD53	656	407	586	546
ANKRD53_v3_6-3	ANKRD53	478	809	943	729
ANKRD53_v3_6-4	ANKRD53	611	544	453	617
ANKRD53_v3_6-5	ANKRD53	1086	1301	1459	1471
ANKRD53_v3_6-6	ANKRD53	568	819	685	805
ANKRD55_v3_6-1	ANKRD55	595	839	608	682
ANKRD55_v3_6-2	ANKRD55	755	901	914	1004
ANKRD55_v3_6-3	ANKRD55	608	704	788	1169
ANKRD55_v3_6-4	ANKRD55	661	1041	746	915
ANKRD55_v3_6-5	ANKRD55	644	731	755	732
ANKRD55_v3_6-6	ANKRD55	628	665	570	651
ANKRD62_v3_6-1	ANKRD62	569	569	549	821
ANKRD62_v3_6-2	ANKRD62	733	1281	1011	1212
ANKRD62_v3_6-3	ANKRD62	850	1187	1341	999
ANKRD62_v3_6-4	ANKRD62	446	554	732	625
ANKRD62_v3_6-5	ANKRD62	402	430	264	372
ANKRD62_v3_6-6	ANKRD62	487	328	528	503
ANKS1A_v3_6-1	ANKS1A	676	1306	1254	1440
ANKS1A_v3_6-2	ANKS1A	859	1459	1488	1173
ANKS1A_v3_6-3	ANKS1A	701	1353	1059	1235
ANKS1A_v3_6-4	ANKS1A	573	947	1086	847
ANKS1A_v3_6-5	ANKS1A	784	1492	1214	1070
ANKS1A_v3_6-6	ANKS1A	625	1001	1174	1318
ANKS4B_v3_6-1	ANKS4B	389	433	483	449
ANKS4B_v3_6-2	ANKS4B	526	652	750	745
ANKS4B_v3_6-3	ANKS4B	576	762	1071	997
ANKS4B_v3_6-4	ANKS4B	669	788	801	789
ANKS4B_v3_6-5	ANKS4B	494	495	467	606
ANKS4B_v3_6-6	ANKS4B	553	1002	1513	1157
ANKZF1_v3_6-1	ANKZF1	648	600	637	642
ANKZF1_v3_6-2	ANKZF1	703	1288	1107	1082
ANKZF1_v3_6-3	ANKZF1	619	281	508	641
ANKZF1_v3_6-4	ANKZF1	800	779	749	627
ANKZF1_v3_6-5	ANKZF1	793	1007	766	780
ANKZF1_v3_6-6	ANKZF1	748	1301	1171	1318
ANLN_v3_6-1	ANLN	484	175	173	296
ANLN_v3_6-2	ANLN	623	283	176	284
ANLN_v3_6-3	ANLN	827	389	192	273
ANLN_v3_6-4	ANLN	916	911	915	772
ANLN_v3_6-5	ANLN	406	323	403	203
ANLN_v3_6-6	ANLN	323	181	86	170
ANO1_v3_6-1	ANO1	702	716	962	775
ANO1_v3_6-2	ANO1	798	899	816	871
ANO1_v3_6-3	ANO1	671	1103	1061	1032
ANO1_v3_6-4	ANO1	345	285	297	351
ANO1_v3_6-5	ANO1	580	567	626	685
ANO1_v3_6-6	ANO1	745	949	1128	986
ANO6_v3_6-1	ANO6	417	582	686	600
ANO6_v3_6-2	ANO6	806	658	818	860
ANO6_v3_6-3	ANO6	526	743	809	600
ANO6_v3_6-4	ANO6	490	541	427	564
ANO6_v3_6-5	ANO6	356	389	454	361
ANO6_v3_6-6	ANO6	674	753	862	606
ANP32A_v3_6-1	ANP32A	347	398	210	179
ANP32A_v3_6-2	ANP32A	449	405	449	524
ANP32A_v3_6-3	ANP32A	502	368	500	304
ANP32A_v3_6-4	ANP32A	555	565	517	516
ANP32A_v3_6-5	ANP32A	341	489	634	328
ANP32A_v3_6-6	ANP32A	443	442	460	670
ANPEP_v3_6-1	ANPEP	714	1030	920	1167
ANPEP_v3_6-2	ANPEP	533	778	693	665
ANPEP_v3_6-3	ANPEP	464	325	317	335
ANPEP_v3_6-4	ANPEP	203	140	142	180
ANPEP_v3_6-5	ANPEP	643	511	682	730
ANPEP_v3_6-6	ANPEP	692	870	854	668
ANTXR1_v3_6-1	ANTXR1	666	995	1099	1010
ANTXR1_v3_6-2	ANTXR1	466	518	490	554
ANTXR1_v3_6-3	ANTXR1	518	572	837	592
ANTXR1_v3_6-4	ANTXR1	398	486	349	610
ANTXR1_v3_6-5	ANTXR1	629	411	457	250
ANTXR1_v3_6-6	ANTXR1	325	305	413	384
ANXA10_v3_6-1	ANXA10	291	244	473	192
ANXA10_v3_6-2	ANXA10	567	799	756	741
ANXA10_v3_6-3	ANXA10	644	771	974	741
ANXA10_v3_6-4	ANXA10	401	345	493	371
ANXA10_v3_6-5	ANXA10	287	365	449	397
ANXA10_v3_6-6	ANXA10	388	503	410	480
ANXA11_v3_6-1	ANXA11	787	1277	1285	1550
ANXA11_v3_6-2	ANXA11	410	805	676	667
ANXA11_v3_6-3	ANXA11	385	487	441	427
ANXA11_v3_6-4	ANXA11	381	458	351	353
ANXA11_v3_6-5	ANXA11	528	758	601	634
ANXA11_v3_6-6	ANXA11	755	1060	903	909
ANXA2_v3_6-1	ANXA2	680	843	897	969
ANXA2_v3_6-2	ANXA2	626	751	721	748
ANXA2_v3_6-3	ANXA2	464	473	524	529
ANXA2_v3_6-4	ANXA2	542	514	592	836
ANXA2_v3_6-5	ANXA2	286	475	570	470
ANXA2_v3_6-6	ANXA2	509	650	567	764
ANXA2R_v3_6-1	ANXA2R	458	184	110	139
ANXA2R_v3_6-2	ANXA2R	740	881	853	826
ANXA2R_v3_6-3	ANXA2R	328	411	392	373
ANXA2R_v3_6-4	ANXA2R	233	196	126	108
ANXA2R_v3_6-5	ANXA2R	588	615	569	701
ANXA2R_v3_6-6	ANXA2R	386	362	564	570
ANXA3_v3_6-1	ANXA3	302	326	506	569
ANXA3_v3_6-2	ANXA3	478	589	869	927
ANXA3_v3_6-3	ANXA3	327	287	316	354
ANXA3_v3_6-4	ANXA3	496	647	617	607
ANXA3_v3_6-5	ANXA3	454	494	816	661
ANXA3_v3_6-6	ANXA3	363	643	402	418
ANXA4_v3_6-1	ANXA4	471	407	443	531
ANXA4_v3_6-2	ANXA4	655	928	834	774
ANXA4_v3_6-3	ANXA4	273	63	97	115
ANXA4_v3_6-4	ANXA4	558	744	783	712
ANXA4_v3_6-5	ANXA4	853	1236	1051	1279
ANXA4_v3_6-6	ANXA4	477	644	859	655
ANXA6_v3_6-1	ANXA6	874	1460	1310	1392
ANXA6_v3_6-2	ANXA6	536	766	594	705
ANXA6_v3_6-3	ANXA6	768	855	1120	911
ANXA6_v3_6-4	ANXA6	445	475	425	492
ANXA6_v3_6-5	ANXA6	867	1360	1049	1484
ANXA6_v3_6-6	ANXA6	236	212	211	199
AOAH_v3_6-1	AOAH	440	345	427	385
AOAH_v3_6-2	AOAH	383	752	729	663
AOAH_v3_6-3	AOAH	746	613	942	840
AOAH_v3_6-4	AOAH	1020	1312	1257	1465
AOAH_v3_6-5	AOAH	362	356	421	525
AOAH_v3_6-6	AOAH	525	393	554	480
AOC2_v3_6-1	AOC2	528	613	990	702
AOC2_v3_6-2	AOC2	676	827	630	676
AOC2_v3_6-3	AOC2	790	1044	758	829
AOC2_v3_6-4	AOC2	841	678	625	666
AOC2_v3_6-5	AOC2	511	173	327	272
AOC2_v3_6-6	AOC2	461	353	220	342
AP1G1_v3_6-1	AP1G1	652	278	216	214
AP1G1_v3_6-2	AP1G1	715	494	331	388
AP1G1_v3_6-3	AP1G1	411	83	104	154
AP1G1_v3_6-4	AP1G1	366	82	53	82
AP1G1_v3_6-5	AP1G1	463	210	92	35
AP1G1_v3_6-6	AP1G1	422	84	96	70
AP1M1_v3_6-1	AP1M1	694	1081	1274	1258
AP1M1_v3_6-2	AP1M1	766	489	454	774
AP1M1_v3_6-3	AP1M1	710	937	801	719
AP1M1_v3_6-4	AP1M1	469	344	398	630
AP1M1_v3_6-5	AP1M1	242	295	182	182
AP1M1_v3_6-6	AP1M1	827	847	785	991
AP1M2_v3_6-1	AP1M2	376	432	745	568
AP1M2_v3_6-2	AP1M2	490	539	538	526
AP1M2_v3_6-3	AP1M2	691	796	693	746
AP1M2_v3_6-4	AP1M2	508	443	414	428
AP1M2_v3_6-5	AP1M2	439	72	175	146
AP1M2_v3_6-6	AP1M2	549	325	258	435
ARHGAP44_v3_6-1	ARHGAP44	649	451	565	473
ARHGAP44_v3_6-2	ARHGAP44	710	427	446	451
ARHGAP44_v3_6-3	ARHGAP44	622	879	886	668
ARHGAP44_v3_6-4	ARHGAP44	563	287	331	452
ARHGAP44_v3_6-5	ARHGAP44	806	1070	991	1203
ARHGAP44_v3_6-6	ARHGAP44	419	772	840	668
ARHGAP5_v3_6-1	ARHGAP5	201	352	291	393
ARHGAP5_v3_6-2	ARHGAP5	507	661	634	720
ARHGAP5_v3_6-3	ARHGAP5	277	464	310	526
ARHGAP5_v3_6-4	ARHGAP5	570	697	776	507
ARHGAP5_v3_6-5	ARHGAP5	445	515	677	552
ARHGAP5_v3_6-6	ARHGAP5	566	338	377	530
ARHGAP6_v3_6-1	ARHGAP6	384	432	355	322
ARHGAP6_v3_6-2	ARHGAP6	770	949	904	1054
ARHGAP6_v3_6-3	ARHGAP6	864	1754	1806	1513
ARHGAP6_v3_6-4	ARHGAP6	443	324	514	418
ARHGAP6_v3_6-5	ARHGAP6	457	657	491	669
ARHGAP6_v3_6-6	ARHGAP6	463	404	556	426
ARHGAP9_v3_6-1	ARHGAP9	591	656	422	361
ARHGAP9_v3_6-2	ARHGAP9	483	175	266	251
ARHGAP9_v3_6-3	ARHGAP9	547	605	579	767
ARHGAP9_v3_6-4	ARHGAP9	627	660	959	813
ARHGAP9_v3_6-5	ARHGAP9	787	1154	1430	1187
ARHGAP9_v3_6-6	ARHGAP9	518	431	399	371
ARHGDIB_v3_6-1	ARHGDIB	575	799	570	682
ARHGDIB_v3_6-2	ARHGDIB	647	615	758	742
ARHGDIB_v3_6-3	ARHGDIB	345	419	428	498
ARHGDIB_v3_6-4	ARHGDIB	682	822	838	943
ARHGDIB_v3_6-5	ARHGDIB	520	772	675	828
ARHGDIB_v3_6-6	ARHGDIB	639	632	581	521
ARHGDIG_v3_6-1	ARHGDIG	766	987	1165	1038
ARHGDIG_v3_6-2	ARHGDIG	1084	1448	977	1584
ARHGDIG_v3_6-3	ARHGDIG	557	537	592	682
ARHGDIG_v3_6-4	ARHGDIG	527	647	820	600
ARHGDIG_v3_6-5	ARHGDIG	528	614	521	685
ARHGDIG_v3_6-6	ARHGDIG	627	1136	1047	1209
ARHGEF1_v3_6-1	ARHGEF1	670	792	645	872
ARHGEF1_v3_6-2	ARHGEF1	456	454	335	436
ARHGEF1_v3_6-3	ARHGEF1	1001	1079	1153	1269
ARHGEF1_v3_6-4	ARHGEF1	1019	1163	1129	1510
ARHGEF1_v3_6-5	ARHGEF1	624	354	502	571
ARHGEF1_v3_6-6	ARHGEF1	683	886	825	775
ARHGEF10_v3_6-1	ARHGEF10	721	848	757	694
ARHGEF10_v3_6-2	ARHGEF10	583	551	637	856
ARHGEF10_v3_6-3	ARHGEF10	838	1236	1409	1469
ARHGEF10_v3_6-4	ARHGEF10	771	795	594	686
ARHGEF10_v3_6-5	ARHGEF10	623	602	513	630
ARHGEF10_v3_6-6	ARHGEF10	700	701	804	759
ARHGEF12_v3_6-1	ARHGEF12	950	1157	1280	1088
ARHGEF12_v3_6-2	ARHGEF12	796	1083	926	1087
ARHGEF12_v3_6-3	ARHGEF12	581	726	605	653
ARHGEF12_v3_6-4	ARHGEF12	342	315	121	276
ARHGEF12_v3_6-5	ARHGEF12	603	845	707	789
ARHGEF12_v3_6-6	ARHGEF12	525	818	571	499
ARHGEF15_v3_6-1	ARHGEF15	789	548	560	404
ARHGEF15_v3_6-2	ARHGEF15	956	1027	1239	1327
ARHGEF15_v3_6-3	ARHGEF15	550	321	314	175
ARHGEF15_v3_6-4	ARHGEF15	1009	957	1114	1121
ARHGEF15_v3_6-5	ARHGEF15	549	529	419	518
ARHGEF15_v3_6-6	ARHGEF15	599	517	519	617
ARHGEF16_v3_6-1	ARHGEF16	708	705	567	895
ARHGEF16_v3_6-2	ARHGEF16	396	378	543	322
ARHGEF16_v3_6-3	ARHGEF16	849	608	798	574
ARHGEF16_v3_6-4	ARHGEF16	612	719	733	706
ARHGEF16_v3_6-5	ARHGEF16	442	445	605	596
ARHGEF16_v3_6-6	ARHGEF16	925	956	888	1131
ARHGEF19_v3_6-1	ARHGEF19	746	760	765	918
ARHGEF19_v3_6-2	ARHGEF19	965	1354	1193	1258
ARHGEF19_v3_6-3	ARHGEF19	627	781	1008	921
ARHGEF19_v3_6-4	ARHGEF19	486	433	385	386
ARHGEF19_v3_6-5	ARHGEF19	632	549	629	715
ARHGEF19_v3_6-6	ARHGEF19	720	747	503	598
ARHGEF28_v3_6-1	ARHGEF28	327	313	210	273
ARHGEF28_v3_6-2	ARHGEF28	802	886	876	923
ARHGEF28_v3_6-3	ARHGEF28	318	470	631	607
ARHGEF28_v3_6-4	ARHGEF28	906	1382	1398	1757
ARHGEF28_v3_6-5	ARHGEF28	656	1092	1053	1138
ARHGEF28_v3_6-6	ARHGEF28	948	927	632	905
ARHGEF3_v3_6-1	ARHGEF3	386	339	377	502
ARHGEF3_v3_6-2	ARHGEF3	598	650	607	480
ARHGEF3_v3_6-3	ARHGEF3	552	386	479	814
ARHGEF3_v3_6-4	ARHGEF3	1017	1205	1112	1377
ARHGEF3_v3_6-5	ARHGEF3	719	1136	1067	1012
ARHGEF3_v3_6-6	ARHGEF3	551	511	905	531
ARHGEF35_v3_6-1	ARHGEF35	560	387	502	421
ARHGEF35_v3_6-2	ARHGEF35	447	260	262	453
ARHGEF35_v3_6-3	ARHGEF35	856	941	914	1061
ARHGEF35_v3_6-4	ARHGEF35	666	635	435	453
ARHGEF35_v3_6-5	ARHGEF35	649	369	373	379
ARHGEF35_v3_6-6	ARHGEF35	561	701	607	715
ARHGEF5_v3_6-1	ARHGEF5	523	394	311	382
ARHGEF5_v3_6-2	ARHGEF5	417	476	371	385
ARHGEF5_v3_6-3	ARHGEF5	768	653	869	943
ARHGEF5_v3_6-4	ARHGEF5	495	484	331	466
ARHGEF5_v3_6-5	ARHGEF5	718	899	730	695
ARHGEF5_v3_6-6	ARHGEF5	800	600	670	664
ARHGEF7_v3_6-1	ARHGEF7	760	597	714	739
ARHGEF7_v3_6-2	ARHGEF7	1091	2004	2329	2411
ARHGEF7_v3_6-3	ARHGEF7	377	195	413	431
ARHGEF7_v3_6-4	ARHGEF7	425	200	248	371
ARHGEF7_v3_6-5	ARHGEF7	515	394	364	455
ARHGEF7_v3_6-6	ARHGEF7	1019	796	934	851
ARID3B_v3_6-1	ARID3B	388	572	587	542
ARID3B_v3_6-2	ARID3B	622	719	750	506
ARID3B_v3_6-3	ARID3B	388	470	448	595
ARID3B_v3_6-4	ARID3B	485	360	614	519
ARID3B_v3_6-5	ARID3B	419	242	165	169
ARID3B_v3_6-6	ARID3B	706	1010	1071	1142
ARID4B_v3_6-1	ARID4B	483	754	581	962
ARID4B_v3_6-2	ARID4B	275	350	309	458
ARID4B_v3_6-3	ARID4B	515	888	873	1022
ARID4B_v3_6-4	ARID4B	562	465	367	511
ARID4B_v3_6-5	ARID4B	736	1046	902	872
ARID4B_v3_6-6	ARID4B	453	590	965	799
ARIH1_v3_6-1	ARIH1	524	73	50	95
ARIH1_v3_6-2	ARIH1	841	511	533	692
ARIH1_v3_6-3	ARIH1	567	29	34	34
ARIH1_v3_6-4	ARIH1	655	9	52	2
ARIH1_v3_6-5	ARIH1	850	233	241	291
ARIH1_v3_6-6	ARIH1	750	40	34	14
ARIH2_v3_6-1	ARIH2	289	356	548	516
ARIH2_v3_6-2	ARIH2	308	615	523	372
ARIH2_v3_6-3	ARIH2	648	1138	1018	1044
ARIH2_v3_6-4	ARIH2	550	528	747	804
ARIH2_v3_6-5	ARIH2	804	1176	1280	1068
ARIH2_v3_6-6	ARIH2	866	1278	1355	1230
ARIH2OS_v3_6-1	ARIH2OS	705	572	711	604
ARIH2OS_v3_6-2	ARIH2OS	867	1158	1098	1070
ARIH2OS_v3_6-3	ARIH2OS	678	712	842	567
ARIH2OS_v3_6-4	ARIH2OS	341	339	398	564
ARIH2OS_v3_6-5	ARIH2OS	769	949	928	1034
ARIH2OS_v3_6-6	ARIH2OS	878	728	813	783
ARL1_v3_6-1	ARL1	553	94	86	56
ARL1_v3_6-2	ARL1	309	62	47	26
ARL1_v3_6-3	ARL1	238	13	8	37
ARL1_v3_6-4	ARL1	608	16	33	15
ARL1_v3_6-5	ARL1	282	142	39	59
ARL1_v3_6-6	ARL1	582	20	20	12
ARL15_v3_6-1	ARL15	374	560	531	762
ARL15_v3_6-2	ARL15	741	1344	1360	1329
ARL15_v3_6-3	ARL15	409	500	545	458
ARL15_v3_6-4	ARL15	481	704	666	635
ARL15_v3_6-5	ARL15	435	375	400	361
ARL15_v3_6-6	ARL15	820	1081	1222	1191
ARL2_v3_6-1	ARL2	888	96	97	78
ARL2_v3_6-2	ARL2	601	6	12	10
ARL2_v3_6-3	ARL2	808	26	138	21
ARL2_v3_6-4	ARL2	751	51	37	123
ARL2_v3_6-5	ARL2	638	18	80	60
ARL2_v3_6-6	ARL2	966	994	793	1022
ARL3_v3_6-1	ARL3	595	636	500	641
ARL3_v3_6-2	ARL3	335	469	375	412
ARL3_v3_6-3	ARL3	404	1048	1313	1094
ARL3_v3_6-4	ARL3	389	468	480	427
ARL3_v3_6-5	ARL3	529	579	583	497
ARL3_v3_6-6	ARL3	693	656	739	740
ARL4C_v3_6-1	ARL4C	866	1428	1152	1382
ARL4C_v3_6-2	ARL4C	755	910	868	735
ARL4C_v3_6-3	ARL4C	544	1522	1234	1576
ARL4C_v3_6-4	ARL4C	769	837	1022	1003
ARL4C_v3_6-5	ARL4C	523	531	472	566
ARL4C_v3_6-6	ARL4C	855	1278	1402	1386
ARL4D_v3_6-1	ARL4D	287	201	340	284
ARL4D_v3_6-2	ARL4D	802	455	404	594
ARL4D_v3_6-3	ARL4D	913	937	737	773
ARL4D_v3_6-4	ARL4D	407	319	379	268
ARL4D_v3_6-5	ARL4D	1092	756	793	884
ARL4D_v3_6-6	ARL4D	673	621	511	421
ARL6IP4_v3_6-1	ARL6IP4	753	741	817	909
ARL6IP4_v3_6-2	ARL6IP4	971	1113	1375	1521
ARL6IP4_v3_6-3	ARL6IP4	323	742	621	526
ARL6IP4_v3_6-4	ARL6IP4	797	773	583	690
ARL6IP4_v3_6-5	ARL6IP4	809	1082	1114	963
ARL6IP4_v3_6-6	ARL6IP4	654	1329	1078	1093
ARL6IP5_v3_6-1	ARL6IP5	667	537	623	886
ARL6IP5_v3_6-2	ARL6IP5	511	548	538	715
ARL6IP5_v3_6-3	ARL6IP5	727	930	1023	1026
ARL6IP5_v3_6-4	ARL6IP5	503	410	492	311
ARL6IP5_v3_6-5	ARL6IP5	615	930	1257	1281
ARL6IP5_v3_6-6	ARL6IP5	444	484	370	437
ARL8A_v3_6-1	ARL8A	403	461	395	288
ARL8A_v3_6-2	ARL8A	828	1052	1346	1025
ARL8A_v3_6-3	ARL8A	695	1229	927	1107
ARL8A_v3_6-4	ARL8A	529	448	657	758
ARL8A_v3_6-5	ARL8A	660	725	651	648
ARL8A_v3_6-6	ARL8A	693	529	775	757
ARMC8_v3_6-1	ARMC8	512	636	670	565
ARMC8_v3_6-2	ARMC8	417	407	423	411
ARMC8_v3_6-3	ARMC8	824	975	1022	1016
ARMC8_v3_6-4	ARMC8	453	841	596	662
ARMC8_v3_6-5	ARMC8	325	186	291	300
ARMC8_v3_6-6	ARMC8	683	585	916	724
ARMC9_v3_6-1	ARMC9	545	1018	652	1073
ARMC9_v3_6-2	ARMC9	507	550	729	609
ARMC9_v3_6-3	ARMC9	661	838	1102	910
ARMC9_v3_6-4	ARMC9	561	535	467	487
ARMC9_v3_6-5	ARMC9	603	915	1052	1108
ARMC9_v3_6-6	ARMC9	637	416	729	582
ARMCX3_v3_6-1	ARMCX3	592	1301	1074	994
ARMCX3_v3_6-2	ARMCX3	748	936	990	833
ARMCX3_v3_6-3	ARMCX3	1067	1265	1593	1414
ARMCX3_v3_6-4	ARMCX3	497	430	452	300
ARMCX3_v3_6-5	ARMCX3	358	239	311	503
ARMCX3_v3_6-6	ARMCX3	764	686	584	584
ARMCX5_v3_6-1	ARMCX5	527	510	354	428
ARMCX5_v3_6-2	ARMCX5	287	474	375	489
ARMCX5_v3_6-3	ARMCX5	492	366	491	384
ARMCX5_v3_6-4	ARMCX5	503	394	574	418
ARMCX5_v3_6-5	ARMCX5	621	830	699	817
ARMCX5_v3_6-6	ARMCX5	391	447	536	464
ARMCX6_v3_6-1	ARMCX6	361	250	391	418
ARMCX6_v3_6-2	ARMCX6	587	506	652	944
ARMCX6_v3_6-3	ARMCX6	881	883	937	1006
ARMCX6_v3_6-4	ARMCX6	869	989	1104	1194
ARMCX6_v3_6-5	ARMCX6	859	1093	764	917
ARMCX6_v3_6-6	ARMCX6	844	1011	764	1207
ARMS2_v3_6-1	ARMS2	784	1248	1030	904
ARMS2_v3_6-2	ARMS2	487	618	400	682
ARMS2_v3_6-3	ARMS2	958	223	226	312
ARMS2_v3_6-4	ARMS2	863	653	1036	809
ARMS2_v3_6-5	ARMS2	568	437	402	419
ARMS2_v3_6-6	ARMS2	728	876	895	1079
ARNT2_v3_6-1	ARNT2	741	1053	1159	1054
ARNT2_v3_6-2	ARNT2	618	538	397	531
ARNT2_v3_6-3	ARNT2	1292	1582	1680	1513
ARNT2_v3_6-4	ARNT2	666	1356	1038	1141
ARNT2_v3_6-5	ARNT2	768	752	878	1026
ARNT2_v3_6-6	ARNT2	1004	1280	1044	1201
ARNTL2_v3_6-1	ARNTL2	541	428	594	626
ARNTL2_v3_6-2	ARNTL2	519	659	677	626
ARNTL2_v3_6-3	ARNTL2	674	644	539	779
ARNTL2_v3_6-4	ARNTL2	632	649	569	596
ARNTL2_v3_6-5	ARNTL2	639	590	650	821
ARNTL2_v3_6-6	ARNTL2	576	777	521	639
ARPC1A_v3_6-1	ARPC1A	479	529	471	391
ARPC1A_v3_6-2	ARPC1A	874	928	987	980
ARPC1A_v3_6-3	ARPC1A	932	500	458	582
ARPC1A_v3_6-4	ARPC1A	782	609	545	845
ARPC1A_v3_6-5	ARPC1A	532	732	710	904
ARPC1A_v3_6-6	ARPC1A	761	559	397	411
ARPC5_v3_6-1	ARPC5	726	602	482	655
ARPC5_v3_6-2	ARPC5	677	639	574	771
ARPC5_v3_6-3	ARPC5	787	885	1155	1322
ARPC5_v3_6-4	ARPC5	257	453	277	361
ARPC5_v3_6-5	ARPC5	734	1124	1331	1131
ARPC5_v3_6-6	ARPC5	677	767	774	519
ARPC5L_v3_6-1	ARPC5L	455	585	520	518
ARPC5L_v3_6-2	ARPC5L	980	1220	1214	1249
ARPC5L_v3_6-3	ARPC5L	738	719	1068	1268
ARPC5L_v3_6-4	ARPC5L	729	0	10	3
ARPC5L_v3_6-5	ARPC5L	1024	1586	1613	1671
ARPC5L_v3_6-6	ARPC5L	1009	1007	1021	1271
ARR3_v3_6-1	ARR3	1004	1645	1413	1635
ARR3_v3_6-2	ARR3	786	870	471	688
ARR3_v3_6-3	ARR3	632	861	891	833
ARR3_v3_6-4	ARR3	539	561	285	411
ARR3_v3_6-5	ARR3	600	931	674	827
ARR3_v3_6-6	ARR3	866	86	291	218
ARRDC2_v3_6-1	ARRDC2	1075	1291	1420	1511
ARRDC2_v3_6-2	ARRDC2	357	249	378	358
ARRDC2_v3_6-3	ARRDC2	694	691	966	503
ARRDC2_v3_6-4	ARRDC2	757	554	455	591
ARRDC2_v3_6-5	ARRDC2	755	571	748	668
ARRDC2_v3_6-6	ARRDC2	540	684	547	569
ARRDC3_v3_6-1	ARRDC3	701	577	605	585
ARRDC3_v3_6-2	ARRDC3	556	724	551	737
ARRDC3_v3_6-3	ARRDC3	708	810	1108	694
ARRDC3_v3_6-4	ARRDC3	510	342	615	497
ARRDC3_v3_6-5	ARRDC3	417	462	482	486
ARRDC3_v3_6-6	ARRDC3	657	683	968	1000
ARRDC4_v3_6-1	ARRDC4	630	749	983	813
ARRDC4_v3_6-2	ARRDC4	501	611	731	845
ARRDC4_v3_6-3	ARRDC4	897	1349	1594	1535
ARRDC4_v3_6-4	ARRDC4	841	1068	1261	995
ARRDC4_v3_6-5	ARRDC4	336	361	314	336
ARRDC4_v3_6-6	ARRDC4	878	1237	1502	1272
ASB10_v3_6-1	ASB10	448	372	515	409
ASB10_v3_6-2	ASB10	463	534	486	352
ASB10_v3_6-3	ASB10	1111	1262	1060	1155
ASB10_v3_6-4	ASB10	975	828	1166	1029
ASB10_v3_6-5	ASB10	758	1493	1429	1344
ASB10_v3_6-6	ASB10	877	975	805	726
ASB11_v3_6-1	ASB11	700	1649	1199	1634
ASB11_v3_6-2	ASB11	783	671	1014	1095
ASB11_v3_6-3	ASB11	786	855	914	1008
ASB11_v3_6-4	ASB11	784	971	903	964
ASB11_v3_6-5	ASB11	293	752	782	795
ASB11_v3_6-6	ASB11	684	710	1075	1011
ASB12_v3_6-1	ASB12	667	729	911	946
ASB12_v3_6-2	ASB12	464	508	611	683
ASB12_v3_6-3	ASB12	892	977	1158	836
ASB12_v3_6-4	ASB12	474	465	442	332
ASB12_v3_6-5	ASB12	474	667	421	791
ASB12_v3_6-6	ASB12	763	968	940	745
ASB13_v3_6-1	ASB13	738	1599	1325	1507
ASB13_v3_6-2	ASB13	1023	1212	1324	1312
ASB13_v3_6-3	ASB13	880	1023	710	721
ASB13_v3_6-4	ASB13	665	1086	1160	1145
ASB13_v3_6-5	ASB13	965	1737	1777	1932
ASB13_v3_6-6	ASB13	846	1391	1676	1407
ASB17_v3_6-1	ASB17	340	266	318	362
ASB17_v3_6-2	ASB17	597	468	697	531
ASB17_v3_6-3	ASB17	402	473	364	313
ASB17_v3_6-4	ASB17	362	488	251	406
ASB17_v3_6-5	ASB17	541	695	566	776
ASB17_v3_6-6	ASB17	415	259	320	258
ASB18_v3_6-1	ASB18	1029	1686	1676	1893
ASB18_v3_6-2	ASB18	504	650	415	371
ASB18_v3_6-3	ASB18	736	1183	941	999
ASB18_v3_6-4	ASB18	1026	1228	1192	1381
ASB18_v3_6-5	ASB18	819	845	674	625
ASB18_v3_6-6	ASB18	886	392	481	526
ASB3_v3_6-1	ASB3	460	424	389	489
ASB3_v3_6-2	ASB3	551	864	704	574
ASB3_v3_6-3	ASB3	778	887	1176	1018
ASB3_v3_6-4	ASB3	646	1181	669	1022
ASB3_v3_6-5	ASB3	1055	1224	1146	1132
ASB3_v3_6-6	ASB3	326	377	407	465
ASB4_v3_6-1	ASB4	717	700	644	646
ASB4_v3_6-2	ASB4	669	1417	1555	1532
ASB4_v3_6-3	ASB4	416	435	553	446
ASB4_v3_6-4	ASB4	693	973	779	819
ASB4_v3_6-5	ASB4	429	562	646	751
ASB4_v3_6-6	ASB4	740	1140	866	1165
ASB7_v3_6-1	ASB7	931	793	723	845
[truncated: 28,001 more rows]
